# Supplementary material for: Genome-wide analysis links emerin to neuromuscular junction activity in Caenorhabditis elegans
Source: Genome Biol. 2014 Feb 3;15(2):R21. doi: 10.1186/gb-2014-15-2-r21 (PMC4053756; doi:10.1186/gb-2014-15-2-r21)
Supplement: Additional file 2: Table S1 — The coordinates for EADs, LADs, ‘EMR-1 only’ elements and ‘LMN-1 only’ elements. Table S2: genes that are expressed in specific tissues. Table S3: RNA sequencing data. Table S4: GEO accession numbers. [file gb-2014-15-2-r21-S2.xlsx]

## Sheet: Content
Content of Additional File 1:
Table S1
1	Dam::EMR-1 Associated Domains
2	Dam::LMN-1 Associated Domains
3	Dam::LMN-1 emr-1(gk119) Associated Domains
4	Dam::LMN-1 lem-2(tm1582) Associated Domains
5	EMR-1 Only Elements
6	LMN-1 Only Elements
Table S2
1	Genes enriched in particular tissues of adult nematodes
2	Genes expressed in neurons of larvae
Table S3
1	Normalized mean transcript coverage of RNA-Seq data and d-values
Table S4
1	DamID expression profiling in this study

## Sheet: TableS1
TableS1: Domains identified in diferent strains expressing Dam::fusion proteins.
Genome assembly: WS190
EMR-1 Associated Domains					LMN-1 Associated Domains					LMN-1::Dam emr-1(gk119) Associated Domains				Dam::LMN-1 lem-2(tm1582) Associated Domains				EMR-1 Only Elements				LMN-1 Only Elements
Chromosome	Start	End	Size (bp)		Chromosome	Start	End	Size (bp)		Chromosome	Start	End		Chromosome	Start	End		Chromosome	Start	End		Chromosome	Start	End
chrI	49512	69874	20362		chrI	1074	17310	16236		chrI	1074	26390		chrI	1074	16709		chrI	415758	416364		chrI	18358	19366
chrI	71876	88640	16764		chrI	47311	70320	23009		chrI	45795	70106		chrI	42438	108390		chrI	2468747	2469201		chrI	432468	432999
chrI	114149	181750	67601		chrI	70469	108028	37559		chrI	71191	93396		chrI	112147	182398		chrI	2572272	2572717		chrI	1269634	1270080
chrI	183317	290399	107082		chrI	112316	181750	69434		chrI	93907	106075		chrI	183276	306916		chrI	3309077	3309919		chrI	2893156	2894284
chrI	348789	377868	29079		chrI	183317	295554	112237		chrI	112635	182749		chrI	315711	380788		chrI	3311827	3312486		chrI	5450840	5451568
chrI	405198	432597	27399		chrI	322670	345430	22760		chrI	183188	289197		chrI	398193	488668		chrI	4200518	4201477		chrI	11402628	11404521
chrI	436671	487435	50764		chrI	346351	379592	33241		chrI	322549	345472		chrI	489716	513235		chrI	4797674	4798119		chrI	12898629	12899239
chrI	552426	618397	65971		chrI	410828	424957	14129		chrI	350031	370708		chrI	519317	534834		chrI	5077835	5078279		chrI	13632669	13633321
chrI	664673	719029	54356		chrI	435675	461310	25635		chrI	405269	435074		chrI	549067	875227		chrI	5948918	5949444		chrI	13781947	13782722
chrI	720313	817993	97680		chrI	461829	488150	26321		chrI	443635	488150		chrI	883794	990109		chrI	6126116	6126642		chrI	13818467	13819449
chrI	820878	851147	30269		chrI	493358	511827	18469		chrI	496316	512674		chrI	990188	1032672		chrI	6282110	6283484		chrI	14583437	14584081
chrI	899797	945912	46115		chrI	553507	626952	73445		chrI	555634	627353		chrI	1034235	1053631		chrI	6909233	6911407		chrI	14591197	14591887
chrI	1079071	1153474	74403		chrI	638112	654387	16275		chrI	637111	656557		chrI	1075511	1155708		chrI	7156949	7158926		chrI	14666395	14667278
chrI	1183074	1204396	21322		chrI	674157	717830	43673		chrI	664074	692827		chrI	1157107	1226991		chrI	7337719	7338441		chrII	1352753	1353561
chrI	1240671	1268950	28279		chrI	718994	852189	133195		chrI	703710	853750		chrI	1227356	1304835		chrI	7906955	7907478		chrII	2212396	2212847
chrI	1271312	1287593	16281		chrI	884796	946269	61473		chrI	884474	946191		chrI	1321711	1339635		chrI	7934230	7935240		chrII	14119440	14120100
chrI	1447870	1538197	90327		chrI	999591	1016234	16643		chrI	951110	973235		chrI	1346596	1433911		chrI	7977349	7978520		chrIII	1071390	1072558
chrI	1628315	1672036	43721		chrI	1075472	1155791	80319		chrI	973389	987587		chrI	1446789	1676791		chrI	7987190	7987964		chrIII	1584516	1585158
chrI	1775590	1818034	42444		chrI	1252071	1296520	44449		chrI	999591	1016114		chrI	1719799	1824067		chrI	8173075	8173482		chrIII	1851668	1852485
chrI	1846672	1864309	17637		chrI	1394277	1416515	22238		chrI	1075231	1153153		chrI	1843149	1874555		chrI	8190920	8191446		chrIII	1946674	1947762
chrI	1918068	1964796	46728		chrI	1446955	1537868	90913		chrI	1157278	1213075		chrI	1877594	2063635		chrI	8478515	8479157		chrIII	2141436	2142765
chrI	1966512	2003669	37157		chrI	1540630	1600713	60083		chrI	1230029	1291469		chrI	2084671	2290954		chrI	8588434	8589282		chrIII	2155468	2156365
chrI	2158872	2181387	22515		chrI	1627713	1675955	48242		chrI	1326146	1340391		chrI	2321790	2420198		chrI	8939357	8939960		chrIII	2183037	2184203
chrI	2190516	2253787	63271		chrI	1722151	1734913	12762		chrI	1362428	1392356		chrI	2422028	2434031		chrI	8996158	8996844		chrIII	2289872	2290846
chrI	2257149	2273229	16080		chrI	1763110	1796390	33280		chrI	1394430	1417319		chrI	2434432	2577675		chrI	9463266	9464007		chrIII	2297946	2298610
chrI	2321755	2381353	59598		chrI	1797479	1823312	25833		chrI	1446955	1482273		chrI	2588877	2604395		chrI	9996914	9997761		chrIII	10314832	10315812
chrI	2436596	2484516	47920		chrI	1845351	1865712	20361		chrI	1484596	1538037		chrI	2604435	2621672		chrI	10247190	10247879		chrIII	10732195	10733236
chrI	2503236	2580195	76959		chrI	1956998	2006830	49832		chrI	1540675	1563108		chrI	2640549	2657113		chrI	11621394	11621844		chrIII	10870473	10870962
chrI	2591390	2618073	26683		chrI	2097071	2118072	21001		chrI	1568597	1585557		chrI	2674716	2685757		chrI	12771599	12772363		chrIII	11081715	11082446
chrI	2779431	2789148	9717		chrI	2118547	2147349	28802		chrI	1603795	1627037		chrI	2689639	2726317		chrI	13398710	13399164		chrIII	11865990	11866766
chrI	2966026	2985676	19650		chrI	2147590	2183591	36001		chrI	1627678	1675955		chrI	2731068	2774234		chrI	14826151	14827328		chrIII	13684550	13685245
chrI	3040235	3069632	29397		chrI	2190516	2249266	58750		chrI	1759952	1823348		chrI	2775515	2861068		chrI	14898350	14899045		chrIV	673235	673720
chrI	3133272	3144746	11474		chrI	2251069	2291032	39963		chrI	1845956	1865629		chrI	2879875	2926515		chrI	14900188	14900919		chrIV	816750	817366
chrI	3267875	3292756	24881		chrI	2322119	2381713	59594		chrI	1880107	1897672		chrI	2935787	3015194		chrII	159317	159927		chrIV	1015718	1016481
chrI	3350275	3412393	62118		chrI	2434627	2465872	31245		chrI	1917908	1958269		chrI	3015506	3085237		chrII	770117	770723		chrIV	1447353	1448039
chrI	3412871	3435468	22597		chrI	2487152	2572747	85595		chrI	1958313	2003827		chrI	3085351	3102227		chrII	2742352	2742883		chrIV	1619633	1620317
chrI	3480390	3498911	18521		chrI	2592030	2604479	12449		chrI	2085471	2116876		chrI	3105953	3131513		chrII	2743470	2744717		chrIV	1627874	1628365
chrI	3561353	3613231	51878		chrI	2690428	2704798	14370		chrI	2142710	2176907		chrI	3131998	3147430		chrII	3030033	3030567		chrIV	1964238	1964801
chrI	3613313	3626512	13199		chrI	2710869	2725429	14560		chrI	2194359	2257319		chrI	3147518	3160273		chrII	3557274	3557960		chrIV	2254909	2255880
chrI	3759832	3776748	16916		chrI	2741470	2763706	22236		chrI	2258669	2276910		chrI	3161636	3227394		chrII	4005590	4006563		chrIV	2358836	2359285
chrI	3884229	3896749	12520		chrI	2777912	2792553	14641		chrI	2322119	2381828		chrI	3242066	3266115		chrII	4155870	4156727		chrIV	2674508	2674964
chrI	3910551	3921200	10649		chrI	2837788	2854795	17007		chrI	2398510	2418352		chrI	3267914	3299357		chrII	4315717	4317006		chrIV	3245956	3246524
chrI	3932958	3983553	50595		chrI	2902192	2925752	23560		chrI	2422028	2433834		chrI	3300236	3324840		chrII	4639270	4639766		chrIV	3374952	3376005
chrI	3996950	4009309	12359		chrI	2929552	2953268	23716		chrI	2436790	2483475		chrI	3332639	3466950		chrII	5153310	5154242		chrIV	3717395	3717801
chrI	4033800	4069154	35354		chrI	2962267	2995599	33332		chrI	2514595	2572432		chrI	3467117	3501515		chrII	6077432	6078244		chrIV	3990115	3990558
chrI	4076071	4099026	22955		chrI	2995790	3012393	16603		chrI	2607309	2619992		chrI	3506471	3546747		chrII	6439239	6439807		chrIV	4771909	4773001
chrI	4102873	4126593	23720		chrI	3034993	3095552	60559		chrI	2690186	2704189		chrI	3555954	3628559		chrII	7204602	7206089		chrIV	5724506	5725401
chrI	4562074	4577026	14952		chrI	3130558	3146314	15756		chrI	2709789	2725388		chrI	3649071	3672075		chrII	7490516	7491172		chrIV	6955548	6956201
chrI	4808154	4829996	21842		chrI	3148193	3159755	11562		chrI	2740714	2763706		chrI	3683716	3703835		chrII	7817641	7818655		chrIV	7672679	7673921
chrI	4831277	4847678	16401		chrI	3163190	3205231	42041		chrI	2777387	2792394		chrI	3749591	3778954		chrII	7819161	7820136		chrIV	9574113	9574607
chrI	4848553	4906113	57560		chrI	3248673	3265518	16845		chrI	2814322	2826833		chrI	3846028	3859593		chrII	7963487	7964175		chrIV	12940355	12941331
chrI	5721395	5741913	20518		chrI	3267914	3291873	23959		chrI	2842111	2856512		chrI	3883558	3899359		chrII	8296520	8297128		chrIV	12969027	12969720
chrI	5748032	5758034	10002		chrI	3350597	3412393	61796		chrI	2901146	2925629		chrI	3910475	3928228		chrII	9123124	9124889		chrIV	13823755	13824279
chrI	5784642	5793748	9106		chrI	3419555	3434034	14479		chrI	2962107	2995315		chrI	3932514	3955429		chrII	9282602	9283288		chrIV	13826835	13827326
chrI	5843069	5852950	9881		chrI	3440233	3461953	21720		chrI	2995997	3011347		chrI	3959027	3982516		chrII	9630801	9631333		chrIV	13919717	13920804
chrI	5919080	5934911	15831		chrI	3473232	3503115	29883		chrI	3042719	3085274		chrI	4047511	4060393		chrII	9785165	9786011		chrIV	14100953	14101598
chrI	5937991	5972599	34608		chrI	3516874	3534708	17834		chrI	3130588	3147311		chrI	4080836	4099990		chrII	9901478	9903491		chrIV	14104187	14105488
chrI	6660914	6672914	12000		chrI	3556269	3600629	44360		chrI	3148514	3159358		chrI	4102993	4130874		chrII	10053996	10054693		chrIV	14495031	14495804
chrI	6690433	6711067	20634		chrI	3600709	3622111	21402		chrI	3163866	3205432		chrI	4194229	4206155		chrII	10122884	10124250		chrIV	14509746	14510358
chrI	7801589	7813952	12363		chrI	3754147	3778474	24327		chrI	3248468	3264352		chrI	4459114	4481158		chrII	10187675	10188207		chrIV	14816477	14817721
chrI	7884710	7893716	9006		chrI	3884357	3896869	12512		chrI	3269666	3292077		chrI	4561470	4583076		chrII	10322524	10323248		chrIV	14982871	14984449
chrI	7895276	7908428	13152		chrI	3910875	3921346	10471		chrI	3307633	3322307		chrI	4614354	4631800		chrII	10326836	10327733		chrIV	15090394	15091399
chrI	7971713	7998428	26715		chrI	3933109	3955429	22320		chrI	3336235	3350150		chrI	4810316	4829996		chrII	10515926	10516490		chrIV	15260240	15261000
chrI	8065234	8076997	11763		chrI	3958719	3976551	17832		chrI	3350234	3413190		chrI	4831155	4847715		chrII	10756034	10756610		chrIV	15322034	15322685
chrI	8138917	8209724	70807		chrI	4049629	4059401	9772		chrI	3415916	3434188		chrI	4860959	4873990		chrII	11892406	11893767		chrIV	15428996	15429804
chrI	8261314	8276513	15199		chrI	4082990	4093189	10199		chrI	3440708	3457230		chrI	5195190	5205428		chrII	12083276	12083926		chrIV	15486633	15487325
chrI	8437112	8490515	53403		chrI	4110191	4126990	16799		chrI	3466116	3498554		chrI	5210074	5223633		chrII	12329160	12329931		chrIV	15588873	15589529
chrI	8494916	8510349	15433		chrI	4186914	4198910	11996		chrI	3521431	3534468		chrI	5223748	5241432		chrII	12929322	12929848		chrIV	15749433	15751124
chrI	8512272	8527670	15398		chrI	4403917	4421916	17999		chrI	3569996	3614066		chrI	5441670	5453515		chrII	12931323	12931851		chrIV	15761948	15762528
chrI	8534712	8550197	15485		chrI	4465069	4476597	11528		chrI	3754676	3776472		chrI	5453915	5473268		chrII	14607767	14608295		chrIV	15777238	15777926
chrI	8709188	8725031	15843		chrI	4562271	4580036	17765		chrI	3910995	3920956		chrI	5658512	5670110		chrII	14647204	14648083		chrIV	15802275	15802719
chrI	8928434	8961192	32758		chrI	4615636	4629157	13521		chrI	3933269	3957713		chrI	5719869	5741950		chrIII	2582828	2583279		chrIV	15835149	15835725
chrI	9020511	9034714	14203		chrI	4806558	4829309	22751		chrI	3958995	3976279		chrI	5743473	5753509		chrIII	2854314	2855765		chrIV	15920112	15920648
chrI	9543482	9576595	33113		chrI	4832637	4848637	16000		chrI	4035468	4064194		chrI	5784800	5793634		chrIII	2902790	2904481		chrIV	16034836	16036004
chrI	9590792	9601555	10763		chrI	4860272	4879278	19006		chrI	4110634	4126712		chrI	5839829	5856155		chrIII	3887708	3888481		chrIV	16081029	16081690
chrI	9806720	9816519	9799		chrI	5223919	5237230	13311		chrI	4464836	4481676		chrI	5919195	5935755		chrIII	3897756	3898440		chrIV	16150279	16150802
chrI	9904592	9927751	23159		chrI	5441711	5453037	11326		chrI	4616995	4628991		chrI	5951635	5966069		chrIII	3898954	3899484		chrIV	16508191	16508808
chrI	9988671	10019832	31161		chrI	5719996	5734998	15002		chrI	4836553	4847748		chrI	6698998	6710549		chrIII	3959955	3960808		chrIV	17017671	17019166
chrI	10066068	10078914	12846		chrI	5922831	5932953	10122		chrI	4853511	4879154		chrI	8164998	8175629		chrIII	4947150	4947637		chrIV	17254078	17254680
chrI	10108913	10118314	9401		chrI	8175992	8185997	10005		chrI	5225354	5234467		chrI	8462518	8478719		chrIII	4986797	4987524		chrIV	17257272	17257881
chrI	10130033	10161436	31403		chrI	8243031	8252076	9045		chrI	5441711	5453194		chrI	9562992	9575028		chrIII	5419192	5419721		chrIV	17300753	17301206
chrI	10198078	10226916	28838		chrI	8497070	8507789	10719		chrI	5660870	5671398		chrI	10145356	10159794		chrIII	5426234	5426806		chrV	4168193	4168921
chrI	10237320	10281877	44557		chrI	9554867	9575148	20281		chrI	5844556	5854476		chrI	10304872	10328033		chrIII	6746312	6747563		chrV	4178950	4179359
chrI	10355197	10372352	17155		chrI	9905710	9915632	9922		chrI	5920150	5932711		chrI	10347592	10372077		chrIII	6835311	6836007		chrV	4595355	4596208
chrI	10817755	10828826	11071		chrI	9916466	9927119	10653		chrI	6694030	6709750		chrI	10504313	10516074		chrIII	7153830	7155044		chrV	6684472	6684965
chrI	10835150	10873751	38601		chrI	10146389	10159914	13525		chrI	9562627	9575311		chrI	10599113	10612388		chrIII	7172796	7174798		chrV	11724194	11724765
chrI	10874152	10927751	53599		chrI	10238312	10257506	19194		chrI	9992553	10014757		chrI	10654908	10670912		chrIII	7375312	7376730		chrV	14021073	14021721
chrI	10941668	10969228	27560		chrI	10357754	10371790	14036		chrI	10146350	10160034		chrI	10687952	10720517		chrIII	7399754	7400208		chrV	16045911	16046440
chrI	11013918	11037433	23515		chrI	10688957	10698794	9837		chrI	10237320	10258195		chrI	10799153	10829996		chrIII	7756115	7757286		chrV	17931952	17934049
chrI	11040998	11091196	50198		chrI	10806511	10816790	10279		chrI	10361355	10372269		chrI	10835639	10864600		chrIII	7758348	7759606		chrV	17976995	17977437
chrI	11101996	11124906	22910		chrI	10832235	10855587	23352		chrI	10688470	10716708		chrI	10866434	10894990		chrIII	7782714	7783642		chrV	18708513	18709122
chrI	11125841	11166514	40673		chrI	10855916	10873277	17361		chrI	10832318	10849358		chrI	10895311	10992636		chrIII	7799350	7800247		chrX	737675	738163
chrI	11201350	11217792	16442		chrI	10881987	10936194	54207		chrI	10895551	10933753		chrI	10993711	11132712		chrIII	7853595	7854440		chrX	1149671	1150321
chrI	11226232	11320959	94727		chrI	10954915	10971397	16482		chrI	10936630	10992553		chrI	11132987	11517594		chrIII	7940312	7941482		chrX	1583638	1584281
chrI	11331069	11370751	39682		chrI	11014348	11037992	23644		chrI	11008188	11084912		chrI	11531916	11576757		chrIII	8483277	8483722		chrX	2880996	2881441
chrI	11417434	11505787	88353		chrI	11038667	11085067	46400		chrI	11108751	11124716		chrI	11579917	11609954		chrIII	8631438	8631887		chrX	3061080	3061563
chrI	11531759	11569715	37956		chrI	11101433	11164787	63354		chrI	11138069	11169392		chrI	11610872	11662913		chrIII	8666112	8668521		chrX	15679032	15679570
chrI	11612833	11663955	51122		chrI	11204191	11216308	12117		chrI	11210074	11321229		chrI	11681147	11693314		chrIII	8990512	8991643
chrI	11702708	11753070	50362		chrI	11226432	11344148	117716		chrI	11323274	11343506		chrI	11701476	11753470		chrIII	9277316	9279081
chrI	11801750	11830476	28726		chrI	11345635	11391235	45600		chrI	11345842	11442867		chrI	11755359	11766549		chrIII	9742952	9743407
chrI	11878272	11894033	15761		chrI	11405918	11443116	37198		chrI	11444992	11490749		chrI	11766909	11777317		chrIII	9745278	9745879
chrI	11940109	11955598	15489		chrI	11443987	11491072	47085		chrI	11492876	11516747		chrI	11787754	11898309		chrIII	9860915	9861483
chrI	11977473	11993633	16160		chrI	11531231	11569470	38239		chrI	11528712	11569510		chrI	11899589	11909955		chrIII	9862030	9863164
chrI	12007951	12036040	28089		chrI	11621394	11662635	41241		chrI	11585147	11605834		chrI	11913707	11927306		chrIII	9912671	9913283
chrI	12066117	12177231	111114		chrI	11683150	11699674	16524		chrI	11610949	11660233		chrI	11936794	11963273		chrIII	10227756	10228363
chrI	12234273	12341159	106886		chrI	11702831	11749110	46279		chrI	11681113	11700717		chrI	11965588	11996030		chrIII	12587962	12588446
chrI	12343352	12425995	82643		chrI	11800271	11830917	30646		chrI	11703195	11749350		chrI	12006230	12039354		chrIII	13444953	13445641
chrI	12429712	12485073	55361		chrI	11878347	11893070	14723		chrI	11795515	11831150		chrI	12068996	12163796		chrIV	155871	156486
chrI	12597316	12632913	35597		chrI	11938712	11963394	24682		chrI	11834599	11862358		chrI	12185952	12206316		chrIV	2542039	2542559
chrI	12634909	12645987	11078		chrI	11966479	11994878	28399		chrI	11878312	11898030		chrI	12208835	12222916		chrIV	3158158	3158648
chrI	12680666	12726032	45366		chrI	12006358	12031595	25237		chrI	11937800	11955751		chrI	12225636	12524030		chrIV	3159795	3160923
chrI	12742748	12809274	66526		chrI	12066914	12094352	27438		chrI	11966716	11995518		chrI	12554629	12564950		chrIV	3574111	3575245
chrI	12831037	12858115	27078		chrI	12094872	12163874	69002		chrI	12008108	12032426		chrI	12578239	12652036		chrIV	3771671	3772366
chrI	12859113	12877191	18078		chrI	12234914	12341274	106360		chrI	12068790	12113716		chrI	12654311	12678627		chrIV	5137830	5138886
chrI	12975592	12995710	20118		chrI	12345870	12423431	77561		chrI	12114837	12164950		chrI	12682597	12731115		chrIV	5212314	5214757
chrI	12995793	13010271	14478		chrI	12427115	12485148	58033		chrI	12234748	12341159		chrI	12740629	12813310		chrIV	5705466	5706124
chrI	13042834	13086591	43757		chrI	12581794	12594273	12479		chrI	12343791	12425192		chrI	12827078	12904152		chrIV	5799909	5800678
chrI	13102826	13145230	42404		chrI	12603756	12617071	13315		chrI	12427947	12485148		chrI	12904389	12917312		chrIV	5803317	5803877
chrI	13184957	13278666	93709		chrI	12619147	12631874	12727		chrI	12486953	12499149		chrI	12923826	12938558		chrIV	5908317	5908958
chrI	13299150	13309712	10562		chrI	12635471	12648751	13280		chrI	12580921	12594395		chrI	12942197	12963395		chrIV	5925069	5925682
chrI	13392026	13410026	18000		chrI	12654514	12675272	20758		chrI	12602948	12646868		chrI	12970755	13030113		chrIV	6026316	6027166
chrI	13499793	13510761	10968		chrI	12683347	12728546	45199		chrI	12655714	12678667		chrI	13048114	13095153		chrIV	6787672	6788808
chrI	13520238	13535920	15682		chrI	12742995	12770875	27880		chrI	12683148	12729466		chrI	13099552	13282991		chrIV	6941189	6941716
chrI	13666947	13687195	20248		chrI	12772077	12807314	35237		chrI	12743078	12766117		chrI	13298026	13314918		chrIV	6943392	6944719
chrI	13700389	13751915	51526		chrI	12830715	12859193	28478		chrI	12766278	12811797		chrI	13322310	13334151		chrIV	6982551	6983042
chrI	13763231	13776313	13082		chrI	12859238	12904152	44914		chrI	12859074	12900430		chrI	13340193	13353270		chrIV	7381909	7382683
chrI	13841829	13855270	13441		chrI	12921632	12932835	11203		chrI	12924549	12935667		chrI	13374070	13411948		chrIV	8039951	8040645
chrI	13859347	13948631	89284		chrI	12973471	13011195	37724		chrI	12974072	12996798		chrI	13412911	13428397		chrIV	8539718	8540718
chrI	13954108	14038951	84843		chrI	13045717	13094996	49279		chrI	13048188	13064472		chrI	13429507	13491271		chrIV	8551669	8553759
chrI	14125069	14140668	15599		chrI	13102906	13147633	44727		chrI	13064512	13090277		chrI	13499631	13533947		chrIV	8940836	8941488
chrI	14148116	14161710	13594		chrI	13184920	13283028	98108		chrI	13101548	13144231		chrI	13547191	13570587		chrIV	8957272	8958242
chrI	14188430	14227915	39485		chrI	13298551	13308633	10082		chrI	13157667	13173230		chrI	13576274	13627668		chrIV	10096681	10097360
chrI	14229799	14259838	30039		chrI	13348550	13364266	15716		chrI	13174230	13184562		chrI	13629110	13642391		chrIV	11386874	11387443
chrI	14272916	14320231	47315		chrI	13374230	13384673	10443		chrI	13185121	13280916		chrI	13663675	13693550		chrIV	12026555	12027080
chrI	14322393	14344957	22564		chrI	13385634	13399032	13398		chrI	13347668	13367232		chrI	13698312	13812234		chrIV	12981153	12982006
chrI	14373913	14391832	17919		chrI	13430114	13479789	49675		chrI	13374195	13384832		chrI	13814676	13837551		chrIV	13030192	13030763
chrI	14392235	14405995	13760		chrI	13499040	13513919	14879		chrI	13391153	13410709		chrI	13837677	14026678		chrIV	13125920	13126677
chrI	14432866	14460275	27409		chrI	13514600	13538230	23630		chrI	13413228	13428074		chrI	14029593	14049869		chrIV	13127594	13129401
chrI	14540991	14562719	21728		chrI	13576472	13618550	42078		chrI	13430672	13480080		chrI	14078074	14112235		chrIV	13133786	13134962
chrI	14769956	14783112	13156		chrI	13636357	13649516	13159		chrI	13577114	13618036		chrI	14113466	14162033		chrIV	13619874	13620762
chrI	14820992	14831514	10522		chrI	13663630	13689186	25556		chrI	13666238	13688716		chrI	14184233	14268836		chrIV	13703914	13704401
chrI	14866513	14878946	12433		chrI	13700115	13751915	51800		chrI	13697392	13750478		chrI	14279467	14345592		chrIV	14327270	14327877
chrI	14955594	14966437	10843		chrI	13756832	13811509	54677		chrI	13756748	13809192		chrI	14347629	14466631		chrIV	14416597	14417240
chrI	14976593	14992034	15441		chrI	13815912	13835506	19594		chrI	13814950	13835794		chrI	14469034	14622832		chrIV	14419756	14420289
chrI	14994991	15004431	9440		chrI	13841391	13854993	13602		chrI	13841518	13854955		chrI	14627874	14644068		chrIV	14455396	14456760
chrII	1634	19309	17675		chrI	13857390	14027800	170410		chrI	13855234	13949990		chrI	14662595	14708630		chrIV	14565673	14566165
chrII	101230	121595	20365		chrI	14034432	14049469	15037		chrI	13953114	14025030		chrI	14721442	14755760		chrIV	14959906	14960477
chrII	123467	147958	24491		chrI	14113756	14143310	29554		chrI	14029841	14049629		chrI	14768401	14789634		chrIV	15676114	15676920
chrII	169912	216475	46563		chrI	14148754	14161758	13004		chrI	14113988	14140753		chrI	14792069	14819514		chrIV	15678154	15678763
chrII	255713	286035	30322		chrI	14190869	14224551	33682		chrI	14148072	14161758		chrI	14819792	14832791		chrIV	15960036	15960967
chrII	286519	304871	18352		chrI	14234751	14259319	24568		chrI	14165746	14180314		chrI	14857308	14876149		chrIV	16120157	16120879
chrII	311517	386119	74602		chrI	14279907	14358194	78287		chrI	14190267	14257114		chrI	14877273	14901233		chrIV	16122957	16123649
chrII	386348	402074	15726		chrI	14374429	14391109	16680		chrI	14277391	14320835		chrI	14904071	14921318		chrIV	16528716	16529481
chrII	412110	474032	61922		chrI	14391669	14405031	13362		chrI	14324795	14345317		chrI	14955949	14975112		chrIV	17022037	17023082
chrII	499312	519027	19715		chrI	14430034	14444947	14913		chrI	14373913	14409514		chrI	14976439	15010993		chrV	466555	467368
chrII	525153	579030	53877		chrI	14445393	14466192	20799		chrI	14433511	14465673		chrI	15014033	15033947		chrV	832790	833958
chrII	579235	603518	24283		chrI	14473034	14497431	24397		chrI	14472991	14496873		chrII	1474	19557		chrV	1318957	1320005
chrII	604226	617870	13644		chrI	14497949	14528832	30883		chrI	14498313	14537115		chrII	29956	43268		chrV	1711197	1711963
chrII	626556	649549	22993		chrI	14539869	14565030	25161		chrI	14539354	14570638		chrII	44269	55630		chrV	2115795	2116239
chrII	650191	701027	50836		chrI	14576435	14594400	17965		chrI	14576515	14589468		chrII	57758	67680		chrV	2824953	2825802
chrII	733873	757148	23275		chrI	14663956	14692311	28355		chrI	14591869	14609273		chrII	76476	96396		chrV	3451668	3452399
chrII	764787	847596	82809		chrI	14721351	14737237	15886		chrI	14674910	14691713		chrII	100072	155554		chrV	4229710	4230162
chrII	849319	874626	25307		chrI	14769714	14786956	17242		chrI	14695393	14708036		chrII	170797	254794		chrV	4389947	4391244
chrII	887152	899548	12396		chrI	14794193	14812676	18483		chrI	14724354	14735630		chrII	265913	322713		chrV	6183195	6184002
chrII	900788	912479	11691		chrI	14863033	14874672	11639		chrI	14794873	14810592		chrII	325193	386038		chrV	6936151	6937446
chrII	915588	1004795	89207		chrI	14956872	14970679	13807		chrI	14860634	14877473		chrII	386946	399992		chrV	6995436	6996083
chrII	1023876	1057550	33674		chrI	14976993	14993790	16797		chrI	14955877	14973037		chrII	410871	476156		chrV	7058752	7059960
chrII	1060677	1083668	22991		chrII	1634	19309	17675		chrI	14977111	14994954		chrII	485196	521836		chrV	7393313	7394760
chrII	1107238	1119075	11837		chrII	78595	97271	18676		chrII	1634	19309		chrII	521958	579755		chrV	7639308	7639967
chrII	1162834	1177994	15160		chrII	100516	122437	21921		chrII	78872	97507		chrII	580628	600550		chrV	7717431	7718043
chrII	1256750	1296913	40163		chrII	122713	148197	25484		chrII	100274	155356		chrII	603518	620992		chrV	7884432	7885198
chrII	1387713	1401599	13886		chrII	168876	216747	47871		chrII	165029	216107		chrII	623756	650074		chrV	8398914	8400606
chrII	1438872	1474675	35803		chrII	221233	254551	33318		chrII	221597	254481		chrII	650154	701512		chrV	8698352	8699365
chrII	1509553	1540795	31242		chrII	254955	385746	130791		chrII	266198	298713		chrII	702316	756435		chrV	9004312	9005526
chrII	1543119	1575795	32676		chrII	385879	398997	13118		chrII	300067	323114		chrII	764589	875476		chrV	9099993	9101368
chrII	1580352	1593713	13361		chrII	410910	475035	64125		chrII	324628	401558		chrII	877468	914513		chrV	9102233	9103085
chrII	1621798	1631388	9590		chrII	505429	519307	13878		chrII	410910	474156		chrII	914673	1012188		chrV	9332867	9333799
chrII	1636434	1655232	18798		chrII	525153	579070	53917		chrII	499712	519349		chrII	1012756	1085036		chrV	9334551	9335163
chrII	1672196	1727436	55240		chrII	579590	592833	13243		chrII	522152	579150		chrII	1086793	1139235		chrV	9382796	9383836
chrII	1734393	1769839	35446		chrII	604034	618556	14522		chrII	582869	595276		chrII	1160312	1208869		chrV	9394555	9396237
chrII	1780746	1814193	33447		chrII	625600	647987	22387		chrII	604191	619154		chrII	1246836	1307387		chrV	9424516	9425563
chrII	1860917	1901039	40122		chrII	650789	716194	65405		chrII	625717	640515		chrII	1322394	1402673		chrV	9666676	9667520
chrII	1902115	1948028	45913		chrII	716553	729876	13323		chrII	650351	701352		chrII	1410312	1500792		chrV	9898797	9899442
chrII	1949033	1991919	42886		chrII	730036	755948	25912		chrII	702675	716833		chrII	1502436	1541474		chrV	10446114	10446648
chrII	1999748	2056428	56680		chrII	770715	847152	76437		chrII	719106	756627		chrII	1541719	1598949		chrV	10450917	10451527
chrII	2059837	2090920	31083		chrII	849392	873677	24285		chrII	770432	847067		chrII	1599551	1660710		chrV	10479272	10479690
chrII	2105357	2140512	35155		chrII	886591	912711	26120		chrII	849592	875509		chrII	1664835	1728833		chrV	10616630	10617081
chrII	2347037	2378753	31716		chrII	914873	1006470	91597		chrII	882272	912748		chrII	1728993	1820712		chrV	10824631	10825129
chrII	2384027	2399352	15325		chrII	1023146	1057270	34124		chrII	914673	1006315		chrII	1832112	2058557		chrV	10825957	10826436
chrII	2480706	2502752	22046		chrII	1059200	1084510	25310		chrII	1019830	1057514		chrII	2059314	2178429		chrV	11032551	11033928
chrII	2504792	2562546	57754		chrII	1086633	1132633	46000		chrII	1057913	1084871		chrII	2178716	2197438		chrV	11054670	11057718
chrII	2567350	2677637	110287		chrII	1162595	1181311	18716		chrII	1085869	1136321		chrII	2198073	2318388		chrV	12386873	12387280
chrII	2680070	2734029	53959		chrII	1249515	1296710	47195		chrII	1160110	1188597		chrII	2335797	2435948		chrV	13734828	13736285
chrII	2736433	2750713	14280		chrII	1358833	1381554	22721		chrII	1199189	1217549		chrII	2457951	2648553		chrV	14729118	14729522
chrII	2752307	2786308	34001		chrII	1387480	1402153	14673		chrII	1247271	1296950		chrII	2649310	2720194		chrV	14953154	14954365
chrII	2808748	2828306	19558		chrII	1410520	1499116	88596		chrII	1323990	1402153		chrII	2733110	2751431		chrV	16159436	16160280
chrII	2835476	2857151	21675		chrII	1542109	1575195	33086		chrII	1410546	1490187		chrII	2752028	2787472		chrV	16161193	16163441
chrII	2862556	2884589	22033		chrII	1577990	1598874	20884		chrII	1503553	1541914		chrII	2805430	2831275		chrV	16333473	16334159
chrII	2931194	2962553	31359		chrII	1608754	1621192	12438		chrII	1543119	1575350		chrII	2835039	2921070		chrV	16709829	16711761
chrII	3000873	3014988	14115		chrII	1621560	1631953	10393		chrII	1577915	1598716		chrII	2921912	2961235		chrV	18422353	18422969
chrII	3038467	3052273	13806		chrII	1636915	1655834	18919		chrII	1609029	1655952		chrII	2998475	3058591		chrV	18927718	18928122
chrII	3088119	3112191	24072		chrII	1671826	1728233	56407		chrII	1671196	1727511		chrII	3059466	3208389		chrV	20221797	20222402
chrII	3130429	3221671	91242		chrII	1733754	1780149	46395		chrII	1733193	1780199		chrII	3209915	3260550		chrV	20326116	20327043
chrII	3226190	3262946	36756		chrII	1780396	1820110	39714		chrII	1780396	1820677		chrII	3269309	3315235		chrX	746229	746922
chrII	3268079	3296268	28189		chrII	1851393	1948591	97198		chrII	1851633	1948715		chrII	3319640	3482871		chrX	1091036	1091800
chrII	3299147	3310068	10921		chrII	1948922	2057073	108151		chrII	1948922	2058354		chrII	3482955	3517627		chrX	1092994	1093601
chrII	3323281	3433106	109825		chrII	2059514	2151553	92039		chrII	2059314	2098837		chrII	3519713	3551989		chrX	1293512	1293961
chrII	3441428	3482871	41443		chrII	2204551	2216470	11919		chrII	2098991	2151233		chrII	3555350	3682432		chrX	1523672	1524281
chrII	3555590	3567673	12083		chrII	2231828	2258554	26726		chrII	2199675	2216630		chrII	3685031	3806516		chrX	1635559	1636084
chrII	3567834	3661559	93725		chrII	2344708	2381552	36844		chrII	2222349	2262555		chrII	3816881	3897397		chrX	1688039	1689492
chrII	3662189	3682107	19918		chrII	2383949	2407391	23442		chrII	2300193	2310636		chrII	3897439	3923512		chrX	1703711	1704279
chrII	3685108	3805473	120365		chrII	2459629	2477797	18168		chrII	2344708	2383394		chrII	3972518	3990915		chrX	1706153	1706849
chrII	3817832	3897466	79634		chrII	2480350	2560147	79797		chrII	2383949	2407391		chrII	3992677	4043274		chrX	1965598	1966328
chrII	3897747	3917950	20203		chrII	2567431	2637960	70529		chrII	2423197	2435714		chrII	4045034	4088797		chrX	1967601	1968440
chrII	3974241	3987555	13314		chrII	2638152	2648752	10600		chrII	2453072	2480193		chrII	4092357	4107308		chrX	2333715	2334281
chrII	3993518	4043236	49718		chrII	2649037	2678268	29231		chrII	2480398	2560147		chrII	4108870	4176233		chrX	2514633	2515486
chrII	4055269	4087436	32167		chrII	2678746	2692674	13928		chrII	2562075	2677710		chrII	4204992	4298951		chrX	2630109	2630646
chrII	4092994	4175919	82925		chrII	2695348	2718314	22966		chrII	2678746	2717795		chrII	4300393	4370509		chrX	3188751	3189569
chrII	4208350	4295837	87487		chrII	2753268	2785948	32680		chrII	2719107	2734829		chrII	4385836	4420315		chrX	3190153	3191638
chrII	4305952	4323312	17360		chrII	2818271	2827589	9318		chrII	2736748	2750548		chrII	4435312	4461586		chrX	3533948	3534641
chrII	4323712	4368475	44763		chrII	2836512	2856673	20161		chrII	2752229	2785708		chrII	4468431	4490594		chrX	3672516	3673003
chrII	4380154	4419507	39353		chrII	2862517	2903554	41037		chrII	2814031	2827870		chrII	4517108	4569951		chrX	3783555	3784525
chrII	4440149	4461586	21437		chrII	2928826	2962635	33809		chrII	2836190	2857069		chrII	4571348	4587873		chrX	4024679	4026008
chrII	4471200	4494155	22955		chrII	3000790	3015597	14807		chrII	2861391	2901948		chrII	4609074	4671710		chrX	4232629	4233162
chrII	4508426	4551913	43487		chrII	3030669	3053110	22441		chrII	2929906	2964030		chrII	4677230	4693632		chrX	4336520	4339244
chrII	4564789	4590069	25280		chrII	3060633	3115469	54836		chrII	2997874	3016432		chrII	4830710	4840470		chrX	4429558	4430046
chrII	4609232	4672706	63474		chrII	3130514	3208719	78205		chrII	3029633	3053190		chrII	5110592	5119676		chrX	4980112	4980998
chrII	4676794	4691877	15083		chrII	3209229	3221711	12482		chrII	3082630	3121955		chrII	5129801	5141550		chrX	5185032	5185889
chrII	4831353	4841547	10194		chrII	3225510	3247467	21957		chrII	3129394	3221711		chrII	5151115	5175319		chrX	5205562	5206805
chrII	5119793	5140793	21000		chrII	3247592	3260147	12555		chrII	3224797	3260147		chrII	5432995	5445515		chrX	5207716	5208244
chrII	5974997	6010195	35198		chrII	3268231	3296359	28128		chrII	3268797	3296907		chrII	5519436	5543074		chrX	5226156	5227129
chrII	6010312	6022194	11882		chrII	3297635	3312431	14796		chrII	3297431	3319519		chrII	9537476	9553723		chrX	5297593	5299844
chrII	6100035	6110519	10484		chrII	3319913	3423749	103836		chrII	3321473	3437036		chrII	9807804	9874637		chrX	5362830	5365004
chrII	6156273	6167749	11476		chrII	3440074	3482788	42714		chrII	3440074	3482633		chrII	9902715	9920276		chrX	5381202	5383809
chrII	6201514	6226042	24528		chrII	3486872	3502310	15438		chrII	3485791	3517587		chrII	10115960	10127120		chrX	5582117	5583288
chrII	9439007	9452238	13231		chrII	3502870	3516713	13843		chrII	3557711	3683315		chrII	10264805	10279638		chrX	5736197	5736799
chrII	9506279	9555405	49126		chrII	3527878	3546907	19029		chrII	3684990	3803273		chrII	10312597	10342280		chrX	5737953	5738929
chrII	9807116	9879960	72844		chrII	3565988	3682719	116731		chrII	3817832	3896873		chrII	10633476	10644001		chrX	5816269	5817208
chrII	9896964	9921597	24633		chrII	3685108	3803148	118040		chrII	3897798	3911230		chrII	10715035	10735122		chrX	5893990	5894732
chrII	10046004	10065436	19432		chrII	3817832	3896473	78641		chrII	3911952	3921436		chrII	10887240	10913722		chrX	5911637	5912450
chrII	10076484	10090046	13562		chrII	3897747	3910947	13200		chrII	3973956	3992069		chrII	11249036	11261196		chrX	6142197	6143204
chrII	10105847	10133848	28001		chrII	3973752	3987996	14244		chrII	3992155	4043508		chrII	11385199	11397963		chrX	6150992	6151691
chrII	10141078	10159441	18363		chrII	3995798	4006149	10351		chrII	4054511	4088875		chrII	11761524	11773681		chrX	6214920	6216847
chrII	10179001	10196725	17724		chrII	4006550	4042555	36005		chrII	4109710	4151506		chrII	11796637	11811714		chrX	6284841	6287041
chrII	10266645	10299957	33312		chrII	4050322	4088558	38236		chrII	4152718	4176160		chrII	11838400	11854474		chrX	6577559	6580887
chrII	10305763	10347480	41717		chrII	4093114	4104192	11078		chrII	4205427	4293429		chrII	11880556	11908599		chrX	6691395	6693736
chrII	10633476	10643955	10479		chrII	4110151	4152315	42164		chrII	4293875	4306273		chrII	11915682	11959517		chrX	6850161	6851129
chrII	10665082	10693043	27961		chrII	4155870	4176081	20211		chrII	4335510	4368433		chrII	11980880	12005953		chrX	6886597	6888529
chrII	10696365	10770793	74428		chrII	4205192	4292673	87481		chrII	4401114	4419673		chrII	12007355	12035274		chrX	6903915	6904721
chrII	10882634	10915925	33291		chrII	4335510	4368591	33081		chrII	4448037	4458510		chrII	12049163	12099239		chrX	6905397	6906880
chrII	10951282	10987802	36520		chrII	4382353	4392197	9844		chrII	4471200	4490594		chrII	12106805	12182203		chrX	7037033	7037564
chrII	10987919	11000356	12437		chrII	4400795	4419638	18843		chrII	4510237	4556635		chrII	12184524	12213482		chrX	7206438	7206889
chrII	11005839	11022918	17079		chrII	4471233	4490158	18925		chrII	4576350	4588553		chrII	12224725	12340602		chrX	7259713	7261924
chrII	11026878	11039486	12608		chrII	4517356	4556715	39359		chrII	4609517	4632280		chrII	12370644	12459994		chrX	7689360	7690089
chrII	11057406	11066163	8757		chrII	4576267	4589429	13162		chrII	4640196	4654670		chrII	12460194	12653793		chrX	7690628	7691493
chrII	11066643	11080793	14150		chrII	4609994	4631832	21838		chrII	4658111	4670909		chrII	12707684	12736762		chrX	7781952	7782485
chrII	11198764	11210883	12119		chrII	4640154	4657312	17158		chrII	4677759	4692989		chrII	12738804	12798314		chrX	7812910	7813518
chrII	11246039	11275519	29480		chrII	4657879	4671670	13791		chrII	4830595	4842956		chrII	12813681	12876158		chrX	7872474	7873123
chrII	11313197	11331918	18721		chrII	4678195	4690793	12598		chrII	5124266	5141715		chrII	12878801	12896474		chrX	7992680	7994804
chrII	11358073	11371518	13445		chrII	9841561	9858884	17323		chrII	5157556	5173476		chrII	12901639	12920557		chrX	8138872	8139451
chrII	11379558	11390480	10922		chrII	9859438	9868638	9200		chrII	9846481	9861120		chrII	12921033	12933399		chrX	8514272	8515358
chrII	11400362	11410762	10400		chrII	10266967	10279843	12876		chrII	10184477	10194842		chrII	12933994	12946560		chrX	8528917	8529364
chrII	11880556	11908839	28283		chrII	10715601	10728003	12402		chrII	10314042	10339802		chrII	12954957	12980599		chrX	8798317	8798882
chrII	11920675	11951800	31125		chrII	10886962	10900554	13592		chrII	10665915	10675997		chrII	12983159	12993437		chrX	9019991	9021732
chrII	12007995	12022925	14930		chrII	10900918	10913515	12597		chrII	10715444	10728521		chrII	13031200	13065561		chrX	9236074	9236801
chrII	12106517	12174396	67879		chrII	11065884	11078003	12119		chrII	10886562	10909002		chrII	13084720	13185757		chrX	9393108	9393927
chrII	12226160	12264242	38082		chrII	11880641	11892999	12358		chrII	11249402	11260437		chrII	13200159	13237122		chrX	9427762	9430246
chrII	12266196	12340003	73807		chrII	11895993	11908234	12241		chrII	11350558	11365083		chrII	13237596	13285558		chrX	9522201	9522810
chrII	12368675	12424243	55568		chrII	11938563	11954241	15678		chrII	11761718	11773681		chrII	13300601	13443076		chrX	9542878	9544604
chrII	12425323	12541923	116600		chrII	11980634	12003635	23001		chrII	11880556	11908199		chrII	13475446	13494274		chrX	9604156	9604643
chrII	12542356	12578847	36491		chrII	12007681	12025720	18039		chrII	11917760	11958639		chrII	13494841	13508362		chrX	9642321	9645647
chrII	12580361	12600806	20445		chrII	12107639	12162280	54641		chrII	11981083	12002477		chrII	13514719	13608717		chrX	9723634	9724244
chrII	12602638	12669077	66439		chrII	12185355	12205401	20046		chrII	12008084	12034238		chrII	13609879	13638640		chrX	9724913	9725602
chrII	12692563	12727959	35396		chrII	12225760	12263966	38206		chrII	12065005	12080081		chrII	13641121	13656757		chrX	9868763	9869162
chrII	12738120	12767206	29086		chrII	12265515	12329955	64440		chrII	12107237	12162522		chrII	13667759	13694566		chrX	10024594	10025126
chrII	12823446	12865403	41957		chrII	12369161	12424313	55152		chrII	12226435	12262405		chrII	13736639	13813443		chrX	10026121	10026734
chrII	13036596	13053035	16439		chrII	12424761	12459554	34793		chrII	12272995	12330996		chrII	13843558	13874276		chrX	10212070	10213002
chrII	13053119	13066599	13480		chrII	12460357	12541556	81199		chrII	12368675	12424313		chrII	13895962	13951522		chrX	10213678	10215004
chrII	13090039	13116753	26714		chrII	12542048	12578601	36553		chrII	12425203	12459954		chrII	13959199	13975241		chrX	10512673	10514165
chrII	13122157	13156883	34726		chrII	12579278	12601083	21805		chrII	12460243	12520276		chrII	13976116	13999156		chrX	10566710	10569251
chrII	13160158	13184322	24164		chrII	12604365	12659483	55118		chrII	12523600	12541359		chrII	13999686	14012881		chrX	10677917	10680164
chrII	13209082	13237282	28200		chrII	12698995	12715843	16848		chrII	12542763	12552404		chrII	14052356	14143278		chrX	11091514	11092722
chrII	13237957	13286043	48086		chrII	12716437	12733233	16796		chrII	12554366	12576482		chrII	14156082	14235043		chrX	11093314	11093927
chrII	13339994	13369754	29760		chrII	12738804	12767649	28845		chrII	12579278	12601319		chrII	14252556	14299243		chrX	11118995	11119405
chrII	13375596	13443398	67802		chrII	12768639	12793563	24924		chrII	12604395	12660522		chrII	14301960	14348633		chrX	11251830	11252444
chrII	13579203	13596079	16876		chrII	12814721	12871803	57082		chrII	12716563	12733323		chrII	14366193	14389685		chrX	11307996	11308400
chrII	13760882	13779236	18354		chrII	13036596	13059995	23399		chrII	12737314	12767523		chrII	14402439	14429676		chrX	11400640	11402853
chrII	13913036	13942640	29604		chrII	13090235	13116678	26443		chrII	12767847	12792873		chrII	14437564	14488798		chrX	11657758	11659682
chrII	13982356	13995845	13489		chrII	13131435	13156522	25087		chrII	12815202	12870196		chrII	14489002	14527203		chrX	11735469	11735927
chrII	14068275	14138841	70566		chrII	13158483	13185445	26962		chrII	12880355	12893721		chrII	14530764	14598964		chrX	11819716	11820528
chrII	14164844	14231437	66593		chrII	13209242	13236207	26965		chrII	13036596	13064678		chrII	14601757	14636604		chrX	11996873	11997278
chrII	14255915	14293281	37366		chrII	13237957	13280885	42928		chrII	13093915	13109683		chrII	14646120	14794516		chrX	12200479	12203484
chrII	14310120	14347240	37120		chrII	13301080	13317158	16078		chrII	13132121	13156477		chrII	14824442	14943922		chrX	12362634	12363721
chrII	14414160	14435278	21118		chrII	13338280	13444882	106602		chrII	13156562	13170922		chrII	14943968	14966481		chrX	12380835	12381325
chrII	14440724	14476439	35715		chrII	13579122	13596756	17634		chrII	13208517	13236676		chrII	14969484	15163723		chrX	12437115	12437688
chrII	14499801	14511198	11397		chrII	13610282	13630755	20473		chrII	13237957	13279762		chrII	15164440	15187724		chrX	12761160	12762404
chrII	14511880	14527313	15433		chrII	13738041	13760077	22036		chrII	13337847	13369198		chrII	15232757	15257595		chrX	12890598	12891001
chrII	14529759	14561043	31284		chrII	13760162	13779081	18919		chrII	13392520	13439042		chrIII	1594	16114		chrX	13033676	13035932
chrII	14565356	14597477	32121		chrII	13793436	13813359	19923		chrII	13579122	13597639		chrIII	29393	188512		chrX	13047831	13048329
chrII	14602643	14753760	151117		chrII	13858801	13878074	19273		chrII	13610439	13625640		chrIII	188706	343720		chrX	13280912	13282245
chrII	14754202	14793841	39639		chrII	13913361	13941795	28434		chrII	13760517	13779316		chrIII	359232	433067		chrX	13333879	13335800
chrII	14832599	14857760	25161		chrII	13982161	13998361	16200		chrII	13780878	13805595		chrIII	434951	491433		chrX	13503637	13504490
chrII	14865400	14960238	94838		chrII	14064239	14141442	77203		chrII	13857117	13873477		chrIII	491909	598270		chrX	13822160	13822720
chrII	14970602	15008718	38116		chrII	14158076	14231957	73881		chrII	13913596	13942402		chrIII	599514	622240		chrX	13879833	13882210
chrII	15010875	15056798	45923		chrII	14255722	14293281	37559		chrII	13982161	13998521		chrIII	634160	650716		chrX	13944034	13945964
chrII	15064680	15090762	26082		chrII	14309675	14348523	38848		chrII	14066760	14141684		chrIII	650946	669189		chrX	13973832	13974246
chrII	15097400	15119681	22281		chrII	14367043	14383955	16912		chrII	14158039	14231642		chrIII	678238	773360		chrX	14050198	14050930
chrII	15120597	15163682	43085		chrII	14412317	14435522	23205		chrII	14253116	14293365		chrIII	796311	832480		chrX	14272560	14273766
chrIII	28192	65518	37326		chrII	14441963	14488236	46273		chrII	14309675	14347954		chrIII	855115	882358		chrX	14336237	14337086
chrIII	132626	186395	53769		chrII	14496917	14527636	30719		chrII	14368082	14382801		chrIII	911032	949790		chrX	14355674	14356567
chrIII	189827	236474	46647		chrII	14529238	14561403	32165		chrII	14412880	14428840		chrIII	952030	1001873		chrX	14360156	14360689
chrIII	259306	293556	34250		chrII	14570876	14591679	20803		chrII	14442202	14476356		chrIII	1003948	1138713		chrX	14486360	14488566
chrIII	358910	423434	64524		chrII	14617520	14636120	18600		chrII	14497079	14528997		chrIII	1150509	1201272		chrX	14641798	14642604
chrIII	436153	534870	98717		chrII	14647282	14657758	10476		chrII	14531074	14560203		chrIII	1226028	1395197		chrX	14688481	14689168
chrIII	536511	558435	21924		chrII	14673644	14753675	80031		chrII	14576798	14590081		chrIII	1398395	1417191		chrX	14689757	14691886
chrIII	603150	619556	16406		chrII	14754114	14794120	40006		chrII	14617720	14645563		chrIII	1427313	1533516		chrX	14745272	14745844
chrIII	656871	773715	116844		chrII	14828883	14962040	133157		chrII	14646320	14658643		chrIII	1534311	1596470		chrX	14747151	14747885
chrIII	800551	830992	30441		chrII	14970720	15008643	37923		chrII	14673920	14793881		chrIII	1635313	1677950		chrX	14913801	14914206
chrIII	911632	936390	24758		chrII	15017476	15119405	101929		chrII	14826485	14857000		chrIII	1680794	1777557		chrX	14920239	14921001
chrIII	957389	981270	23881		chrII	15120642	15163639	42997		chrII	14860286	14961924		chrIII	1805115	1822955		chrX	14946159	14946770
chrIII	987148	1002911	15763		chrII	15167477	15192515	25038		chrII	14969958	15008358		chrIII	1823394	1917959		chrX	15039834	15040922
chrIII	1005753	1016912	11159		chrIII	33746	62557	28811		chrII	15011195	15118243		chrIII	1963514	2092427		chrX	15130991	15132771
chrIII	1086593	1129030	42437		chrIII	65232	86440	21208		chrII	15120642	15163682		chrIII	2103873	2465675		chrX	15201681	15202208
chrIII	1287190	1307267	20077		chrIII	88956	119916	30960		chrII	15242077	15257198		chrIII	2474233	2528906		chrX	15202991	15203454
chrIII	1332558	1382920	50362		chrIII	132951	187349	54398		chrIII	30916	62750		chrIII	2531307	2574670		chrX	15218873	15219523
chrIII	1428236	1478787	50551		chrIII	188872	251548	62676		chrIII	65761	86516		chrIII	2578235	2660629		chrX	15521513	15523331
chrIII	1683470	1698187	14717		chrIII	258193	292353	34160		chrIII	86994	118426		chrIII	2660914	2671588		chrX	15553713	15554522
chrIII	1707032	1741237	34205		chrIII	300708	341433	40725		chrIII	136426	186630		chrIII	2697515	2774386		chrX	15991635	15992729
chrIII	1750396	1773035	22639		chrIII	358238	431710	73472		chrIII	189346	235547		chrIII	2787148	2814596		chrX	16147359	16148439
chrIII	1880508	1891910	11402		chrIII	438277	534752	96475		chrIII	235706	250227		chrIII	2815351	2870787		chrX	16240474	16241205
chrIII	1963514	2003277	39763		chrIII	535268	562192	26924		chrIII	257991	294273		chrIII	2882313	2946390		chrX	16316634	16317770
chrIII	2011911	2029468	17557		chrIII	562629	599627	36998		chrIII	299992	340348		chrIII	2949669	2963956		chrX	16356519	16356962
chrIII	2032715	2075912	43197		chrIII	601193	620190	18997		chrIII	364435	431950		chrIII	2965510	2990433		chrX	16425878	16429170
chrIII	2106271	2123108	16837		chrIII	652875	668799	15924		chrIII	437076	491433		chrIII	2991521	3036314		chrX	16924640	16927610
chrIII	2207355	2252548	45193		chrIII	674430	764116	89686		chrIII	494513	553356		chrIII	3036554	3066194		chrX	17199952	17200639
chrIII	2252597	2290189	37592		chrIII	796636	832320	35684		chrIII	601116	619712		chrIII	3071828	3125715		chrX	17231311	17232845
chrIII	2333828	2352389	18561		chrIII	860354	879675	19321		chrIII	636549	649787		chrIII	3127835	3138270		chrX	17482559	17482961
chrIII	2353870	2376272	22402		chrIII	911550	933274	21724		chrIII	655553	668510		chrIII	3139347	3175472		chrX	17493560	17494202
chrIII	2399552	2416958	17406		chrIII	954510	981468	26958		chrIII	671030	726390		chrIII	3176114	3278590		chrX	17543832	17544644
chrIII	2425551	2445631	20080		chrIII	982915	1003636	20721		chrIII	727593	753433		chrIII	3290395	3303907		chrX	17545517	17546200
chrIII	2509713	2528633	18920		chrIII	1039996	1078788	38792		chrIII	753713	764557		chrIII	3342754	3359474
chrIII	2553437	2572231	18794		chrIII	1097907	1124630	26723		chrIII	800315	818548		chrIII	3369989	3390112
chrIII	2597509	2617350	19841		chrIII	1158473	1170355	11882		chrIII	818589	832039		chrIII	3405279	3456592
chrIII	2621671	2636594	14923		chrIII	1172073	1201628	29555		chrIII	860268	879280		chrIII	3476510	3503116
chrIII	2816669	2837675	21006		chrIII	1281871	1321633	39762		chrIII	911632	942271		chrIII	3546836	3566030
chrIII	2882748	2919272	36524		chrIII	1333107	1386722	53615		chrIII	955358	1001873		chrIII	3573315	3583669
chrIII	2967549	2978594	11045		chrIII	1427990	1486627	58637		chrIII	1004990	1016390		chrIII	3743956	3762837
chrIII	3040591	3060911	20320		chrIII	1495548	1512589	17041		chrIII	1027430	1068870		chrIII	4041357	4053231
chrIII	3081226	3095870	14644		chrIII	1516195	1531916	15721		chrIII	1098115	1138552		chrIII	4383355	4402708
chrIII	3099675	3114754	15079		chrIII	1539230	1558228	18998		chrIII	1153552	1190916		chrIII	4825555	4845229
chrIII	3140308	3158553	18245		chrIII	1559308	1575595	16287		chrIII	1279110	1321753		chrIII	5052639	5067998
chrIII	3186073	3216753	30680		chrIII	1629546	1659634	30088		chrIII	1322518	1340639		chrIII	5348317	5364041
chrIII	3220029	3239189	19160		chrIII	1659829	1674755	14926		chrIII	1341316	1387511		chrIII	7624192	7636193
chrIII	3254876	3272913	18037		chrIII	1682555	1698430	15875		chrIII	1427832	1453438		chrIII	9154149	9167113
chrIII	3551475	3561637	10162		chrIII	1706026	1726790	20764		chrIII	1453995	1509630		chrIII	9195912	9208867
chrIII	5053273	5065200	11927		chrIII	1754666	1775426	20760		chrIII	1513316	1531676		chrIII	9302115	9311719
chrIII	5512988	5523986	10998		chrIII	1808229	1824989	16760		chrIII	1535426	1576869		chrIII	9875798	9898914
chrIII	6510913	6523708	12795		chrIII	1825514	1855867	30353		chrIII	1577709	1594675		chrIII	9968440	10043991
chrIII	6647555	6658156	10601		chrIII	1860796	1905310	44514		chrIII	1636195	1652916		chrIII	10049550	10059915
chrIII	6661390	6690115	28725		chrIII	1963514	2016590	53076		chrIII	1660037	1677467		chrIII	10064471	10087518
chrIII	6711795	6720277	8482		chrIII	2034154	2047275	13121		chrIII	1682555	1698267		chrIII	10097790	10112588
chrIII	6735670	6773475	37805		chrIII	2102228	2128512	26284		chrIII	1706108	1745709		chrIII	10136677	10151433
chrIII	6782866	6792752	9886		chrIII	2134913	2151673	16760		chrIII	1746633	1765670		chrIII	10153116	10202792
chrIII	6828675	6837154	8479		chrIII	2152307	2168790	16483		chrIII	1803312	1855389		chrIII	10218229	10265435
chrIII	7392111	7454354	62243		chrIII	2172428	2310514	138086		chrIII	1860358	1891910		chrIII	10271750	10318754
chrIII	7526994	7554471	27477		chrIII	2314081	2372989	58908		chrIII	1904954	1917396		chrIII	10336988	10355557
chrIII	7555277	7565159	9882		chrIII	2377598	2400315	22717		chrIII	1963514	2024993		chrIII	10382028	10403906
chrIII	7592482	7640037	47555		chrIII	2401800	2418399	16599		chrIII	2033034	2088230		chrIII	10415788	10459749
chrIII	7657708	7676270	18562		chrIII	2424595	2448156	23561		chrIII	2102761	2132837		chrIII	10472153	10532152
chrIII	7684600	7700276	15676		chrIII	2449427	2464593	15166		chrIII	2152187	2166955		chrIII	10535511	10599634
chrIII	7781475	7813398	31923		chrIII	2508229	2528748	20519		chrIII	2183230	2306831		chrIII	10599720	10624796
chrIII	8174151	8188681	14530		chrIII	2543760	2576070	32310		chrIII	2314712	2331396		chrIII	10646875	10706236
chrIII	8202667	8215633	12966		chrIII	2587672	2619630	31958		chrIII	2352314	2373069		chrIII	10724352	10738595
chrIII	8334033	8352596	18563		chrIII	2620354	2643395	23041		chrIII	2374709	2390600		chrIII	10758120	10806589
chrIII	8533869	8548109	14240		chrIII	2702430	2718633	16203		chrIII	2400946	2417467		chrIII	10823867	10903668
chrIII	8565198	8588906	23708		chrIII	2786628	2814388	27760		chrIII	2419354	2447997		chrIII	10904397	10931396
chrIII	9132751	9142279	9528		chrIII	2815830	2852231	36401		chrIII	2449427	2465154		chrIII	10946354	11008068
chrIII	9152749	9171277	18528		chrIII	2882548	2902316	19768		chrIII	2505954	2528673		chrIII	11008549	11031676
chrIII	9176589	9222471	45882		chrIII	2921948	2946193	24245		chrIII	2543466	2571987		chrIII	11036275	11054554
chrIII	9275590	9286910	11320		chrIII	2966511	2977593	11082		chrIII	2587714	2619510		chrIII	11065115	11088907
chrIII	9301557	9314477	12920		chrIII	3036230	3061514	25284		chrIII	2619918	2644989		chrIII	11089188	11236673
chrIII	9341149	9350239	9090		chrIII	3070907	3127998	57091		chrIII	2787350	2814313		chrIII	11243280	11261590
chrIII	9370158	9386113	15955		chrIII	3137752	3175190	37438		chrIII	2815553	2844710		chrIII	11273157	11330638
chrIII	9875520	9885274	9754		chrIII	3178992	3212435	33443		chrIII	2887035	2907231		chrIII	11356955	11371349
chrIII	9958308	10045949	87641		chrIII	3222636	3248516	25880		chrIII	2913556	2932674		chrIII	11380709	11443197
chrIII	10049672	10090434	40762		chrIII	3254947	3273513	18566		chrIII	2933315	2945392		chrIII	11451555	11463757
chrIII	10098476	10115033	16557		chrIII	3440108	3455676	15568		chrIII	2967234	2981993		chrIII	11467955	11657751
chrIII	10136190	10202315	66125		chrIII	3541868	3563075	21207		chrIII	3038671	3063873		chrIII	11691948	11823148
chrIII	10223440	10266474	43034		chrIII	9155631	9167753	12122		chrIII	3071953	3118669		chrIII	11834187	11917110
chrIII	10266512	10313907	47395		chrIII	9198597	9208911	10314		chrIII	3127795	3175630		chrIII	11921828	11941426
chrIII	10340067	10353435	13368		chrIII	9875439	9885516	10077		chrIII	3178827	3218912		chrIII	11946193	12085629
chrIII	10357994	10370509	12515		chrIII	9968440	10039990	71550		chrIII	3219510	3246997		chrIII	12086032	12318714
chrIII	10436229	10455154	18925		chrIII	10064431	10087878	23447		chrIII	3254637	3272991		chrIII	12350955	12368150
chrIII	10481915	10504554	22639		chrIII	10098947	10114831	15884		chrIII	3286792	3304631		chrIII	12370993	12429186
chrIII	10507553	10530106	22553		chrIII	10137990	10152428	14438		chrIII	3404512	3423395		chrIII	12429868	12452872
chrIII	10536920	10598993	62073		chrIII	10154792	10202073	47281		chrIII	3440192	3455586		chrIII	12455272	12548710
chrIII	10601392	10622041	20649		chrIII	10224037	10249156	25119		chrIII	3542073	3563275		chrIII	12566636	12583634
chrIII	10679956	10702717	22761		chrIII	10250637	10263466	12829		chrIII	4041946	4054073		chrIII	12625593	12712073
chrIII	10761714	10802194	40480		chrIII	10266589	10311599	45010		chrIII	7608072	7618551		chrIII	12714114	12818390
chrIII	10828712	10856627	27915		chrIII	10339834	10354228	14394		chrIII	9152670	9167476		chrIII	12821754	12838993
chrIII	10870513	10988714	118201		chrIII	10358071	10370273	12202		chrIII	9869390	9898154		chrIII	12843234	12873987
chrIII	10989788	11007871	18083		chrIII	10409348	10455429	46081		chrIII	9969116	9999227		chrIII	12875155	12904795
chrIII	11009393	11024474	15081		chrIII	10472874	10520907	48033		chrIII	10002191	10038878		chrIII	12906599	12967674
chrIII	11208470	11235554	27084		chrIII	10536712	10598711	61999		chrIII	10098998	10114438		chrIII	12978677	13056596
chrIII	11378591	11437197	58606		chrIII	10598790	10619398	20608		chrIII	10153875	10202232		chrIII	13073953	13106510
chrIII	11477751	11493310	15559		chrIII	10680196	10703515	23319		chrIII	10222872	10258470		chrIII	13107076	13256710
chrIII	11506232	11554594	48362		chrIII	10766158	10805074	38916		chrIII	10274551	10316710		chrIII	13314319	13342199
chrIII	11580548	11656951	76403		chrIII	10823996	10866835	42839		chrIII	10338993	10354034		chrIII	13347443	13374871
chrIII	11660798	11676749	15951		chrIII	10868312	10896115	27803		chrIII	10357430	10370878		chrIII	13378074	13461790
chrIII	11694870	11718308	23438		chrIII	10896673	11007319	110646		chrIII	10408915	10435475		chrIII	13466558	13518633
chrIII	11721553	11746995	25442		chrIII	11008629	11025388	16759		chrIII	10440191	10455429		chrIII	13550267	13604674
chrIII	11747514	11818677	71163		chrIII	11040950	11054868	13918		chrIII	10472228	10530393		chrIII	13607230	13621115
chrIII	11877912	11911234	33322		chrIII	11066514	11082712	16198		chrIII	10537026	10598439		chrIII	13655309	13689032
chrIII	12005227	12048109	42882		chrIII	11119273	11139275	20002		chrIII	10599230	10617909		chrIII	13732349	13762474
chrIII	12108794	12124717	15923		chrIII	11144270	11174192	29922		chrIII	10680232	10703551		chrIV	471	50317
chrIII	12153111	12205795	52684		chrIII	11193913	11236116	42203		chrIII	10769757	10804712		chrIV	50916	77478
chrIII	12271873	12303231	31358		chrIII	11245071	11260593	15522		chrIII	10823996	10848472		chrIV	93798	124630
chrIII	12377190	12399916	22726		chrIII	11291718	11334669	42951		chrIII	10880910	10895590		chrIV	132952	240554
chrIII	12474914	12496676	21762		chrIII	11373349	11436915	63566		chrIII	10904240	10931274		chrIV	241547	255114
chrIII	12633834	12654830	20996		chrIII	11445471	11464586	19115		chrIII	10948912	11008316		chrIV	261867	274391
chrIII	12738229	12817154	78925		chrIII	11471434	11497506	26072		chrIII	11008475	11025226		chrIV	276993	294396
chrIII	12850755	12870190	19435		chrIII	11506077	11522034	15957		chrIII	11069072	11080356		chrIV	294629	304789
chrIII	12979757	13055556	75799		chrIII	11522150	11647793	125643		chrIII	11148787	11173791		chrIV	306070	316160
chrIII	13073754	13151951	78197		chrIII	11695198	11718632	23434		chrIII	11203389	11228789		chrIV	319877	365186
chrIII	13154113	13185156	31043		chrIII	11728109	11746550	18441		chrIII	11290993	11327755		chrIV	394876	409188
chrIII	13189636	13224675	35039		chrIII	11747030	11818790	71760		chrIII	11380709	11436675		chrIV	410635	425474
chrIII	13224868	13254030	29162		chrIII	11877192	11913555	36363		chrIII	11469512	11494396		chrIV	433868	620227
chrIII	13315360	13342157	26797		chrIII	11938115	12016757	78642		chrIII	11498188	11526151		chrIV	631281	646707
chrIII	13350793	13374790	23997		chrIII	12021672	12042711	21039		chrIII	11526397	11554392		chrIV	658831	770117
chrIII	13377910	13388399	10489		chrIII	12042753	12058436	15683		chrIII	11554706	11565951		chrIV	773072	854550
chrIII	13393706	13424033	30327		chrIII	12058479	12084276	25797		chrIII	11578269	11624790		chrIV	855071	988239
chrIII	13427637	13438317	10680		chrIII	12087238	12102712	15474		chrIII	11625797	11656829		chrIV	995746	1010518
chrIII	13467911	13515029	47118		chrIII	12109393	12130910	21517		chrIII	11689828	11718113		chrIV	1012393	1054835
chrIII	13551191	13602149	50958		chrIII	12149953	12189068	39115		chrIII	11720671	11772106		chrIV	1095469	1150278
chrIII	13735150	13759426	24276		chrIII	12189673	12205950	16277		chrIII	11773306	11788746		chrIV	1150510	1238992
chrIV	471	19830	19359		chrIII	12226311	12248955	22644		chrIII	11790994	11820353		chrIV	1239516	1365435
chrIV	28478	49471	20993		chrIII	12250352	12305272	54920		chrIII	11877232	11913435		chrIV	1366000	1388636
chrIV	51427	80869	29442		chrIII	12351676	12367835	16159		chrIII	11949273	12080869		chrIV	1389636	1595994
chrIV	81234	121626	40392		chrIII	12376991	12426950	49959		chrIII	12084748	12103270		chrIV	1596072	1637634
chrIV	143908	167237	23329		chrIII	12439308	12452348	13040		chrIII	12109109	12127070		chrIV	1660155	1708594
chrIV	194638	238113	43475		chrIII	12454475	12535993	81518		chrIII	12150230	12181149		chrIV	1711270	1738316
chrIV	338230	358678	20448		chrIII	12626353	12661996	35643		chrIII	12181274	12217310		chrIV	1750156	1827389
chrIV	447592	517587	69995		chrIII	12664116	12687075	22959		chrIII	12226311	12248831		chrIV	1877468	1916595
chrIV	522312	568838	46526		chrIII	12692349	12713866	21517		chrIII	12261470	12317552		chrIV	1923951	2047472
chrIV	578990	620797	41807		chrIII	12714548	12817913	103365		chrIII	12351992	12367398		chrIV	2049350	2178112
chrIV	632039	650751	18712		chrIII	12824956	12837633	12677		chrIII	12377029	12423112		chrIV	2181155	2208835
chrIV	681553	769352	87799		chrIII	12849869	12871466	21597		chrIII	12456915	12498716		chrIV	2220113	2276389
chrIV	774069	788227	14158		chrIII	12877149	12905313	28164		chrIII	12498906	12535753		chrIV	2286194	2312469
chrIV	797667	812714	15047		chrIII	12907395	12931116	23721		chrIII	12625911	12686072		chrIV	2316147	2388156
chrIV	930396	941312	10916		chrIII	12931830	12971595	39765		chrIII	12687715	12711992		chrIV	2390868	2495473
chrIV	964666	981552	16886		chrIII	12979386	13055435	76049		chrIII	12730907	12818356		chrIV	2495990	2601352
chrIV	1106992	1142960	35968		chrIII	13073754	13182267	108513		chrIII	12849869	12869787		chrIV	2615555	2666114
chrIV	1152596	1167554	14958		chrIII	13185710	13256515	70805		chrIII	12883628	12900000		chrIV	2667429	2704915
chrIV	1184348	1210715	26367		chrIII	13314552	13342469	27917		chrIII	12932639	12958637		chrIV	2707792	2773716
chrIV	1292109	1318679	26570		chrIII	13352153	13374790	22637		chrIII	12980389	13054754		chrIV	2775318	2837953
chrIV	1328071	1363632	35561		chrIII	13378036	13393110	15074		chrIII	13074590	13105991		chrIV	2855593	2890154
chrIV	1420952	1439028	18076		chrIII	13393587	13425273	31686		chrIII	13120795	13155593		chrIV	2893588	2928466
chrIV	1479161	1491074	11913		chrIII	13426076	13445077	19001		chrIII	13155872	13256515		chrIV	2929796	2983790
chrIV	1500673	1545793	45120		chrIII	13466910	13518948	52038		chrIII	13315196	13341906		chrIV	3005586	3031915
chrIV	1574039	1594240	20201		chrIII	13551146	13563507	12361		chrIII	13361153	13375153		chrIV	3050387	3105269
chrIV	1597716	1618990	21274		chrIII	13566675	13603871	37196		chrIII	13377996	13393190		chrIV	3134071	3156150
chrIV	1661830	1708474	46644		chrIII	13623590	13641115	17525		chrIII	13393746	13459591		chrIV	3169472	3230353
chrIV	1775990	1803957	27967		chrIII	13658397	13687157	28760		chrIII	13466910	13518868		chrIV	3232876	3294829
chrIV	1805987	1825709	19722		chrIII	13733026	13759746	26720		chrIII	13551277	13561308		chrIV	3297041	3311629
chrIV	1882196	1894597	12401		chrIV	471	94357	93886		chrIII	13564754	13602194		chrIV	3339794	3369195
chrIV	1925953	1943475	17522		chrIV	94587	124030	29443		chrIII	13658828	13673552		chrIV	3387469	3398992
chrIV	2008711	2049193	40482		chrIV	144711	155796	11085		chrIII	13732960	13759354		chrIV	3400147	3516231
chrIV	2049636	2112397	62761		chrIV	156069	188348	32279		chrIV	471	49999		chrIV	3533433	3610673
chrIV	2113277	2176466	63189		chrIV	191190	240309	49119		chrIV	51392	79637		chrIV	3611193	3634234
chrIV	2236476	2276310	39834		chrIV	244794	254752	9958		chrIV	96077	123870		chrIV	3657950	3740308
chrIV	2325354	2356634	31280		chrIV	263112	274193	11081		chrIV	151589	171192		chrIV	3746401	3786391
chrIV	2359198	2386709	27511		chrIV	337112	362435	25323		chrIV	171758	187630		chrIV	3789639	3803036
chrIV	2418033	2491029	72996		chrIV	448477	506388	57911		chrIV	191150	240509		chrIV	3828749	3859634
chrIV	2500549	2597516	96967		chrIV	518995	571158	52163		chrIV	242473	255080		chrIV	3878750	3964120
chrIV	2621320	2639710	18390		chrIV	573355	620036	46681		chrIV	262516	274271		chrIV	3965155	4005230
chrIV	2725516	2749070	23554		chrIV	631400	649913	18513		chrIV	326114	362470		chrIV	4058158	4085194
chrIV	2762070	2773676	11606		chrIV	674349	769272	94923		chrIV	411310	421993		chrIV	4098189	4172666
chrIV	2809470	2835230	25760		chrIV	773109	794030	20921		chrIV	445108	505907		chrIV	4195398	4209189
chrIV	2856121	2888755	32634		chrIV	796950	822158	25208		chrIV	518995	571279		chrIV	4217874	4247309
chrIV	2896835	2918795	21960		chrIV	822198	854147	31949		chrIV	572757	606111		chrIV	4256870	4277351
chrIV	2933549	2987673	54124		chrIV	855114	871475	16361		chrIV	683598	711310		chrIV	4277990	4294557
chrIV	3012596	3029352	16756		chrIV	884912	926714	41802		chrIV	711557	769352		chrIV	4296314	4358313
chrIV	3054751	3110994	56243		chrIV	928790	985675	56885		chrIV	773358	790473		chrIV	4361712	4386870
chrIV	3136194	3156150	19956		chrIV	989551	1009473	19922		chrIV	796712	828348		chrIV	4413716	4443516
chrIV	3170470	3215392	44922		chrIV	1012993	1030149	17156		chrIV	828589	854067		chrIV	4491229	4505469
chrIV	3274476	3292876	18400		chrIV	1036110	1054521	18411		chrIV	859511	874669		chrIV	4514467	4528637
chrIV	3299068	3309274	10206		chrIV	1070669	1094149	23480		chrIV	877472	984790		chrIV	4588828	4602029
chrIV	3350872	3365988	15116		chrIV	1095588	1144997	49409		chrIV	1012786	1031071		chrIV	4616828	4628797
chrIV	3401915	3511197	109282		chrIV	1150717	1169395	18678		chrIV	1036034	1054196		chrIV	4669787	4699311
chrIV	3552710	3578749	26039		chrIV	1174796	1238472	63676		chrIV	1070546	1091679		chrIV	4725313	4743232
chrIV	3614070	3624908	10838		chrIV	1246673	1257549	10876		chrIV	1097188	1149109		chrIV	4759672	4780351
chrIV	3662826	3681956	19130		chrIV	1286630	1372394	85764		chrIV	1150793	1211549		chrIV	4821357	4841039
chrIV	3695307	3718916	23609		chrIV	1390388	1419954	29566		chrIV	1212913	1238587		chrIV	4843955	5077310
chrIV	3752150	3764475	12325		chrIV	1420873	1454557	33684		chrIV	1246797	1257429		chrIV	5107673	5129553
chrIV	3826632	3856626	29994		chrIV	1474519	1495435	20916		chrIV	1288551	1313955		chrIV	5143909	5160349
chrIV	3880869	3893271	12402		chrIV	1499668	1549188	49520		chrIV	1319712	1366955		chrIV	5162114	5176756
chrIV	3900078	3921514	21436		chrIV	1556558	1637070	80512		chrIV	1395468	1454390		chrIV	5187266	5200349
chrIV	3966389	3986196	19807		chrIV	1667956	1708672	40716		chrIV	1473638	1495958		chrIV	5209793	5316397
chrIV	4062909	4075470	12561		chrIV	1712556	1738474	25918		chrIV	1497557	1547151		chrIV	5320519	5345761
chrIV	4126068	4148558	22490		chrIV	1752749	1798554	45805		chrIV	1568874	1595750		chrIV	5397513	5421472
chrIV	4219749	4234073	14324		chrIV	1880031	1904233	24202		chrIV	1606235	1622436		chrIV	5421909	5498079
chrIV	4259074	4272751	13677		chrIV	1904427	1916520	12093		chrIV	1663269	1708594		chrIV	5501236	5530877
chrIV	4318751	4347596	28845		chrIV	1924033	1953267	29234		chrIV	1713718	1738231		chrIV	5555280	5580959
chrIV	4625553	4636876	11323		chrIV	1953595	1973115	19520		chrIV	1752594	1826389		chrIV	5613477	5648910
chrIV	4821954	4937071	115117		chrIV	1988869	2075432	86563		chrIV	1879789	1923562		chrIV	5671233	5726675
chrIV	4937631	5079397	141766		chrIV	2075956	2113277	37321		chrIV	1923951	1953712		chrIV	5780429	5804829
chrIV	5095707	5131352	35645		chrIV	2116790	2162427	45637		chrIV	1957114	1979386		chrIV	5829310	5843073
chrIV	5136235	5183586	47351		chrIV	2224668	2276349	51681		chrIV	1999707	2048835		chrIV	5850758	5922392
chrIV	5188716	5208681	19965		chrIV	2290796	2308315	17519		chrIV	2049993	2177832		chrIV	5925433	5935748
chrIV	5209555	5317071	107516		chrIV	2316238	2388156	71918		chrIV	2185468	2197870		chrIV	5997186	6014877
chrIV	5334157	5344148	9991		chrIV	2412270	2493277	81007		chrIV	2221829	2275554		chrIV	6035195	6048474
chrIV	5398678	5536756	138078		chrIV	2497589	2533598	36009		chrIV	2288793	2308911		chrIV	6158189	6181874
chrIV	5551390	5581116	29726		chrIV	2542186	2598026	55840		chrIV	2316147	2388587		chrIV	6185999	6206150
chrIV	5613153	5647908	34755		chrIV	2620669	2639634	18965		chrIV	2422757	2492266		chrIV	6235279	6246031
chrIV	5669955	5724630	54675		chrIV	2641075	2657953	16878		chrIV	2496586	2597836		chrIV	6252586	6274999
chrIV	5781115	5818311	37196		chrIV	2678473	2703829	25356		chrIV	2613391	2639551		chrIV	6275516	6321476
chrIV	5826510	5845114	18604		chrIV	2711508	2752921	41413		chrIV	2640954	2657828		chrIV	6339918	6362917
chrIV	5851114	5937310	86196		chrIV	2753555	2772988	19433		chrIV	2677067	2706588		chrIV	6394913	6416994
chrIV	5951831	5962675	10844		chrIV	2779391	2824870	45479		chrIV	2716874	2773314		chrIV	6417513	6431831
chrIV	5985801	6017077	31276		chrIV	2843352	2854793	11441		chrIV	2779391	2835906		chrIV	6448519	6472030
chrIV	6020471	6048314	27843		chrIV	2855795	2889590	33795		chrIV	2842990	2855235		chrIV	6479237	6501869
chrIV	6056154	6077308	21154		chrIV	2893669	2921349	27680		chrIV	2855838	2889276		chrIV	6525594	6539953
chrIV	6103758	6149276	45518		chrIV	2936477	2987509	51032		chrIV	2894228	2921278		chrIV	6646797	6739478
chrIV	6157267	6206313	49046		chrIV	3012796	3030067	17271		chrIV	2935790	2988346		chrIV	6848517	6874639
chrIV	6249835	6276037	26202		chrIV	3051032	3111793	60761		chrIV	3012711	3035029		chrIV	6931833	6944071
chrIV	6277868	6321713	43845		chrIV	3135156	3156510	21354		chrIV	3051354	3110238		chrIV	6962909	6988312
chrIV	6341227	6368752	27525		chrIV	3169592	3214516	44924		chrIV	3135346	3156557		chrIV	6990758	7009191
chrIV	6376793	6392147	15354		chrIV	3234389	3254988	20599		chrIV	3169918	3229072		chrIV	7054912	7077120
chrIV	6393036	6416794	23758		chrIV	3268480	3292355	23875		chrIV	3234115	3254474		chrIV	7107591	7132034
chrIV	6417076	6431277	14201		chrIV	3299147	3311110	11963		chrIV	3268593	3292187		chrIV	7189753	7199750
chrIV	6447238	6473075	25837		chrIV	3351119	3369195	18076		chrIV	3299352	3310868		chrIV	7261466	7272800
chrIV	6480559	6501117	20558		chrIV	3400792	3502710	101918		chrIV	3339757	3350196		chrIV	7330307	7342832
chrIV	6506150	6520038	13888		chrIV	3540878	3573912	33034		chrIV	3351280	3369195		chrIV	7757358	7767155
chrIV	6524832	6547036	22204		chrIV	3575108	3591597	16489		chrIV	3401235	3506155		chrIV	7799432	7809551
chrIV	6647714	6744831	97117		chrIV	3614155	3623832	9677		chrIV	3540433	3586589		chrIV	8308954	8319828
chrIV	6846118	6878512	32394		chrIV	3662716	3706075	43359		chrIV	3669514	3715834		chrIV	8333711	8357513
chrIV	6893032	6904950	11918		chrIV	3709597	3726826	17229		chrIV	3746158	3777113		chrIV	8398869	8416034
chrIV	6921149	6955435	34286		chrIV	3746401	3768989	22588		chrIV	3777912	3789235		chrIV	8545350	8559031
chrIV	6955548	7011430	55882		chrIV	3770796	3789836	19040		chrIV	3790669	3800800		chrIV	8559276	8582713
chrIV	7054639	7077596	22957		chrIV	3790472	3802714	12242		chrIV	3825555	3839073		chrIV	8666829	8680599
chrIV	7104757	7131752	26995		chrIV	3824793	3859470	34677		chrIV	3839231	3855719		chrIV	8694433	8704109
chrIV	7191353	7204156	12803		chrIV	3879917	3894676	14759		chrIV	3878875	3923392		chrIV	8704548	8725069
chrIV	7260959	7274873	13914		chrIV	3896151	3921348	25197		chrIV	3923948	3944867		chrIV	8994349	9005672
chrIV	7292512	7304398	11886		chrIV	3923753	3944512	20759		chrIV	3945078	3957353		chrIV	9032952	9055626
chrIV	7409596	7425153	15557		chrIV	3944714	3957191	12477		chrIV	3965515	4002306		chrIV	9230958	9252760
chrIV	7753757	7768471	14714		chrIV	3965630	4000911	35281		chrIV	4063000	4076076		chrIV	9281595	9292517
chrIV	8340116	8357308	17192		chrIV	4062516	4076675	14159		chrIV	4097839	4120308		chrIV	9292598	9311114
chrIV	8549359	8581912	32553		chrIV	4098879	4120113	21234		chrIV	4125189	4149390		chrIV	9421831	9434588
chrIV	8666952	8682950	15998		chrIV	4124992	4149152	24160		chrIV	4149872	4162832		chrIV	9479675	9499793
chrIV	8695232	8723870	28638		chrIV	4150389	4162592	12203		chrIV	4165672	4179992		chrIV	9549191	9561237
chrIV	8905477	8914240	8763		chrIV	4196230	4208876	12646		chrIV	4196395	4209069		chrIV	9562393	9593874
chrIV	9022390	9056913	34523		chrIV	4222076	4234918	12842		chrIV	4218555	4234520		chrIV	9614950	9641956
chrIV	9230716	9245480	14764		chrIV	4236827	4246756	9929		chrIV	4257227	4276437		chrIV	9684516	9695835
chrIV	9273948	9309715	35767		chrIV	4254751	4276628	21877		chrIV	4313072	4357831		chrIV	9782752	9792230
chrIV	9422036	9431876	9840		chrIV	4294515	4308226	13711		chrIV	4413628	4437230		chrIV	9834110	9854795
chrIV	9483790	9498394	14604		chrIV	4319909	4357710	37801		chrIV	4495546	4510477		chrIV	9964717	9976038
chrIV	9551788	9561434	9646		chrIV	4422637	4436837	14200		chrIV	4590836	4601273		chrIV	10021357	10041480
chrIV	9574715	9586553	11838		chrIV	4570510	4580718	10208		chrIV	4666598	4699468		chrIV	10074391	10085149
chrIV	10580118	10591360	11242		chrIV	4668558	4699311	30753		chrIV	4822156	4835560		chrIV	10102511	10117833
chrIV	10887509	10903633	16124		chrIV	4729230	4741193	11963		chrIV	4844830	4936356		chrIV	10130432	10141034
chrIV	10983599	11003833	20234		chrIV	4821916	4845113	23197		chrIV	4937398	5079191		chrIV	10205509	10214953
chrIV	11056912	11067466	10554		chrIV	4845308	4936472	91164		chrIV	5108036	5127434		chrIV	10297826	10311401
chrIV	11379629	11396431	16802		chrIV	4937469	5001713	64244		chrIV	5140238	5157592		chrIV	10529833	10541433
chrIV	11407026	11431000	23974		chrIV	5001906	5078759	76853		chrIV	5162591	5177077		chrIV	10579191	10600958
chrIV	11447358	11469673	22315		chrIV	5103150	5131272	28122		chrIV	5189306	5207714		chrIV	10633590	10644991
chrIV	11530713	11548588	17875		chrIV	5139869	5159992	20123		chrIV	5209989	5307557		chrIV	10721593	10731830
chrIV	11728953	11744276	15323		chrIV	5162156	5182916	20760		chrIV	5334630	5344436		chrIV	10738472	10756596
chrIV	11793029	11808272	15243		chrIV	5188797	5207714	18917		chrIV	5396831	5500551		chrIV	10883709	10905350
chrIV	11823152	11850872	27720		chrIV	5215112	5316036	100924		chrIV	5500958	5537275		chrIV	10945560	10960430
chrIV	11883117	11895834	12717		chrIV	5334792	5344590	9798		chrIV	5550433	5581116		chrIV	10984116	11005475
chrIV	11964873	11974151	9278		chrIV	5396709	5537429	140720		chrIV	5613313	5648752		chrIV	11045752	11065907
chrIV	12060831	12072673	11842		chrIV	5552631	5581116	28485		chrIV	5669391	5702797		chrIV	11085269	11094954
chrIV	12166191	12194827	28636		chrIV	5613197	5648586	35389		chrIV	5705866	5724438		chrIV	11096038	11105115
chrIV	12213269	12266791	53522		chrIV	5669595	5705466	35871		chrIV	5781158	5801997		chrIV	11151362	11178838
chrIV	12453231	12525240	72009		chrIV	5705837	5729878	24041		chrIV	5829310	5843073		chrIV	11185516	11200710
chrIV	12528828	12543675	14847		chrIV	5781592	5800628	19036		chrIV	5851273	5922270		chrIV	11217553	11227356
chrIV	12546277	12557790	11513		chrIV	5803876	5813514	9638		chrIV	5925271	5936510		chrIV	11233830	11245594
chrIV	12569951	12583032	13081		chrIV	5829268	5844789	15521		chrIV	5991386	6001791		chrIV	11371911	11385033
chrIV	12630717	12652153	21436		chrIV	5850715	5910118	59403		chrIV	6001911	6016715		chrIV	11385718	11397316
chrIV	12652956	12671036	18080		chrIV	5911437	5925193	13756		chrIV	6035031	6048238		chrIV	11398311	11427191
chrIV	12725915	12790434	64519		chrIV	5925271	5935798	10527		chrIV	6107826	6119237		chrIV	11452591	11469992
chrIV	12941912	12952429	10517		chrIV	6002000	6013159	11159		chrIV	6128875	6143870		chrIV	11500633	11518078
chrIV	12953993	12965668	11675		chrIV	6030715	6047590	16875		chrIV	6157073	6206113		chrIV	11549354	11559873
chrIV	13046117	13056834	10717		chrIV	6109036	6119194	10158		chrIV	6249875	6273386		chrIV	11670557	11684916
chrIV	13060712	13080277	19565		chrIV	6120110	6146599	26489		chrIV	6278071	6293514		chrIV	11701075	11710868
chrIV	13109761	13154910	45149		chrIV	6157946	6206150	48204		chrIV	6294868	6306231		chrIV	11731832	11743628
chrIV	13155397	13230312	74915		chrIV	6252919	6273826	20907		chrIV	6341595	6362953		chrIV	11823267	11839109
chrIV	13351750	13365869	14119		chrIV	6277788	6293557	15769		chrIV	6378193	6391514		chrIV	11839548	11850192
chrIV	13419478	13451670	32192		chrIV	6294069	6316911	22842		chrIV	6392314	6416674		chrIV	11888109	11898193
chrIV	13454028	13482075	28047		chrIV	6341473	6363035	21562		chrIV	6420916	6430026		chrIV	11925426	11934758
chrIV	13546513	13632994	86481		chrIV	6378028	6389755	11727		chrIV	6451909	6471789		chrIV	12059429	12076358
chrIV	13641475	13725875	84400		chrIV	6393870	6417076	23206		chrIV	6479836	6496115		chrIV	12095953	12108195
chrIV	13730952	13776108	45156		chrIV	6417398	6431277	13879		chrIV	6525230	6536678		chrIV	12159033	12182590
chrIV	13790389	13824442	34053		chrIV	6448467	6472640	24173		chrIV	6646672	6744677		chrIV	12214112	12259668
chrIV	13827476	13880994	53518		chrIV	6478235	6501037	22802		chrIV	6847240	6873632		chrIV	12288598	12304632
chrIV	13896190	13919115	22925		chrIV	6508672	6520361	11689		chrIV	6929875	6942431		chrIV	12340558	12352033
chrIV	13920233	13979514	59281		chrIV	6525278	6537630	12352		chrIV	6963394	6973590		chrIV	12435871	12445036
chrIV	13980751	14031873	51122		chrIV	6538836	6550795	11959		chrIV	6975192	6993712		chrIV	12451994	12464636
chrIV	14036156	14063152	26996		chrIV	6646595	6744482	97887		chrIV	7054674	7076190		chrIV	12465956	12540628
chrIV	14085388	14101106	15718		chrIV	6847392	6873709	26317		chrIV	7105070	7131546		chrIV	12568198	12583196
chrIV	14114826	14219791	104965		chrIV	6930117	6941111	10994		chrIV	7190068	7199231		chrIV	12595667	12616075
chrIV	14224631	14407314	182683		chrIV	6963751	7009430	45679		chrIV	7263431	7274271		chrIV	12626635	12652479
chrIV	14415478	14444151	28673		chrIV	7054593	7077800	23207		chrIV	7296828	7308069		chrIV	12657151	12671868
chrIV	14470908	14562157	91249		chrIV	7104917	7131038	26121		chrIV	7530033	7541907		chrIV	12713753	12771307
chrIV	14564391	14592793	28402		chrIV	7190111	7203270	13159		chrIV	7635795	7647707		chrIV	12772791	12794313
chrIV	14626996	14656749	29753		chrIV	7263512	7272748	9236		chrIV	7758311	7767838		chrIV	12797229	12808916
chrIV	14658870	14763038	104168		chrIV	7292512	7309042	16530		chrIV	8335309	8358677		chrIV	12852387	12866757
chrIV	14842477	14872873	30396		chrIV	7636359	7647275	10916		chrIV	8554914	8571596		chrIV	12872035	12889509
chrIV	14898880	14957554	58674		chrIV	7758270	7767637	9367		chrIV	8654681	8666069		chrIV	12908954	12918746
chrIV	14958746	14982591	23845		chrIV	7799638	7809350	9712		chrIV	8705961	8724670		chrIV	12921632	12936549
chrIV	14983514	15008952	25438		chrIV	8334276	8354353	20077		chrIV	8905317	8915114		chrIV	12937188	12990155
chrIV	15050390	15087748	37358		chrIV	8399553	8416192	16639		chrIV	9025114	9037873		chrIV	13042227	13091795
chrIV	15087914	15385432	297518		chrIV	8560033	8572115	12082		chrIV	9274552	9309794		chrIV	13099431	13154030
chrIV	15394554	15467710	73156		chrIV	8694550	8704672	10122		chrIV	9423194	9434588		chrIV	13154830	13232107
chrIV	15474628	15514473	39845		chrIV	8706068	8724427	18359		chrIV	9465232	9480200		chrIV	13241196	13298280
chrIV	15530474	15640710	110236		chrIV	9024629	9038432	13803		chrIV	9483961	9499716		chrIV	13300227	13314469
chrIV	15650275	15688231	37956		chrIV	9277789	9309469	31680		chrIV	9566754	9590670		chrIV	13329436	13368836
chrIV	15725674	15750111	24437		chrIV	9424391	9434468	10077		chrIV	9684516	9696351		chrIV	13396948	13550597
chrIV	15750151	15792548	42397		chrIV	9477837	9496393	18556		chrIV	9782631	9792230		chrIV	13554552	13608552
chrIV	15799066	15849716	50650		chrIV	9566792	9584874	18082		chrIV	10027029	10041155		chrIV	13609075	13724476
chrIV	15852593	15928747	76154		chrIV	10029674	10039635	9961		chrIV	10099513	10117235		chrIV	13727350	13776555
chrIV	15932748	15943310	10562		chrIV	10721557	10731239	9682		chrIV	10579674	10592035		chrIV	13788959	13870467
chrIV	15949075	16023711	74636		chrIV	10883757	10905350	21593		chrIV	10737838	10750357		chrIV	13895036	13979632
chrIV	16034993	16166630	131637		chrIV	10984152	11005354	21202		chrIV	10883670	10905388		chrIV	13980195	14031758
chrIV	16182359	16203437	21078		chrIV	11058711	11068872	10161		chrIV	10983717	10996233		chrIV	14038954	14070590
chrIV	16204114	16295870	91756		chrIV	11163312	11177955	14643		chrIV	11050316	11078275		chrIV	14083430	14260556
chrIV	16297591	16388190	90599		chrIV	11411028	11427238	16210		chrIV	11163792	11178679		chrIV	14273075	14292558
chrIV	16416556	16485753	69197		chrIV	11447077	11469551	22474		chrIV	11233830	11245157		chrIV	14292994	14463155
chrIV	16504956	16645032	140076		chrIV	11712910	11723068	10158		chrIV	11375190	11396752		chrIV	14467507	14594876
chrIV	16658829	16736430	77601		chrIV	11728794	11744121	15327		chrIV	11411273	11431080		chrIV	14625797	14656998
chrIV	16740914	16846431	105517		chrIV	11823391	11838954	15563		chrIV	11452271	11469475		chrIV	14658149	14762914
chrIV	16867906	16944110	76204		chrIV	11839146	11850035	10889		chrIV	11532430	11549035		chrIV	14798708	14822240
chrIV	16950914	17084072	133158		chrIV	12059875	12073069	13194		chrIV	11731517	11744276		chrIV	14838679	14874907
chrIV	17124832	17174192	49360		chrIV	12166032	12195073	29041		chrIV	11823312	11842231		chrIV	14895355	15013751
chrIV	17189591	17209188	19597		chrIV	12211119	12266915	55796		chrIV	11990747	12001869		chrIV	15045475	15471155
chrIV	17210027	17245070	35043		chrIV	12452872	12465877	13005		chrIV	12059956	12076157		chrIV	15473439	15521591
chrIV	17342431	17375198	32767		chrIV	12469907	12525115	55208		chrIV	12163520	12194827		chrIV	15521995	15646394
chrIV	17386430	17401749	15319		chrIV	12526036	12543116	17080		chrIV	12217551	12266513		chrIV	15647708	15689595
chrIV	17406875	17429879	23004		chrIV	12546230	12556233	10003		chrIV	12294279	12305589		chrIV	15711513	15929953
chrIV	17479032	17492311	13279		chrIV	12568715	12581992	13277		chrIV	12340192	12351307		chrIV	15930469	16019633
chrV	49310	101634	52324		chrIV	12633919	12652437	18518		chrIV	12452671	12464790		chrIV	16029706	16168356
chrV	105833	120466	14633		chrIV	12729354	12765231	35877		chrIV	12469633	12524991		chrIV	16177914	16399078
chrV	130714	154113	23399		chrIV	12773514	12794191	20677		chrIV	12526193	12541354		chrIV	16401431	16476838
chrV	187430	207147	19717		chrIV	12794870	12813113	18243		chrIV	12634636	12651911		chrIV	16503396	16655235
chrV	211919	259280	47361		chrIV	12876789	12888477	11688		chrIV	12725875	12765349		chrIV	16667031	16757195
chrV	260429	328231	67802		chrIV	12891029	12900990	9961		chrIV	12773118	12794510		chrIV	16757914	16863272
chrV	333395	345749	12354		chrIV	12921632	12935790	14158		chrIV	12797948	12809836		chrIV	16865234	17077957
chrV	355156	377395	22239		chrIV	12937796	12966037	28241		chrIV	12876750	12888389		chrIV	17087833	17180989
chrV	385877	414794	28917		chrIV	13046478	13056990	10512		chrIV	12921632	12936113		chrIV	17188712	17206477
chrV	422670	451592	28922		chrIV	13058192	13080549	22357		chrIV	12937271	12966069		chrIV	17207035	17263316
chrV	495672	519153	23481		chrIV	13106438	13126474	20036		chrIV	12978835	12989308		chrIV	17293866	17321593
chrV	519871	529438	9567		chrIV	13134789	13230393	95604		chrIV	13046117	13057348		chrIV	17336753	17378915
chrV	538038	610475	72437		chrIV	13243637	13297236	53599		chrIV	13058039	13080916		chrIV	17382071	17403077
chrV	611879	630826	18947		chrIV	13338233	13348910	10677		chrIV	13110754	13127829		chrIV	17406311	17430074
chrV	643193	674876	31683		chrIV	13349716	13366468	16752		chrIV	13137915	13221034		chrIV	17441317	17463872
chrV	699350	725148	25798		chrIV	13400116	13413510	13394		chrIV	13251317	13291636		chrIV	17469355	17492311
chrV	732071	773189	41118		chrIV	13414148	13453399	39251		chrIV	13337747	13349716		chrV	46308	125989
chrV	776237	901274	125037		chrIV	13454068	13499875	45807		chrIV	13352830	13366512		chrV	128795	155070
chrV	912027	968628	56601		chrIV	13502590	13554707	52117		chrIV	13400426	13413350		chrV	157394	284390
chrV	1027312	1044589	17277		chrIV	13561673	13607916	46243		chrIV	13419666	13453789		chrV	284438	349115
chrV	1050354	1130587	80233		chrIV	13608953	13633871	24918		chrIV	13454028	13495352		chrV	349598	416914
chrV	1161472	1173392	11920		chrIV	13643076	13699506	56430		chrIV	13502317	13525832		chrV	418190	453831
chrV	1229073	1260639	31566		chrIV	13704110	13726840	22730		chrIV	13550269	13608116		chrV	461160	533069
chrV	1268588	1281390	12802		chrIV	13732474	13771756	39282		chrIV	13609351	13640874		chrV	536313	631589
chrV	1287635	1352791	65156		chrIV	13789349	13870833	81484		chrIV	13643396	13725149		chrV	632792	641757
chrV	1354721	1373636	18915		chrIV	13895719	13979388	83669		chrIV	13732109	13749753		chrV	642069	728755
chrV	1434355	1448275	13920		chrIV	13980310	14031956	51646		chrIV	13750277	13776355		chrV	731426	773520
chrV	1482390	1588909	106519		chrIV	14034946	14051187	16241		chrIV	13789349	13826682		chrV	774391	905746
chrV	1589114	1606312	17198		chrIV	14051306	14064227	12921		chrIV	13827390	13870673		chrV	910989	975992
chrV	1628552	1758512	129960		chrIV	14084830	14124312	39482		chrIV	13893872	13976954		chrV	976841	1044393
chrV	1775267	1818397	43130		chrIV	14124837	14326598	201761		chrIV	13980548	14031716		chrV	1050434	1131999
chrV	1893392	1927639	34247		chrIV	14327348	14372595	45247		chrIV	14036156	14047629		chrV	1158112	1262789
chrV	1933789	1978912	45123		chrIV	14375030	14408874	33844		chrIV	14085032	14125831		chrV	1264428	1281149
chrV	2010993	2050235	39242		chrIV	14419270	14452029	32759		chrIV	14126114	14219996		chrV	1286149	1375196
chrV	2073395	2107594	34199		chrIV	14467507	14565673	98166		chrIV	14224631	14271920		chrV	1392877	1410434
chrV	2139036	2190155	51119		chrIV	14568636	14599396	30760		chrIV	14273598	14326792		chrV	1411274	1458793
chrV	2296599	2308034	11435		chrIV	14626953	14657311	30358		chrIV	14327106	14374910		chrV	1481516	1610348
chrV	2331109	2352230	21121		chrIV	14658076	14762516	104440		chrIV	14375308	14408835		chrV	1610632	1621755
chrV	2352390	2383630	31240		chrIV	14807355	14822240	14885		chrIV	14415799	14435160		chrV	1628271	1767476
chrV	2393593	2422106	28513		chrIV	14827476	14839118	11642		chrIV	14437111	14448109		chrV	1776717	1816067
chrV	2422633	2459477	36844		chrIV	14841274	14872306	31032		chrIV	14468110	14595033		chrV	1822556	1865442
chrV	2460388	2491995	31607		chrIV	14895795	14956314	60519		chrIV	14626953	14646710		chrV	1892915	1934669
chrV	2501832	2530395	28563		chrIV	14959833	15013392	53559		chrIV	14658278	14762954		chrV	1950316	1982675
chrV	2531274	2562795	31521		chrIV	15047428	15188067	140639		chrIV	14807030	14817278		chrV	2008836	2054552
chrV	2569506	2586910	17404		chrIV	15192987	15470595	277608		chrIV	14842589	14873150		chrV	2063150	2115588
chrV	2622195	2639388	17193		chrIV	15474110	15506034	31924		chrIV	14895795	14956427		chrV	2138550	2232234
chrV	2712352	2763798	51446		chrIV	15524313	15641267	116954		chrIV	14957234	14984233		chrV	2235197	2245033
chrV	2766278	2811707	45429		chrIV	15648153	15676714	28561		chrIV	14988308	15012792		chrV	2262786	2280307
chrV	2811753	2848916	37163		chrIV	15721432	15768709	47277		chrIV	15046550	15087788		chrV	2294919	2530589
chrV	2849874	2873069	23195		chrIV	15772838	15930035	157197		chrIV	15087874	15107556		chrV	2530832	2565029
chrV	2885116	3024472	139356		chrIV	15931554	15943355	11801		chrIV	15108232	15191556		chrV	2565353	2602353
chrV	3028072	3092714	64642		chrIV	15943390	15958835	15445		chrIV	15192840	15238798		chrV	2603999	2673229
chrV	3092837	3190591	97754		chrIV	15970397	16120953	150556		chrIV	15238913	15353635		chrV	2681156	2697432
chrV	3196756	3278427	81671		chrIV	16126352	16162761	36409		chrIV	15355267	15394554		chrV	2703068	2811509
chrV	3278514	3311919	33405		chrIV	16181712	16203437	21725		chrIV	15394952	15470990		chrV	2811827	2873111
chrV	3315758	3387994	72236		chrIV	16206031	16296514	90483		chrIV	15474110	15508676		chrV	2882155	3024472
chrV	3391431	3503156	111725		chrIV	16298276	16388190	89914		chrIV	15524628	15644032		chrV	3025032	3191799
chrV	3505711	3578556	72845		chrIV	16399269	16414790	15521		chrIV	15647909	15689161		chrV	3196075	3278390
chrV	3587594	3632473	44879		chrIV	16416036	16484196	68160		chrIV	15721152	15931077		chrV	3278871	3312311
chrV	3646510	3684351	37841		chrIV	16503790	16644872	141082		chrIV	15931554	15943270		chrV	3315155	3388272
chrV	3713628	3744073	30445		chrIV	16667110	16684153	17043		chrIV	15943390	16019837		chrV	3391111	3445031
chrV	3785070	3801678	16608		chrIV	16684353	16732990	48637		chrIV	16029706	16162631		chrV	3452636	3580959
chrV	3812633	3841958	29325		chrIV	16738437	16757312	18875		chrIV	16181438	16203437		chrV	3588956	3633513
chrV	3852066	4041198	189132		chrIV	16758746	16850676	91930		chrIV	16205988	16296514		chrV	3635715	3686507
chrV	4042677	4131074	88397		chrIV	16867316	16907950	40634		chrIV	16297591	16394959		chrV	3714955	3748874
chrV	4151509	4163638	12129		chrIV	16908075	16946193	38118		chrIV	16417352	16439829		chrV	3759433	3772280
chrV	4208989	4325790	116801		chrIV	16950470	17021877	71407		chrIV	16444234	16485112		chrV	3775829	3787867
chrV	4373832	4438670	64838		chrIV	17022274	17087076	64802		chrIV	16503627	16650596		chrV	3788067	3801678
chrV	4453111	4482474	29363		chrIV	17093911	17156711	62800		chrIV	16676753	16734679		chrV	3805474	3824277
chrV	4533755	4550911	17156		chrIV	17157879	17176508	18629		chrIV	16745674	16850586		chrV	3830192	4343031
chrV	4653872	4685394	31522		chrIV	17189474	17256151	66677		chrIV	16867838	16945394		chrV	4372870	4439151
chrV	4693991	4717157	23166		chrIV	17294988	17320276	25288		chrIV	16950189	17078868		chrV	4451800	4483710
chrV	4744948	4770267	25319		chrIV	17336798	17377998	41200		chrIV	17091310	17119986		chrV	4510069	4522514
chrV	4770793	4809751	38958		chrIV	17385870	17402435	16565		chrIV	17120196	17180388		chrV	4531276	4562230
chrV	4849433	4860872	11439		chrIV	17406475	17429997	23522		chrIV	17189509	17201513		chrV	4570233	4593482
chrV	4864241	4884078	19837		chrIV	17445235	17459873	14638		chrIV	17206996	17251955		chrV	4594750	4615557
chrV	4896161	4912636	16475		chrIV	17471394	17492311	20917		chrIV	17294988	17320276		chrV	4616157	4629833
chrV	4914590	4958991	44401		chrV	41947	102996	61049		chrIV	17336990	17377879		chrV	4647314	4687838
chrV	4968871	5000598	31727		chrV	105072	122428	17356		chrIV	17386155	17402238		chrV	4691876	4701918
chrV	5083680	5117194	33514		chrV	129310	155508	26198		chrIV	17406837	17429879		chrV	4702715	4720907
chrV	5127073	5176189	49116		chrV	156950	328830	171880		chrIV	17473031	17485198		chrV	4741958	4810235
chrV	5178793	5202071	23278		chrV	333758	346389	12631		chrV	45671	102513		chrV	4827710	4845386
chrV	5232872	5268554	35682		chrV	355026	377349	22323		chrV	105032	122313		chrV	4848155	4857914
chrV	5277473	5325357	47884		chrV	386635	411150	24515		chrV	129435	154548		chrV	4864872	4884078
chrV	5330074	5388116	58042		chrV	422352	454156	31804		chrV	157394	328563		chrV	4895233	4958877
chrV	5394474	5423316	28842		chrV	485315	519434	34119		chrV	333590	346514		chrV	4969117	5012516
chrV	5437955	5472312	34357		chrV	519832	531596	11764		chrV	350393	377471		chrV	5087600	5198708
chrV	5472907	5486836	13929		chrV	536755	631438	94683		chrV	384232	416596		chrV	5216795	5269150
chrV	5723121	5736072	12951		chrV	643108	675596	32488		chrV	422352	454067		chrV	5303910	5319830
chrV	5853912	5876312	22400		chrV	689754	725553	35799		chrV	466512	479516		chrV	5329919	5388637
chrV	5893749	5914880	21131		chrV	731791	773111	41320		chrV	485030	519434		chrV	5403429	5425554
chrV	5918552	5930158	11606		chrV	774506	832748	58242		chrV	519711	531837		chrV	5437397	5503073
chrV	5942874	5960839	17965		chrV	833230	859232	26002		chrV	536875	631229		chrV	5514670	5534955
chrV	5965590	5979198	13608		chrV	859430	901314	41884		chrV	642110	675631		chrV	5596800	5618392
chrV	6053871	6095676	41805		chrV	911068	968836	57768		chrV	680829	725428		chrV	5619875	5634869
chrV	6115634	6195716	80082		chrV	976989	1045113	68124		chrV	731075	772796		chrV	5666870	5678196
chrV	6710310	6782992	72682		chrV	1050394	1131596	81202		chrV	776194	859514		chrV	5718076	5747591
chrV	6824113	6836314	12201		chrV	1196792	1218990	22198		chrV	861273	901314		chrV	5793710	5812828
chrV	6847195	6875038	27843		chrV	1219070	1262388	43318		chrV	910946	975153		chrV	5863668	5881718
chrV	6903913	6981670	77757		chrV	1287470	1319235	31765		chrV	1004637	1044748		chrV	5894350	5914390
chrV	7003470	7060354	56884		chrV	1320353	1341390	21037		chrV	1050394	1130787		chrV	5918390	5931034
chrV	7098669	7140354	41685		chrV	1342029	1352791	10762		chrV	1161472	1176912		chrV	5968867	5978874
chrV	7239950	7386031	146081		chrV	1358071	1374946	16875		chrV	1196915	1218875		chrV	6053553	6096666
chrV	7391476	7432791	41315		chrV	1438632	1455672	17040		chrV	1219790	1262388		chrV	6156160	6184552
chrV	7447628	7465911	18283		chrV	1483158	1610160	127002		chrV	1285995	1345157		chrV	6314507	6329396
chrV	7466554	7546755	80201		chrV	1628156	1759389	131233		chrV	1416108	1427238		chrV	6621113	6630797
chrV	7547631	7572956	25325		chrV	1775187	1818676	43489		chrV	1439956	1455872		chrV	6671315	6695036
chrV	7588712	7679077	90365		chrV	1844306	1862390	18084		chrV	1482390	1559756		chrV	6710595	6727753
chrV	7685707	7724552	38845		chrV	1893392	1927870	34478		chrV	1560107	1588438		chrV	6729875	6749472
chrV	7762426	7773912	11486		chrV	1945708	1981347	35639		chrV	1594428	1610200		chrV	6769558	6778036
chrV	7787355	7802319	14964		chrV	2010028	2050272	40244		chrV	1628230	1743078		chrV	6797189	6809916
chrV	7826712	7837669	10957		chrV	2080676	2112310	31634		chrV	1748150	1759878		chrV	6823993	6836998
chrV	7865274	7875707	10433		chrV	2138475	2193395	54920		chrV	1778431	1805279		chrV	6846633	6867432
chrV	7900793	7954837	54044		chrV	2196831	2213031	16200		chrV	1823394	1863188		chrV	6930515	6981714
chrV	7955678	7971200	15522		chrV	2265147	2281554	16407		chrV	1893392	1927192		chrV	7003316	7058231
chrV	8040709	8128194	87485		chrV	2295955	2322839	26884		chrV	1945677	1981989		chrV	7097913	7108189
chrV	8134077	8160154	26077		chrV	2330114	2352275	22161		chrV	2010908	2050307		chrV	7112478	7140750
chrV	8164313	8176675	12362		chrV	2352595	2384433	31838		chrV	2075431	2088751		chrV	7158472	7169357
chrV	8185954	8197673	11719		chrV	2393516	2422078	28562		chrV	2089031	2110197		chrV	7239796	7386031
chrV	8311315	8348191	36876		chrV	2423430	2459910	36480		chrV	2150431	2192191		chrV	7391353	7431796
chrV	8369309	8383234	13925		chrV	2460666	2492674	32008		chrV	2202394	2212592		chrV	7449429	7465712
chrV	8539200	8548512	9312		chrV	2501592	2530395	28803		chrV	2266674	2280268		chrV	7469789	7522750
chrV	8549275	8560232	10957		chrV	2531557	2564637	33080		chrV	2295996	2324228		chrV	7529149	7546077
chrV	8687310	8729116	41806		chrV	2569026	2586108	17082		chrV	2330518	2384389		chrV	7556156	7572515
chrV	8823993	8846357	22364		chrV	2616073	2639553	23480		chrV	2393593	2422078		chrV	7593596	7707548
chrV	8865953	8888432	22479		chrV	2711670	2763946	52276		chrV	2423395	2460236		chrV	7707673	7724235
chrV	8979922	9039872	59950		chrV	2766356	2777075	10719		chrV	2460351	2492630		chrV	7761192	7773873
chrV	9039918	9062510	22592		chrV	2811997	2825433	13436		chrV	2501907	2530279		chrV	7786034	7794759
chrV	9099234	9141513	42279		chrV	2826789	2849357	22568		chrV	2531600	2565029		chrV	7905633	7952390
chrV	9151834	9161435	9601		chrV	2851955	2872629	20674		chrV	2569506	2591069		chrV	7955350	7971636
chrV	9279192	9291878	12686		chrV	2884599	3023716	139117		chrV	2615557	2639633		chrV	8038917	8127393
chrV	9588708	9600637	11929		chrV	3028036	3186199	158163		chrV	2710396	2763639		chrV	8133149	8162192
chrV	9600955	9634398	33443		chrV	3209597	3277391	67794		chrV	2764676	2811228		chrV	8185994	8197156
chrV	9654798	9668715	13917		chrV	3278994	3311430	32436		chrV	2812069	2849072		chrV	8290237	8299756
chrV	9796512	9848277	51765		chrV	3316075	3346270	30195		chrV	2849874	2872828		chrV	8308276	8332634
chrV	9866392	9886070	19678		chrV	3346916	3387513	40597		chrV	2884310	3023676		chrV	8337230	8348671
chrV	9895108	9923833	28725		chrV	3391874	3443070	51196		chrV	3028477	3190348		chrV	8359639	8385155
chrV	9931947	9950989	19042		chrV	3455193	3502635	47442		chrV	3209556	3278227		chrV	8478707	8495230
chrV	10615429	10637638	22209		chrV	3502830	3580873	78043		chrV	3278557	3311879		chrV	8501393	8513035
chrV	11151592	11170319	18727		chrV	3588956	3633352	44396		chrV	3315953	3346598		chrV	8520230	8529388
chrV	11182590	11191876	9286		chrV	3635589	3685912	50323		chrV	3347110	3388039		chrV	8530027	8551071
chrV	11246428	11263358	16930		chrV	3712353	3745474	33121		chrV	3391676	3410672		chrV	8573795	8584513
chrV	11266431	11278272	11841		chrV	3779747	3801030	21283		chrV	3411110	3452119		chrV	8685401	8729233
chrV	11282587	11307835	25248		chrV	3827874	3849198	21324		chrV	3453832	3580959		chrV	8747910	8762998
chrV	11345673	11365192	19519		chrV	3849677	3980514	130837		chrV	3588911	3616956		chrV	8822591	8846427
chrV	11383747	11393632	9885		chrV	3981398	4042754	61356		chrV	3617158	3633274		chrV	8864950	8888477
chrV	11452275	11464038	11763		chrV	4042796	4131435	88639		chrV	3635914	3685912		chrV	8979439	8994077
chrV	11472713	11485156	12443		chrV	4148026	4166108	18082		chrV	3716509	3742389		chrV	8994996	9035269
chrV	12366839	12382628	15789		chrV	4167595	4184994	17399		chrV	3780232	3801230		chrV	9041471	9053751
chrV	12709913	12719429	9516		chrV	4201275	4231034	29759		chrV	3813393	3823228		chrV	9610240	9634677
chrV	13228996	13240950	11954		chrV	4231114	4339912	108798		chrV	3832235	3849151		chrV	9795672	9845873
chrV	13514195	13529203	15008		chrV	4374393	4390548	16155		chrV	3849560	3980226		chrV	9867877	9880397
chrV	13826916	13868593	41677		chrV	4391958	4436826	44868		chrV	3983919	4042677		chrV	9908313	9923950
chrV	13912431	13948515	36084		chrV	4453079	4468351	15272		chrV	4042955	4131793		chrV	9935593	9948592
chrV	13970274	13979916	9642		chrV	4471192	4483352	12160		chrV	4148194	4165873		chrV	10290397	10304787
chrV	14038397	14092916	54519		chrV	4558475	4581998	23523		chrV	4200753	4340075		chrV	10375911	10387358
chrV	14094073	14105951	11878		chrV	4653752	4685308	31556		chrV	4373230	4438467		chrV	11248712	11257677
chrV	14213117	14229231	16114		chrV	4694547	4711953	17406		chrV	4453233	4483317		chrV	11286515	11301995
chrV	14231629	14300747	69118		chrV	4753121	4820030	66909		chrV	4533155	4552076		chrV	12363310	12385719
chrV	14305153	14321272	16119		chrV	4833036	4844316	11280		chrV	4599393	4615469		chrV	12685355	12695870
chrV	14324437	14347595	23158		chrV	4864670	4884038	19368		chrV	4653267	4685308		chrV	12708433	12725201
chrV	14374112	14398631	24519		chrV	4896438	4908798	12360		chrV	4694832	4711713		chrV	12800399	12809756
chrV	14400511	14410791	10280		chrV	4913110	4958877	45767		chrV	4760587	4820430		chrV	13226191	13258478
chrV	14431509	14442716	11207		chrV	4968756	5011195	42439		chrV	4832311	4844750		chrV	13421436	13433351
chrV	14529276	14540427	11151		chrV	5089192	5177430	88238		chrV	4863989	4883229		chrV	13499110	13530148
chrV	14549228	14593960	44732		chrV	5181150	5190267	9117		chrV	4896196	4909586		chrV	13531840	13545912
chrV	14599428	14610826	11398		chrV	5190907	5202038	11131		chrV	4912354	4958758		chrV	13593152	13609593
chrV	14613118	14636909	23791		chrV	5231750	5267994	36244		chrV	4969352	5011231		chrV	13688602	13712232
chrV	14654153	14683069	28916		chrV	5277473	5293234	15761		chrV	5088314	5114193		chrV	13830876	13872958
chrV	14698638	14732871	34233		chrV	5309349	5319633	10284		chrV	5116711	5129117		chrV	13911353	13950028
chrV	14734627	14771394	36767		chrV	5329676	5388032	58356		chrV	5130233	5177234		chrV	13966079	13981639
chrV	14775034	14800156	25122		chrV	5401631	5425351	23720		chrV	5178757	5198191		chrV	14016040	14033079
chrV	14857111	14876354	19243		chrV	5437713	5473147	35434		chrV	5229151	5268870		chrV	14037831	14093514
chrV	14876871	14893517	16646		chrV	5477787	5492594	14807		chrV	5305513	5320748		chrV	14213431	14230751
chrV	14906033	14988430	82397		chrV	5522553	5534310	11757		chrV	5329759	5387996		chrV	14231679	14317752
chrV	15012549	15043468	30919		chrV	5597236	5617636	20400		chrV	5394358	5425120		chrV	14322957	14347356
chrV	15087870	15117155	29285		chrV	5723194	5743554	20360		chrV	5437674	5472671		chrV	14371752	14401435
chrV	15146358	15156037	9679		chrV	5796072	5810074	14002		chrV	5477555	5494035		chrV	14426396	14444789
chrV	15167953	15181999	14046		chrV	5864155	5881669	17514		chrV	5522469	5534270		chrV	14528549	14539158
chrV	15198509	15297189	98680		chrV	5894717	5914438	19721		chrV	5597386	5617959		chrV	14549197	14594154
chrV	15299433	15317317	17884		chrV	5918591	5930959	12368		chrV	5630875	5651437		chrV	14599911	14610589
chrV	15328112	15345388	17276		chrV	5967875	5978632	10757		chrV	5723912	5743514		chrV	14620747	14632954
chrV	15359952	15370360	10408		chrV	6148990	6163511	14521		chrV	5794792	5810314		chrV	14653271	14682952
chrV	15403997	15421592	17595		chrV	6677832	6687948	10116		chrV	5857787	5877510		chrV	14701276	14730155
chrV	15445437	15462028	16591		chrV	6729633	6751276	21643		chrV	5895035	5914155		chrV	14735196	14772158
chrV	15590197	15657796	67599		chrV	6768716	6780747	12031		chrV	5919114	5930356		chrV	14857717	14894432
chrV	15666837	15763992	97155		chrV	6797955	6809517	11562		chrV	5968235	5978516		chrV	14911356	14931593
chrV	15773797	15873876	100079		chrV	6847234	6867634	20400		chrV	6115549	6199838		chrV	14936588	14987362
chrV	15899276	15916674	17398		chrV	6937038	6984312	47274		chrV	6305628	6317710		chrV	15016071	15047710
chrV	15924710	15982114	57404		chrV	7006316	7058554	52238		chrV	6380475	6390475		chrV	15086549	15119794
chrV	15982470	16023794	41324		chrV	7097995	7111276	13281		chrV	6624361	6633558		chrV	15119871	15136237
chrV	16027555	16040552	12997		chrV	7112478	7140193	27715		chrV	6641230	6652157		chrV	15145714	15180430
chrV	16046349	16066673	20324		chrV	7159669	7169561	9892		chrV	6671195	6688193		chrV	15197597	15260836
chrV	16150989	16231319	80330		chrV	7247873	7384318	136445		chrV	6710193	6739077		chrV	15260916	15297234
chrV	16231676	16299508	67832		chrV	7396113	7431669	35556		chrV	6751314	6767190		chrV	15297429	15352955
chrV	16310275	16338792	28517		chrV	7450789	7465554	14765		chrV	6797229	6810274		chrV	15355551	15370721
chrV	16371872	16384757	12885		chrV	7469389	7522750	53361		chrV	6824711	6833952		chrV	15370794	15392673
chrV	16402474	16493591	91117		chrV	7528108	7540872	12764		chrV	6847033	6868631		chrV	15397788	15422589
chrV	16507362	16540310	32948		chrV	7547631	7572592	24961		chrV	6927280	6981749		chrV	15426269	15464958
chrV	16551513	16590357	38844		chrV	7593632	7677642	84010		chrV	7006356	7059318		chrV	15484513	15511430
chrV	16640027	16724355	84328		chrV	7685791	7707713	21922		chrV	7097677	7108276		chrV	15515151	15551592
chrV	16729319	16743950	14631		chrV	7707833	7717674	9841		chrV	7109671	7139910		chrV	15577788	15657588
chrV	16817756	16910869	93113		chrV	7788513	7798033	9520		chrV	7160793	7175637		chrV	15666837	15702351
chrV	16912710	16966479	53769		chrV	7915430	7953712	38282		chrV	7248513	7383394		chrV	15703678	15763629
chrV	16967557	17085551	117994		chrV	7956150	7967188	11038		chrV	7389517	7431516		chrV	15765830	15874311
chrV	17094671	17238676	144005		chrV	8041227	8109311	68084		chrV	7451440	7465992		chrV	15888515	16021031
chrV	17242031	17313790	71759		chrV	8114713	8124436	9723		chrV	7469596	7522839		chrV	16028113	16040591
chrV	17354953	17370158	15205		chrV	8134468	8154999	20531		chrV	7547631	7572515		chrV	16044800	16075511
chrV	17377155	17537556	160401		chrV	8187157	8197029	9872		chrV	7593514	7677552		chrV	16128752	16225356
chrV	17551831	17594041	42210		chrV	8308553	8333467	24914		chrV	7696191	7722949		chrV	16231676	16302037
chrV	17600316	17655877	55561		chrV	8364118	8377630	13512		chrV	7762680	7773708		chrV	16302509	16342547
chrV	17661709	17714239	52530		chrV	8501154	8512962	11808		chrV	7788513	7798430		chrV	16367628	16394755
chrV	17728518	17749315	20797		chrV	8698871	8728388	29517		chrV	7900676	7954637		chrV	16402230	16499115
chrV	17785476	17847474	61998		chrV	8828792	8846229	17437		chrV	7955515	7969555		chrV	16506356	16539437
chrV	17896672	17914749	18077		chrV	8871038	8888354	17316		chrV	8041111	8124476		chrV	16540310	16593594
chrV	17985834	18022067	36233		chrV	8979602	8990678	11076		chrV	8134628	8158556		chrV	16620594	16751916
chrV	18039629	18073627	33998		chrV	9004751	9029435	24684		chrV	8186990	8196990		chrV	16761992	16778594
chrV	18088869	18222029	133160		chrV	9043997	9054755	10758		chrV	8308355	8348191		chrV	16795830	17088076
chrV	18267638	18370509	102871		chrV	9115521	9124312	8791		chrV	8360038	8377836		chrV	17091950	17660668
chrV	18370956	18460312	89356		chrV	9813993	9829232	15239		chrV	8501232	8512512		chrV	17661273	17721513
chrV	18461871	18519067	57196		chrV	9833075	9846031	12956		chrV	8686196	8729191		chrV	17726346	17753110
chrV	18617469	18690429	72960		chrV	9869950	9879879	9929		chrV	8829552	8846275		chrV	17755877	17849271
chrV	18724073	18776478	52405		chrV	9909270	9919114	9844		chrV	8871796	8888354		chrV	17858029	17938273
chrV	18808117	18821232	13115		chrV	11248269	11258108	9839		chrV	8979832	8990550		chrV	17951831	18246993
chrV	18904634	18955835	51201		chrV	11286755	11301394	14639		chrV	9001715	9033550		chrV	18248637	18346870
chrV	19008432	19036951	28519		chrV	12668675	12681227	12552		chrV	9041794	9057909		chrV	18346997	18370956
chrV	19142835	19156587	13752		chrV	12709074	12719761	10687		chrV	9113393	9125792		chrV	18372588	18459439
chrV	19217230	19344632	127402		chrV	13226067	13240950	14883		chrV	9280239	9289270		chrV	18461512	18487230
chrV	19375640	19391750	16110		chrV	13514435	13528834	14399		chrV	9606473	9617548		chrV	18500633	18516789
chrV	19474108	19516909	42801		chrV	13825511	13870353	44842		chrV	9762321	9771115		chrV	18519352	18534194
chrV	19544186	19596109	51923		chrV	13912793	13950194	37401		chrV	9795799	9829428		chrV	18536072	18572826
chrV	19597673	19610314	12641		chrV	13966036	13980316	14280		chrV	9832155	9846987		chrV	18578431	18614107
chrV	19643595	19667114	23519		chrV	14015909	14030717	14808		chrV	9868789	9879952		chrV	18626633	18689510
chrV	19674754	19691675	16921		chrV	14058719	14093350	34631		chrV	9898754	9908273		chrV	18701191	18720037
chrV	19693396	19718151	24755		chrV	14213431	14230915	17484		chrV	9909153	9923719		chrV	18720313	18783790
chrV	19718431	19746673	28242		chrV	14232029	14300513	68484		chrV	9932072	9951469		chrV	18785151	18821348
chrV	19752588	19826152	73564		chrV	14305595	14321432	15837		chrV	10626670	10637638		chrV	18839952	18977715
chrV	19826316	19878632	52316		chrV	14321877	14343514	21637		chrV	11153069	11164717		chrV	19000992	19046915
chrV	19951796	19977912	26116		chrV	14374238	14404636	30398		chrV	11248828	11257397		chrV	19057150	19082630
chrV	20006708	20021026	14318		chrV	14431554	14444471	12917		chrV	12417999	12427515		chrV	19084676	19101348
chrV	20021311	20051633	30322		chrV	14549559	14573512	23953		chrV	12668637	12681428		chrV	19122112	19164512
chrV	20060479	20077069	16590		chrV	14573802	14593830	20028		chrV	12709352	12719714		chrV	19213794	19352513
chrV	20096310	20128312	32002		chrV	14619757	14635914	16157		chrV	13226232	13244149		chrV	19354957	19437353
chrV	20129872	20154752	24880		chrV	14658393	14682356	23963		chrV	13421955	13434152		chrV	19437827	19518548
chrV	20159078	20204792	45714		chrV	14701118	14716599	15481		chrV	13535310	13546037		chrV	19541517	19613313
chrV	20272150	20380706	108556		chrV	14717119	14728432	11313		chrV	13631998	13648551		chrV	19624435	19643276
chrV	20382718	20394988	12270		chrV	14741355	14771760	30405		chrV	13703393	13712114		chrV	19644958	19671551
chrV	20423314	20470108	46794		chrV	14857269	14875753	18484		chrV	13833039	13870834		chrV	19673395	19718396
chrV	20519879	20541077	21198		chrV	14875838	14893953	18115		chrV	13912949	13950232		chrV	19718710	19893116
chrV	20550713	20574876	24163		chrV	14911071	14932392	21321		chrV	13966118	13980589		chrV	19907631	19992035
chrV	20575197	20689072	113875		chrV	14936314	14952632	16318		chrV	14015794	14027154		chrV	20011548	20056469
chrV	20689874	20706591	16717		chrV	14953788	14987362	33574		chrV	14058075	14093036		chrV	20099471	20157866
chrV	20725267	20738835	13568		chrV	15017393	15043468	26075		chrV	14094150	14104396		chrV	20160080	20262510
chrV	20797309	20823951	26642		chrV	15087550	15118272	30722		chrV	14213394	14231789		chrV	20264434	20410869
chrV	20847881	20860797	12916		chrV	15122197	15135793	13596		chrV	14232109	14300874		chrV	20418959	20472432
chrV	20865595	20886079	20484		chrV	15145509	15156395	10886		chrV	14305676	14316553		chrV	20492751	20705671
chrV	20899279	20919352	20073		chrV	15165350	15179642	14292		chrV	14322914	14343313		chrV	20709072	20739675
chrX	276	46030	45754		chrV	15197669	15260916	63247		chrV	14370429	14398674		chrV	20740717	20753514
chrX	87153	150192	63039		chrV	15261243	15340516	79273		chrV	14400631	14410276		chrV	20791827	20825314
chrX	196627	228675	32048		chrV	15356796	15370477	13681		chrV	14425868	14444517		chrV	20842790	20919156
chrX	240387	298193	57806		chrV	15403913	15421872	17959		chrV	14549389	14593913		chrX	276	324556
chrX	354831	372150	17319		chrV	15427876	15461388	33512		chrV	14613395	14635432		chrX	352990	381713
chrX	389194	409596	20402		chrV	15487520	15500316	12796		chrV	14661193	14681433		chrX	396632	409754
chrX	410959	427871	16912		chrV	15517269	15530880	13611		chrV	14700515	14728400		chrX	409917	426040
chrX	451988	526595	74607		chrV	15533549	15551227	17678		chrV	14738275	14772071		chrX	449753	529991
chrX	536798	552556	15758		chrV	15578873	15610515	31642		chrV	14857356	14893193		chrX	534590	578162
chrX	555751	575312	19561		chrV	15610956	15658154	47198		chrV	14909317	14932071		chrX	602876	641873
chrX	602876	637200	34324		chrV	15666155	15701749	35594		chrV	14936349	14985797		chrX	647275	660598
chrX	661079	671637	10558		chrV	15702555	15762471	59916		chrV	15016995	15043753		chrX	670235	692232
chrX	671871	722233	50362		chrV	15772829	15873956	101127		chrV	15087311	15118396		chrX	692313	723190
chrX	730598	763271	32673		chrV	15923156	15980914	57758		chrV	15125467	15135833		chrX	729755	747877
chrX	772751	785073	12322		chrV	15982670	16000514	17844		chrV	15146196	15156150		chrX	748715	759189
chrX	882797	895477	12680		chrV	16001315	16019067	17752		chrV	15165475	15183309		chrX	772033	783792
chrX	895956	912716	16760		chrV	16028233	16040516	12283		chrV	15197713	15260754		chrX	791715	804917
chrX	957630	971069	13439		chrV	16044834	16069391	24557		chrV	15261073	15345034		chrX	838355	859555
chrX	983593	1006669	23076		chrV	16131798	16150230	18432		chrV	15356317	15370588		chrX	878470	915997
chrX	1015872	1030833	14961		chrV	16150512	16159714	9202		chrV	15403950	15422556		chrX	956308	972840
chrX	1046074	1063031	16957		chrV	16162792	16230033	67241		chrV	15443359	15461508		chrX	994077	1008072
chrX	1064157	1080910	16753		chrV	16231799	16299986	68187		chrV	15487520	15500754		chrX	1036872	1060236
chrX	1152155	1188872	36717		chrV	16304271	16334073	29802		chrV	15516875	15531234		chrX	1064432	1077389
chrX	1190162	1222990	32828		chrV	16371108	16385115	14007		chrV	15534435	15549592		chrX	1132033	1270039
chrX	1223557	1244590	21033		chrV	16406506	16498912	92406		chrV	15578316	15657638		chrX	1270510	1300628
chrX	1247877	1272431	24554		chrV	16509035	16543070	34035		chrV	15665639	15701313		chrX	1349469	1387157
chrX	1273830	1292109	18279		chrV	16555547	16590587	35040		chrV	15703678	15761199		chrX	1394388	1437269
chrX	1347430	1366275	18845		chrV	16630910	16710197	79287		chrV	15772908	15873906		chrX	1459112	1477955
chrX	1397472	1418553	21081		chrV	16710987	16726471	15484		chrV	15922473	15981836		chrX	1491793	1512228
chrX	1628795	1838427	209632		chrV	16728877	16738230	9353		chrV	15982470	16000514		chrX	1530237	1540994
chrX	1859153	1908681	49528		chrV	16796595	16811639	15044		chrV	16000551	16019275		chrX	1551755	1590241
chrX	1911192	1926873	15681		chrV	16816906	17086189	269283		chrV	16028033	16040027		chrX	1627077	1839320
chrX	1934476	1961272	26796		chrV	17093509	17267912	174403		chrV	16044834	16068754		chrX	1857152	1908075
chrX	1964633	2014601	49968		chrV	17268077	17314356	46279		chrV	16129718	16150386		chrX	1911320	1961394
chrX	2093788	2105515	11727		chrV	17316716	17335079	18363		chrV	16150597	16225519		chrX	1962108	2014197
chrX	2117284	2139681	22397		chrV	17353631	17370272	16641		chrV	16231759	16302109		chrX	2030991	2041359
chrX	2141395	2155676	14281		chrV	17376552	17538111	161559		chrV	16304626	16342390		chrX	2092994	2106987
chrX	2159235	2174437	15202		chrV	17551794	17594232	42438		chrV	16371588	16391789		chrX	2116558	2129794
chrX	2271157	2283311	12154		chrV	17598747	17657356	58609		chrV	16402630	16499238		chrX	2143870	2156707
chrX	2335519	2362951	27432		chrV	17661433	17718353	56920		chrV	16506675	16543516		chrX	2158236	2174953
chrX	2387354	2399590	12236		chrV	17730116	17749190	19074		chrV	16551601	16592633		chrX	2274475	2284791
chrX	2447153	2481792	34639		chrV	17761591	17779390	17799		chrV	16633359	16726509		chrX	2322594	2332512
chrX	2498838	2520796	21958		chrV	17781792	17856431	74639		chrV	16729031	16745392		chrX	2333517	2363319
chrX	2602723	2612318	9595		chrV	17891874	17920747	28873		chrV	16796550	16811590		chrX	2411716	2423392
chrX	2613595	2682997	69402		chrV	17985678	18039232	53554		chrV	16817756	17086826		chrX	2461069	2482357
chrX	2705873	2794917	89044		chrV	18045590	18088472	42882		chrV	17093509	17335194		chrX	2648634	2668353
chrX	2797749	2808995	11246		chrV	18088918	18223996	135078		chrV	17335475	17346918		chrX	2730511	2764674
chrX	2810314	2833593	23279		chrV	18267076	18370628	103552		chrV	17349153	17369429		chrX	2814152	2828756
chrX	2864347	2881593	17246		chrV	18380350	18461752	81402		chrV	17375356	17538350		chrX	2859232	2880317
chrX	2913521	2927910	14389		chrV	18471347	18482388	11041		chrV	17551794	17593834		chrX	2918191	2931439
chrX	2951355	2967120	15765		chrV	18504628	18518916	14288		chrV	17602146	17660668		chrX	2997428	3019709
chrX	2973633	2995828	22195		chrV	18534636	18566907	32271		chrV	17661036	17718071		chrX	3059033	3085231
chrX	2997473	3019916	22443		chrV	18599832	18614107	14275		chrV	17726832	17752913		chrX	3190830	3208956
chrX	3315914	3329836	13922		chrV	18617469	18668716	51247		chrV	17761511	17779552		chrX	3266593	3278953
chrX	3355871	3378115	22244		chrV	18670228	18689510	19282		chrV	17781508	17851079		chrX	3394595	3408832
chrX	3386267	3409152	22885		chrV	18699349	18819749	120400		chrV	17862626	17876755		chrX	3414107	3430793
chrX	3413718	3471512	57794		chrV	18851840	18927718	75878		chrV	17892069	17920868		chrX	3439196	3453549
chrX	3475436	3486791	11355		chrV	18933473	18966474	33001		chrV	17984556	18022149		chrX	3558798	3572911
chrX	3508593	3531312	22719		chrV	19001355	19045794	44439		chrV	18074318	18089709		chrX	3621755	3638158
chrX	3558876	3573149	14273		chrV	19062587	19080915	18328		chrV	18092916	18223470		chrX	3656311	3676035
chrX	3619876	3644392	24516		chrV	19128475	19166878	38403		chrV	18267638	18324554		chrX	3710347	3720191
chrX	3651633	3678237	26604		chrV	19213635	19349995	136360		chrV	18324672	18371957		chrX	3733508	3755752
chrX	3680954	3696716	15762		chrV	19393829	19403875	10046		chrV	18372427	18464875		chrX	3756919	3770030
chrX	3698031	3728108	30077		chrV	19415907	19436390	20483		chrV	18465396	18484429		chrX	3911596	3931152
chrX	3733473	3756032	22559		chrV	19448315	19496115	47800		chrV	18501552	18516555		chrX	4085318	4102598
chrX	3861394	3881031	19637		chrV	19496668	19516068	19400		chrV	18519307	18569434		chrX	5902440	5917193
chrX	3886357	3899153	12796		chrV	19543032	19572713	29681		chrV	18600350	18781466		chrX	7076396	7095354
chrX	3903431	3937432	34001		chrV	19575987	19592107	16120		chrV	18787754	18838468		chrX	8609712	8622997
chrX	3973599	4005314	31715		chrV	19642910	19666678	23768		chrV	18844232	18859993		chrX	8914240	8925552
chrX	4022276	4108837	86561		chrV	19686751	19715115	28364		chrV	18868837	18925308		chrX	9043444	9053435
chrX	4162563	4175833	13270		chrV	19723237	19807548	84311		chrV	18925957	18980630		chrX	9192349	9205192
chrX	4311276	4320642	9366		chrV	19826116	19889431	63315		chrV	19001032	19046751		chrX	9247278	9256398
chrX	5540313	5588477	48164		chrV	19908716	19920840	12124		chrV	19063591	19081393		chrX	10259073	10282431
chrX	5605673	5625719	20046		chrV	19932557	19991670	59113		chrV	19125676	19164478		chrX	11138321	11152072
chrX	5733238	5761713	28475		chrV	20006227	20045314	39087		chrV	19170999	19187312		chrX	11757757	11775472
chrX	5872514	5938552	66038		chrV	20096075	20129553	33478		chrV	19213390	19388153		chrX	11776036	11791119
chrX	6185318	6199232	13914		chrV	20130188	20154708	24520		chrV	19390158	19405473		chrX	11837718	11853271
chrX	6970353	7002998	32645		chrV	20160317	20204917	44600		chrV	19416876	19436629		chrX	11856788	11874794
chrX	7006238	7015641	9403		chrV	20222352	20262908	40556		chrV	19448587	19457634		chrX	11876356	11897599
chrX	7028918	7048076	19158		chrV	20267674	20324831	57157		chrV	19457872	19507786		chrX	12041756	12050752
chrX	7073279	7097230	23951		chrV	20334790	20403390	68600		chrV	19537315	19610154		chrX	12061918	12075200
chrX	7098875	7122112	23237		chrV	20420426	20470234	49808		chrV	19624232	19643753		chrX	12094149	12105472
chrX	7401195	7430912	29717		chrV	20492516	20540794	48278		chrV	19644715	19668036		chrX	12107523	12118992
chrX	7604631	7616632	12001		chrV	20541396	20698830	157434		chrV	19681276	19719872		chrX	12259149	12282789
chrX	7697793	7708915	11122		chrV	20709475	20739675	30200		chrV	19721515	19748549		chrX	12282952	12311988
chrX	7739359	7770274	30915		chrV	20790710	20825034	34324		chrV	19749634	19813801		chrX	12316080	12337877
chrX	7841352	7858721	17369		chrV	20843357	20886154	42797		chrV	19826518	19893194		chrX	12699961	12711077
chrX	7884602	7896752	12150		chrV	20894354	20919352	24998		chrV	19933152	19991950		chrX	13181392	13193069
chrX	7916875	7930590	13715		chrX	276	46595	46319		chrV	20012073	20055271		chrX	13293990	13304348
chrX	8492473	8507272	14799		chrX	62198	185429	123231		chrV	20102272	20154395		chrX	13454635	13467712
chrX	8507552	8516754	9202		chrX	191389	228912	37523		chrV	20161269	20204990		chrX	13896558	13908397
chrX	8516833	8538556	21723		chrX	240387	296792	56405		chrV	20208668	20237027		chrX	14086438	14098041
chrX	8578311	8603434	25123		chrX	306674	322547	15873		chrV	20276915	20292188		chrX	14130789	14141357
chrX	8608668	8624195	15527		chrX	347670	372075	24405		chrV	20297636	20324995		chrX	14175636	14192278
chrX	8628956	8638362	9406		chrX	388074	405481	17407		chrV	20335313	20378474		chrX	14246393	14255875
chrX	8679038	8708960	29922		chrX	416445	427598	11153		chrV	20379831	20395273		chrX	14256760	14284198
chrX	8724517	8735116	10599		chrX	451948	515390	63442		chrV	20419230	20442754		chrX	14325830	14334556
chrX	8765837	8783190	17353		chrX	536196	578231	42035		chrV	20445073	20469957		chrX	14354074	14371117
chrX	8857954	8876713	18759		chrX	602791	638628	35837		chrV	20476796	20540428		chrX	14372593	14398559
chrX	8892671	8911075	18404		chrX	648118	658911	10793		chrV	20541519	20700588		chrX	14402640	14431835
chrX	8911761	8926482	14721		chrX	660598	692158	31560		chrV	20790518	20825034		chrX	14438478	14449600
chrX	8944838	8991959	47121		chrX	693914	722669	28755		chrV	20842790	20885638		chrX	14453638	14476479
chrX	8994754	9031685	36931		chrX	729957	744468	14511		chrV	20898875	20919352		chrX	14858915	14883792
chrX	9039197	9067471	28274		chrX	744548	757594	13046		chrX	276	46352		chrX	14884153	14904231
chrX	9121629	9151034	29405		chrX	880198	914229	34031		chrX	67714	178837		chrX	14907083	14938998
chrX	9154912	9204552	49640		chrX	956628	972037	15409		chrX	187386	228867		chrX	15054519	15065678
chrX	9239435	9262039	22604		chrX	995999	1008437	12438		chrX	240192	259750		chrX	15445843	15464071
chrX	9275074	9293917	18843		chrX	1016517	1029632	13115		chrX	264639	298193		chrX	15471109	15485918
chrX	9296480	9337197	40717		chrX	1037159	1061751	24592		chrX	306638	319868		chrX	15756633	15768436
chrX	9347437	9362360	14923		chrX	1105712	1116756	11044		chrX	332229	343191		chrX	15796312	15829557
chrX	9387956	9402589	14633		chrX	1152243	1188993	36750		chrX	348631	372191		chrX	15885919	15905001
chrX	9453718	9463910	10192		chrX	1189753	1213841	24088		chrX	411790	425076		chrX	15908638	15932311
chrX	9469190	9489995	20805		chrX	1223432	1279588	56156		chrX	452073	505198		chrX	15955277	15982512
chrX	9584193	9598197	14004		chrX	1346520	1371117	24597		chrX	506551	526595		chrX	16064277	16077189
chrX	9613159	9622190	9031		chrX	1372482	1386668	14186		chrX	535988	574875		chrX	16170715	16182159
chrX	9623752	9634034	10282		chrX	1391474	1422313	30839		chrX	604427	637079		chrX	16235317	16248555
chrX	9639279	9661714	22435		chrX	1572227	1585632	13405		chrX	661231	691918		chrX	16424759	16439075
chrX	9682192	9703360	21168		chrX	1629033	1704756	75723		chrX	693390	722233		chrX	16824670	16840237
chrX	9704841	9735919	31078		chrX	1706987	1839358	132371		chrX	729837	744397		chrX	16875443	16902439
chrX	9743794	9772314	28520		chrX	1858787	1908357	49570		chrX	771312	783873		chrX	17073239	17087313
chrX	10249120	10298394	49274		chrX	1911320	1931391	20071		chrX	886234	895716		chrX	17099431	17135801
chrX	10306749	10320315	13566		chrX	1934274	1960359	26085		chrX	895752	915950		chrX	17163116	17175794
chrX	10349960	10371715	21755		chrX	1968153	2012235	44082		chrX	956671	971598		chrX	17337879	17363913
chrX	10450356	10471317	20961		chrX	2041556	2051555	9999		chrX	978750	1008111		chrX	17416159	17425472
chrX	10489237	10505675	16438		chrX	2074796	2088833	14037		chrX	1050109	1062556		chrX	17562600	17576833
chrX	10505875	10515309	9434		chrX	2091949	2107190	15241		chrX	1152356	1186595		chrX	17579956	17596234
chrX	10710239	10726838	16599		chrX	2140479	2155755	15276		chrX	1189991	1212356		chrX	17645032	17667271
chrX	10822478	10834191	11713		chrX	2158272	2174394	16122		chrX	1223355	1245708		chrX	17702795	17713359
chrX	10878438	10893229	14791		chrX	2274359	2284712	10353		chrX	1246833	1269869
chrX	10934312	10953160	18848		chrX	2323396	2363031	39635		chrX	1270749	1282629
chrX	10962070	10975472	13402		chrX	2387033	2399313	12280		chrX	1346719	1367353
chrX	11137114	11163073	25959		chrX	2411950	2422631	10681		chrX	1371552	1387121
chrX	11163878	11188837	24959		chrX	2459196	2482357	23161		chrX	1395310	1437149
chrX	11578318	11591115	12797		chrX	2483592	2495310	11718		chrX	1490230	1503037
chrX	11609552	11644597	35045		chrX	2618434	2630358	11924		chrX	1558959	1571472
chrX	11645437	11655351	9914		chrX	2650275	2675910	25635		chrX	1572481	1585632
chrX	11740672	11757675	17003		chrX	2712148	2727954	15806		chrX	1629233	1694030
chrX	11757877	11791042	33165		chrX	2732434	2770638	38204		chrX	1694193	1837956
chrX	11805838	11851918	46080		chrX	2772792	2783800	11008		chrX	1857754	1909631
chrX	11856159	11908364	52205		chrX	2811520	2833627	22107		chrX	1911234	1931791
chrX	11974880	11990400	15520		chrX	2871759	2884110	12351		chrX	1932077	1960550
chrX	12022120	12080033	57913		chrX	2917311	2932915	15604		chrX	1963916	2013231
chrX	12085675	12105757	20082		chrX	2951911	2967120	15209		chrX	2093431	2107392
chrX	12106641	12132994	26353		chrX	2997473	3019789	22316		chrX	2119196	2129594
chrX	12252670	12350159	97489		chrX	3058193	3078070	19877		chrX	2144276	2156159
chrX	12375675	12391954	16279		chrX	3198470	3208880	10410		chrX	2158357	2173796
chrX	12533751	12561235	27484		chrX	3267160	3278953	11793		chrX	2274359	2284759
chrX	12564038	12592078	28040		chrX	3313838	3330516	16678		chrX	2334316	2364069
chrX	12699759	12709592	9833		chrX	3361671	3376118	14447		chrX	2412235	2421792
chrX	12948562	12966799	18237		chrX	3412353	3452989	40636		chrX	2461273	2481869
chrX	13015275	13030199	14924		chrX	3478077	3488200	10123		chrX	2498752	2507830
chrX	13073875	13085916	12041		chrX	3513754	3524036	10282		chrX	2614669	2631353
chrX	13180761	13193555	12794		chrX	3619349	3639676	20327		chrX	2657477	2680152
chrX	13641752	13652472	10720		chrX	3652117	3671635	19518		chrX	2713273	2722473
chrX	13891676	13903514	11838		chrX	3706713	3727070	20357		chrX	2731548	2749077
chrX	14085157	14095272	10115		chrX	3733508	3749315	15807		chrX	2772001	2783956
chrX	14175160	14192794	17634		chrX	3907959	3930311	22352		chrX	2810640	2829510
chrX	14245718	14293154	47436		chrX	3978433	3994117	15684		chrX	2867639	2877797
chrX	14297558	14310239	12681		chrX	4075153	4084955	9802		chrX	2917913	2932278
chrX	14315791	14346917	31126		chrX	4085113	4103639	18526		chrX	2951316	2967035
chrX	14351554	14436758	85204		chrX	7406960	7417961	11001		chrX	2980955	2995553
chrX	14437752	14476162	38410		chrX	8609641	8623551	13910		chrX	2997473	3020272
chrX	14622953	14653881	30928		chrX	8863754	8875392	11638		chrX	3198157	3209393
chrX	14654319	14683915	29596		chrX	8893442	8910277	16835		chrX	3267553	3279030
chrX	14684158	14699948	15790		chrX	8913958	8925076	11118		chrX	3380998	3392912
chrX	14716913	14729192	12279		chrX	8970720	8983433	12713		chrX	3414002	3453549
chrX	14857279	14939835	82556		chrX	9003750	9017634	13884		chrX	3478510	3490871
chrX	14947871	14968078	20207		chrX	9040797	9054431	13634		chrX	3507637	3525241
chrX	14986279	15003357	17078		chrX	9121793	9148157	26364		chrX	3627392	3640915
chrX	15006958	15038711	31753		chrX	9160158	9184439	24281		chrX	3709030	3720112
chrX	15050715	15077513	26798		chrX	9192074	9200872	8798		chrX	3732032	3744833
chrX	15105961	15146838	40877		chrX	9275479	9286068	10589		chrX	3907518	3930754
chrX	15150916	15164598	13682		chrX	9584630	9595510	10880		chrX	3981191	3994155
chrX	15190000	15219797	29797		chrX	10258800	10277792	18992		chrX	4075554	4101472
chrX	15246882	15264517	17635		chrX	10284829	10301077	16248		chrX	7073909	7087311
chrX	15284555	15294482	9927		chrX	10829441	10840638	11197		chrX	7407279	7417472
chrX	15308157	15329837	21680		chrX	11138276	11158281	20005		chrX	8688318	8698799
chrX	15387881	15407758	19877		chrX	11609282	11627197	17915		chrX	8865559	8875278
chrX	15412721	15422439	9718		chrX	11757914	11775472	17558		chrX	9040998	9053470
chrX	15442917	15489394	46477		chrX	11775562	11789951	14389		chrX	9126077	9144395
chrX	15512113	15535873	23760		chrX	11833039	11853073	20034		chrX	10288152	10300478
chrX	15548797	15565473	16676		chrX	11854482	11870711	16229		chrX	10962271	10971997
chrX	15662838	15679794	16956		chrX	11876356	11900073	23717		chrX	11142921	11160198
chrX	15746118	15766592	20474		chrX	12051481	12080233	28752		chrX	11612440	11624518
chrX	15790952	15835115	44163		chrX	12090596	12104761	14165		chrX	11757837	11775235
chrX	15868872	15938155	69283		chrX	12107201	12118674	11473		chrX	11776077	11789920
chrX	15945354	16001962	56608		chrX	12260959	12269513	8554		chrX	11821795	11832595
chrX	16002160	16021160	19000		chrX	12272594	12312596	40002		chrX	11837238	11853033
chrX	16063152	16081831	18679		chrX	12319830	12337597	17767		chrX	11854716	11866952
chrX	16236954	16250441	13487		chrX	12546198	12556758	10560		chrX	11883156	11897599
chrX	16418716	16440834	22118		chrX	12572278	12583797	11519		chrX	12061199	12079158
chrX	16503280	16523432	20152		chrX	12701915	12710960	9045		chrX	12282271	12300716
chrX	16534560	16548354	13794		chrX	13177109	13193871	16762		chrX	12322234	12337357
chrX	16712476	16722515	10039		chrX	13287237	13297438	10201		chrX	12538838	12554237
chrX	16824637	16844999	20362		chrX	14107472	14118068	10596		chrX	12572791	12583033
chrX	16903639	16918669	15030		chrX	14175114	14192072	16958		chrX	14175319	14191873
chrX	16971434	16985873	14439		chrX	14246239	14255798	9559		chrX	14260391	14270598
chrX	17043394	17053554	10160		chrX	14257561	14271234	13673		chrX	14270919	14282551
chrX	17073516	17097475	23959		chrX	14272992	14286550	13558		chrX	14355556	14402113
chrX	17099351	17119915	20564		chrX	14364197	14397911	33714		chrX	14408473	14430557
chrX	17120397	17132678	12281		chrX	14398363	14437394	39031		chrX	14438794	14450322
chrX	17155478	17174237	18759		chrX	14452439	14476123	23684		chrX	14451950	14475683
chrX	17270403	17285117	14714		chrX	14661034	14678117	17083		chrX	14667390	14677916
chrX	17305790	17318153	12363		chrX	14857679	14882359	24680		chrX	14864196	14881956
chrX	17338202	17368436	30234		chrX	14883677	14893879	10202		chrX	14904993	14920073
chrX	17565877	17576478	10601		chrX	14921082	14939396	18314		chrX	15446042	15460356
chrX	17577469	17592995	15526		chrX	14955909	14966835	10926		chrX	15471357	15484918
chrX	17652081	17668036	15955		chrX	14987954	14998075	10121		chrX	15801191	15829043
chrX	17703998	17713517	9519		chrX	15446757	15462076	15319		chrX	15911190	15926322
					chrX	15469238	15488075	18837		chrX	15950632	15981230
					chrX	15800797	15829591	28794		chrX	16236714	16249083
					chrX	15885434	15930233	44799		chrX	16824550	16835758
					chrX	15943470	15982323	38853		chrX	17009522	17020720
					chrX	16004637	16015320	10683		chrX	17106591	17119915
					chrX	16824512	16839163	14651		chrX	17155433	17174037
					chrX	16902151	16912632	10481		chrX	17338509	17355036
					chrX	16973151	16982874	9723		chrX	17565877	17576478
					chrX	17099751	17120033	20282		chrX	17651160	17663550
					chrX	17122357	17135163	12806
					chrX	17155953	17174482	18529
					chrX	17338509	17352951	14442
					chrX	17357794	17369082	11288
					chrX	17565959	17576519	10560
					chrX	17651117	17667518	16401

## Sheet: TableS2
TableS2: Genes enriched in particular tissues
Genes enriched in particular tissues of adult nematodes (see Material and Methods for references)												Genes enriched in neurons of larvae (Von Stetina et al, Genome Biol 2007, 8:R135)
Intestine		Muscle		Serpentine		Neurons		Germline		Ubiquitous		ALL pan-neuronal		Pan-neuronal in EADs
T13A10.10		C55C2.5		AH6.4		F17C8.1		Y110A7A.10		F52H2.2		F52F12.1a		F52F12.1a
C50F2.10		W09B12.1		AH6.7		F53H8.2		F52H2.2		T04C12.5		Y110A7A.10		Y48B6A.8
F12B6.1		Y44E3A.2		AH6.8		C54D2.5		C40C9.2		F58E10.4		Y48B6A.8		F19H8.3
AC3.3		ZC504.2		AH6.10		K02B12.1		T04C12.5		F48F7.1		F17C8.1		B0207.12b
Y44E3A.2		F25G6.4		AH6.11		W05E10.3		ZK154.7		F36H1.6		C10F3.3		C01F4.2a
T09A5.3		T04C12.6		AH6.12		C36B1.1		B0334.8		F23B2.6		F39C12.2a		C04E12.7
C44F1.5		T04C12.5		AH6.14		K07A9.2		F58E10.4		F36A4.7		F32A6.4a		C35E7.11
T01C2.1		T04C12.4		F44F4.13		F25E2.5		B0207.4		ZK973.6		C12D8.10a		C42D8.4
F48F7.1		M03F4.2		F44F4.7		F33H1.1		F48F7.1		F35G12.9		M195.3		C50C3.5
C05E11.5		T25C8.2		F35C5.2		C26C6.5		F36H1.6		F46F3.4		Y71H2B.10a		C50D2.2
F25C8.2		F17C8.1		F28C12.5		C18D1.1		F23B2.6		VF36H2L.1		C42D8.8a		C54G7.4
K06H7.6		C44F1.5		B0304.5		F01D4.4		F36A4.7		F55A12.7		F02E8.3		D1007.1
F02E8.3		F56D12.1		B0304.6		C06A8.9		ZK973.6		T05H10.2		F19H8.3		C37E2.4
Y105E8A.9		F13D12.4		B0304.7		F08B6.2		C08B6.9		F02E8.3		B0207.12b		K02B12.1
C35A5.1		Y69F12A.2		B0304.8		W04C9.1		K06H7.6		Y48G8AL.14		B0495.10a		ZC416.8b
K07A1.16		ZK973.6		B0304.9		ZK792.6		F35G12.9		ZK525.2		Y105E8A.5		F38G1.1
ZK525.2		M02F4.8		T21H8.2		H19M22.2		F46F3.4		F57H12.1		T27F2.3		F18C12.1
F53H8.2		K07A1.16		T21H8.4		R107.8		VF36H2L.1		ZK632.8		F54B11.6		C48D1.3
C53B7.4		F02E8.1		C27D6.10		K10G6.1		F55A12.7		Y71F9AL.16		C01F4.2a		C36B1.1a
H22K11.1		B0252.2		C27D6.9		C08F8.8		T05H10.2		K07C5.1		C02H7.1		Y116F11B.1
F45E6.2		R12H7.2		C27D6.8		T06C12.7		F02E8.3		Y79H2A.6		C04E12.7		B0412.2
Y71F9AR.1		F26D10.9		R05H5.6		F57C7.2		Y48G8AL.14		Y37D8A.1		C04F12.5		E02H4.1
C36A4.8		W04D2.1		F33H1.5		C34D1.3		K07A1.16		C35D10.16		C13C4.4		F54G8.2
T12G3.8		C34E10.6		K10B4.5		F45B8.4		ZK525.2		M01B12.3		C13G3.3a		K09G1.4a
C56A3.7		K05G3.3		T19E7.5		D2089.4		F57H12.1		Y53F4B.15		C18F10.2		F47G6.1
T10B9.10		C13C12.1		C06G8.4		C09D8.1		ZK632.8		H22K11.1		C33A12.4		C43C3.3
C47D2.2		C18E9.1		C04E6.10		C18A3.6		F53H8.2		F57B10.11		C33H5.18a		ZK512.6
F49E8.4		F41G4.2		C04E6.9		F37A4.7		Y71F9AL.16		C54C6.2		C35D10.12		F56A11.3
F35E8.11		T28F2.5		Y2H9A.2		C32E8.7		K07C5.1		R06C7.8		C35E7.11		R07A4.1
C34C6.8		Y73F8A.6		F53F1.10		C01B7.6		Y79H2A.6		R07G3.1		C38H2.1		C50H2.2a
C37E2.5		ZC64.3		Y38A10A.1		F40E10.4		Y37D8A.1		F59C12.1		C39F7.1		F12F3.1a
B0285.8		C10G8.6		Y40H7A.5		T08A9.3		C35D10.16		F39H11.3		C42D8.4		F01E11.5a
B0285.10		T23D8.8		T02B5.4		F31E8.2		M01B12.3		Y41D4B.13		C50C3.5		F08A10.1a
T05A6.1		C52B9.1		T26E4.12		T23H2.2		Y53F4B.15		K12H4.1		C50D2.2		F35D11.3
F07B10.1		C05H8.1		F07C4.5		C30H6.2		C53B7.4		T26C11.5		C54G7.4		F41E7.3
C50F7.2		F55C10.1		T19H12.5		T02C5.5		H22K11.1		Y110A7A.13		W01C8.6a		F44F4.1
R09B5.8		F29C4.8		T19H12.4		F41C6.1		Y48G1BL.2		H14E04.5		B0034.3a		F53A9.4
C34E10.7		F57B1.4		R04D3.7		C32E8.10		F57B10.11		C28D4.2		W03A3.1		F54G2.1a
R01H10.8		F15A2.1		R04B5.8		K10D3.2		C54C6.2		T05A6.1		D1007.1		Y54F10AM.2a
T05E7.2		R01H10.3		F13G3.2		ZK637.8		C36A4.8		C07H4.2		F55B12.1		ZK525.1
K01A2.7		F28H1.2		E04F6.1		C09D1.1		Y73E7A.7		K08B4.6		C33D12.1		F15D4.8
C52E4.1		Y41C4A.4		C13B7.3		F09B9.2		T12G3.8		ZC395.2		W05E10.3		C52D10.11
F36D3.9		Y23H5A.5		F13A7.2		ZK1151.1		F15D4.1		ZK632.6		C37E2.4		C26F1.10
F32B5.8		T20G5.2		Y22D7AR.8		F28F9.1		R06C7.8		C06G3.10		C28A5.4		W07E11.2
M04G12.2		C05D2.1		C39B5.12		K10C3.3		R173.1		K08A8.3		Y54F10AM.4a		C18D1.3
F53H4.1		W01G7.1		C39B5.11		F52B5.1		ZK637.11		T03F1.2		K02B12.1		C03G5.7
K08E7.7		F11A1.3		F48F5.4				R07G3.1		K07B1.2		F56D1.6		F49E10.3
W01B6.1		T25F10.2		C41C4.2				ZK112.7		C35D10.4		ZC416.8b		F31F6.4a
F42G9.2		ZC477.9		C18F10.5				F59C12.1		F28C6.3		F38G1.1		C36H8.3
W01G7.1		C47C12.6		T12A2.13				T27E9.3		F32B5.8		F18C12.1		Y40H4A.1a
R05D11.1		C47E12.8		C18F10.8				F39H11.3		C14A4.5		C48D1.3		C06B3.8
T05F1.10		K07E12.1		T12A2.9				Y41D4B.13		Y38C1AA.2		C36B1.1a		C06E1.4
F35B12.2		W03A5.7		T12A2.10				C48D1.2		Y67H2A.6		C06G4.2a		ZC196.7
C15H11.4		T23F1.7		Y25C1A.10				K12H4.1		Y76A2A.2		K07A9.2		F44F4.6
F09E10.3		F25H8.5		Y25C1A.11				T26C11.7		D2045.6		D2007.2		F48E3.1b
M03A8.1		F47G6.1		C10G8.1				T26C11.5		T01B7.4		D2007.5		B0207.3a
C55B6.2		C33G3.1		T07H8.5				Y110A7A.13		C34D4.12		F29C4.1b		F38E1.5
F11G11.7		F15D3.1		T21C9.7				H14E04.5		K07E3.3		B0240.3		H01G02.2
F54D5.8		T11B7.4		Y51A2D.12				C28D4.2		C14A4.2		F33H1.1a		C36B7.7
M01E10.2		K02A4.1		K04C1.6				B0285.9		Y113G7A.9		Y116F11B.1		K02E10.2a
Y39A1B.3		C08C3.1		T19C4.4				T05A6.1		Y39A3CR.4		F25E2.5a		T28B8.2
K02D7.4		B0348.4		T19C4.3				C07H4.2		T21E12.4		W01G7.1		M04D8.1
D2013.5		F22E12.4		F31E9.2				R07B7.1		C01G8.3		B0412.2		M04D8.2
ZK512.6		C48A7.1		Y43B11AR.5				K08B4.6		K08F4.9		T23G5.5		M04D8.3
F01G10.2		W08D2.1		T02B11.1				ZC395.2		F36H9.3		C47C12.6		ZK75.3
F01G10.3		F38A6.2		W09D12.2				R09B5.9		T11F9.11		K03B8.9		F26D11.10
D2024.3		K04H4.1		C24B9.14				ZK632.6		C15H11.4		E02H4.1		B0478.1a
Y53F4B.2		K08C7.3		R05D8.6				C06G3.10		M03A8.1		F54G8.2		K03D10.1
C33D3.1		H35N03.1		C24B9.12				K08A8.3		ZK593.5		F15A8.5a		Y50D7A.6
C39B10.6		F12F3.1		T11F9.18				F08H9.1		C28H8.12		K09G1.4a		Y54G2A.25a
T07A9.2		F02A9.3		K04F1.5				F11H8.3		B0035.2		F47G6.1		ZC247.3
F26H11.5		W02A2.2		K04F1.16				F11G11.11		F11G11.7		C43C3.3		T03F6.5
W06D12.3		F56H11.1		K09D9.8				C50D2.4		F38A5.13		D1009.5		M03E7.1
C18D1.3		T06C10.4		C50B6.6				C09G5.5		F54D5.8		E02D9.1a		F14D12.4a
F02D10.5		ZK270.2		F55C5.9				F38A3.1		T19B4.4		ZK512.6		K06C4.6a
F09B12.6		H05G16.1		C02E7.3				Y41C4A.16		C25G4.5		EEED8.6		F20B6.3
C54F6.14		F52D10.3		C02E7.2				K02D7.3		F47G6.1		F56A11.3		ZK337.5
EGAP9.2		H14A12.2		C02E7.4				F56B3.1		D2013.5		F01D4.4		C44C1.3
C10F3.6		C10F3.6		W05H5.4				Y77E11A.15		ZK328.2		C51E3.7a		C40C9.5a
ZK1307.6		Y40H4A.1		ZC404.5				T05A1.2		C23H3.1		R07A4.1		E03D2.1
M05D6.7		K09A9.5		ZC404.12				M18.1		C27D11.1		C50H2.2a		CC4.2
AH6.1		T22H6.6		T03D3.4				F41F3.4		R08D7.3		ZK1248.3a		F33A8.2
ZK896.8		C05E4.9		R11G11.9				T15B7.3		B0511.10		F35A5.8a		T24D8.5
C06A12.4		M03A8.4		C31B8.11				B0024.2		D2013.7		F35H8.5		Y47D3B.2a
F57F4.3		C27H5.8		C06A8.7				F15A2.1		F22B5.2		F12F3.1a		E03D2.2a
F11A5.10		C12D12.2		B0334.7				T03F1.2		C41D11.2		F01E11.5a		F07F6.6
T23G11.3		H13N06.3		T03F7.3				ZK652.9		T04A8.14		F08A10.1a		C10C6.2
K03H1.1		F25H8.3		C06C3.6				K07B1.2		F09B9.3		F10E7.9		T01C4.2a
B0416.6		T19C4.6		C10G11.2				C35D10.4		Y41E3.4		F10F2.4		C09E7.3
M04C7.1		K10B3.8		C10G11.3				B0414.5		T07A9.2		F16D3.7		Y75B8A.12
C38C10.4		K10B3.7		R05D8.3				F28C6.3		F26H11.5		F25B4.2		Y41G9A.1
R02D3.6		R06A10.2		W10G11.10				F49D11.8		C04F12.10		F35D11.3		F31B12.1b
K08F4.11		K08F4.11		W10G11.9				C52E4.1		F48F5.5		F41D9.1		K04B12.1
F11G11.3		K04D7.3		T21B4.8				F44C4.3		F22B5.9		F41E6.4a		ZK256.1a
F37B1.5		K09E4.5		T21B4.5				F32B5.8		C26E6.5		F41E7.3		D2089.4a
F21H7.1		C10E2.3		T21B4.7				Y47G6A.8		ZK1307.6		F44F4.1		F42G9.9b
F37B1.1		F15G9.4		T21B4.9				CD4.2		ZK177.6		F52E1.13a		C09D8.1a
F35E8.8		F58A4.7		C45B11.4				C14A4.5		T05H4.14		F53A9.4		Y45F10B.10
C05C12.3		F43D2.4		DC2.6				Y59A8A.1		K09A9.5		F54G2.1a		R01H10.6
T10G3.6		C13G3.2		DC2.2				Y38C1AA.2		D2089.5		F56E3.4		R13H7.2a
C30H6.6		F38E11.1		C04F2.1				Y67H2A.6		B0513.1		Y54F10AM.2a		F37A4.7a
W04C9.1		C09B8.6		H27D07.6				Y76A2A.2		C05C8.4		F23B2.5a		C29H12.3a
W09D6.6		F56A6.2		C44C3.9				D2045.6		Y46H3A.6		T06C10.4		C36F7.4a
ZC395.7		F54C9.1		F25E5.13				F45E12.3		C03E10.4		K02G10.4a		R11G1.4a
C10E2.3		C04F12.3		F21H7.11				ZK856.1		C26C6.2		F33D4.3		ZK377.2a
ZK131.3		ZC334.11		C46E10.7				T27D1.1		C34E10.2		ZK525.1		C02D4.2a
C50F4.7		C16E9.4		T19C9.4				T01B7.4		F08B6.2		F15D4.8		Y22D7AR.13
ZK682.4		ZK792.2		Y61B8A.2				C34D4.12		F41E6.2		C52D10.11		C09B7.1a
C18A3.8		C18H7.2		Y102A5C.21				T07A9.6		F29F11.6		M79.4		C15A11.3
F57C12.3		T22C1.7		F14F9.1				K07E3.3		R03D7.6		W07E11.3a		F40E10.2
K05C4.6		ZK909.2		T27C5.5				C14A4.2		F11G11.2		C26F1.10		F44F4.5a
C44C10.8		R07E4.6		F36D3.6				F56D1.7		F37B1.2		W07E11.2		F44F4.13
K08H2.6		C30F8.4		F26D2.4				K12H4.8		T26C5.1		C18D1.3		C33G8.5
Y46H3A.3		T09A5.2		F20E11.12				Y113G7A.9		Y48E1B.10		C03G5.7		R07B5.4
Y46H3A.2		W03F8.5		F40D4.2				Y39A3CR.4		F43E2.4		F07D3.2		T01D3.2
F46C3.3		F40F4.2		Y38H6C.12				T21E12.4		W09D6.6		F49E10.3		T02E9.3
T02C12.1		F40F4.4		F57G8.3				C01G8.3		Y48G8AL.11		F31F6.4a		F13E6.6
T04G9.3		F52H3.7		Y60A3A.5				K08F4.9		ZC395.7		C36H8.3		F14D12.6a
F54G8.3		ZK892.1		F40D4.1				F36H9.3		ZK1055.1		C26E6.5		C44E12.3a
C17C3.4		ZK1248.16		ZK228.8				T11F9.11		T06E4.1		C15B12.5a		T12C9.3
K02E2.4		F01G12.5		ZK228.7				C15H11.4		F58A4.3		F47D12.1a		F11C3.2
R12E2.9		C05D11.4		F57G8.1				M03A8.1		W06D4.1		Y40H4A.1a		C53D6.2
R12E2.5		F09E8.7		ZK228.5				C04G2.6		F22F1.1		ZK896.8		ZC416.8a
T23H4.1		Y105E8A.7		R52.7				R01H10.1		T09E8.2		C06B3.8		Y37D8A.23a
C54D1.3		Y105E8B.1		ZK697.11				ZK593.5		C50F4.7		C49H3.1		B0564.10a
W03D8.6		C37F5.1		D1065.5				C28H8.12		T20B12.8		C45B2.4a		F56A12.1
T07A9.3		F17E5.1		T22F3.6				B0035.2		K05C4.6		C27H5.8		F26C11.2
M60.5		T25C12.1		T20B3.4				C01G10.12		C37H5.8		C06E1.4		F58E6.10
W02D3.7		C16B8.1		Y113G7B.2				F11G11.7		C14B9.1		B0280.12a		B0350.2f
C16H3.2		W03C9.4		C06B8.6				F38A5.13		Y46H3A.2		ZC196.7		T20G5.6
K08F8.6		C07H6.7		F47C12.10				F54D5.8		T27E4.9		F44F4.6		T21C12.1a
ZK1067.1		T21E3.3		C04F2.4				T19B4.4		K02G10.6		F48E3.1b		C30A5.7a
C07H6.1		C08C3.3		Y113G7A.1				F33H2.1		R04A9.4		C55B7.2		W01F3.1a
C37F5.1		K10B3.9		F37B4.6				C09G4.3		T05G5.10		C26C6.2		Y73F8A.5
R107.8		E03G2.3		H05B21.2				T23G7.1		C53D5.6		B0207.3a		ZC84.3
T14F9.5		F43C9.4		C49D10.3				C25G4.5		Y48G1A.5		M04C7.1		F42F12.2
T12F5.4		F57B7.4		F31F4.6				Y39A1B.3		F54G8.3		F38E1.5		C09C7.1
C05B10.1		C36E6.3		T03E6.5				F10C2.6		F22F4.2		F52A8.2		Y48A6A.1
Y22F5A.5		C36E6.5		W02H5.6				C27A2.6		C36H8.2		K02A4.2		Y39E4B.8
F17E9.11		F09F7.2		F21A3.1				F38B7.5		W04D2.3		F08B6.2		ZK287.1
K04C2.6		T04C9.4		K05D4.6				F47G6.1		C41C4.4		H01G02.2		ZK938.2
Y54E10BL.6		C52A11.4		T09F5.8				D2013.5		R11A8.6		C36B7.7
C09G4.5		F57C12.5		F11A5.2				F56B3.5		F37A4.8		K02E10.2a
F45H11.4		R10E9.1		T21D12.5				Y102A5C.18		B0205.7		T05A7.4
T06H11.4		T22E5.5		C17F4.4				ZK328.2		C10C6.1		B0244.2
Y54E10BR.7		F46G10.6		F36G9.9				C23H3.1		C02F5.1		F13B12.5
T23D8.1		K12F2.1		C05E4.4				C27D11.1		ZK792.6		F56F3.6
K12C11.4		K08E5.2		C54E10.4				R08D7.3		M7.1		T28B8.2
E03G2.2		F42A10.8		F15H9.3				B0511.10		F57B9.2		M04D8.1
F09E8.3		K03E6.3		Y22F5A.2				D2013.7		C16A3.3		M04D8.2
T08G5.10		C10G8.5		Y69E1A.6				F22B5.2		B0454.1		M04D8.3
F46G10.6		T26E3.2		AC3.1				C41D11.2		C03B8.4		ZK75.3
T23H4.3		T07C4.9		T24A6.4				Y74C10AR.1		K10B2.1		F26D11.10
F02E8.6		F54G8.4		C41G6.10				T16G1.11		B0001.1		F35C8.3
C07A9.4		T03G6.2		C41G6.14				Y41C4A.10		C32F10.2		B0478.1a
C07A9.11		H12C20.6		B0454.3				F56H11.4		F44B9.6		K04F10.2
H01A20.1		F55B12.5		B0454.4				T04A8.14		T12F5.4		K07C11.10
C02B4.2		F52F12.1		B0454.10				F54C8.3		C05B10.1		K07G5.3
F44C8.3		Y38F1A.9		B0454.2				F09B9.3		T03F6.5		K08C7.4
E02H1.7		C44B12.2		T10D4.12				Y41E3.4		T27C10.6		K11C4.2
F36D3.2		F18H3.3		K07E8.9				T07A9.2		F32A5.7		K12B6.4
T05B4.2		F54F2.1		F22E5.4				F22B5.1		Y71G12B.14		K03D10.1
Y67A6A.2		C29F9.7		ZC239.9				F26H11.5		F10C5.1		F08F8.3a
H12C20.3		F54C1.7		ZC239.8				W02A2.1		H21P03.1		ZK909.2a
F36A4.14		F23H11.8		ZC239.10				H12I13.4		C25D7.6		C18C4.10a
T26H2.9		K03E6.6		F22E5.16				F21H12.5		C50F4.11		F20C5.2b
ZK488.2		K10F12.3		Y61B8B.1				C04F12.10		C38D4.3		Y50D7A.6
F44C8.11		C34E7.1		C14C6.10				F48F5.5		M04B2.1		F56E3.3a
M02H5.6		C46G7.4		F33H12.4				T19C3.8		R06A4.7		Y54G2A.25a
F44C8.4		D1007.14		D2062.9				C01F6.4		W02A2.7		F58A3.1a
F35E8.12		F53G2.4		ZK829.8				F22B5.9		Y56A3A.3		F38H4.9
F09C6.9		F54E2.3		C27A7.7				C26E6.5		C52E4.2		C32D5.9
C25B8.6		F55A12.9		T28A11.9				ZK1307.6		R06B9.6		ZC247.3
Y41D4B.9		T03G11.1		T20C4.1				ZK177.6		M106.1		T03F6.5
R02D1.1		C06E8.3		C03G6.3				T05H4.14		C36E6.3		M03E7.1
T01G6.8		T19D2.2		Y40B10B.2				C05D2.5		T06H11.4		T27A1.6
T01G6.2		ZK809.7		T06A1.2				K09A9.5		F38E1.7		F49E11.1b
C13C4.3		C48D5.2		R05D8.2				D2089.5		F52F12.3		F16F9.5
B0495.4		F46G10.5		Y45G12C.14				B0513.1		F58B3.5		C44B11.3
F35C11.1		W06B11.2		Y45G12C.15				C05C8.4		Y110A7A.5		C52B9.9
F20H11.2		Y39A3CL.6		F28H7.1				F52D2.4		K12F2.1		F14D12.4a
C15H11.3		F54E7.7		C05E4.11				Y37A1B.15		EEED8.8		F01D4.6a
B0280.4		W06A7.3		ZK262.10				F28D1.10		B0280.8		T01C8.7
C34H3.2		Y38E10A.21		T03D3.14				M163.4		C28D4.9		W02D3.3
C06G8.2		B0513.3		T28H11.2				C45G3.3		B0213.5		ZK154.3
K09C8.1		F56F3.5		T28H11.3				T23G11.3		B0213.6		F43C9.4a
ZK112.1		T08B2.10		D1022.6				T21G5.3		T19C4.7		F42G10.2
F23B2.12		Y41D4B.5		C33A12.14				B0414.6		K01C8.9		K06C4.6a
Y119D3B.17		C18H9.7		C33A12.13				F26D10.10		F59A6.1		F43C1.2a
K08E7.9		K11D9.2		C33A12.11				F02A9.6		C07B5.5		F20B6.3
C34G6.4		F07H5.2		C33A12.10				Y46H3A.6		F53A2.4		R10E9.1
ZK455.7		Y51A2D.19		C28C12.13				B0416.6		C44B12.2		ZK337.5
C05A9.1		F08B12.3		R07B5.7				C03E10.4		C17E4.5		C44C1.3
T21E8.2		T05A10.1		Y45F10B.5				T23G11.2		F25H2.9		C40C9.5a
DH11.3		T03F7.1		T02D1.3				C26C6.2		C29F9.7		C01C4.1
T16D1.2		K10B3.10		F36G9.5				C34E10.3		T21D12.4		F37A8.4
Y75B8A.1		C48E7.10		F36G9.6				C34E10.2		K08D12.1		ZK1320.10
F07C6.1		Y94A7B.6		F31F4.13				T07A9.7		C47B2.4		M01D7.5
T02D1.5		C03G6.3		C38C3.2				Y95B8A.5		T20F5.2		E03D2.1
Y75B8A.30		C05E4.3		R07B5.4				F08B6.2		F46C3.1		CC4.2
Y48G9A.8		Y32G9A.4		F46B6.11				W05E7.1		Y37E3.9		F33A8.2
F44C4.5		F36D1.3		R07B5.3				F41E6.2		T24H7.1		T24D8.5
T05G5.11		T03E6.6		F36D1.3				ZC395.6		F57F5.5		F45E4.8
F48F7.4		F41G4.3		R13F6.3				F29F11.6		C54G10.3		Y47D3B.2a
R07B7.3		K02H11.7		C14A4.15				R03D7.6		Y76A2B.1		F48C11.3
T16A1.7		K09C4.8		F15E6.7				F11G11.2		T14G10.1		F35C11.1
Y75B8A.27		F34D6.3		T22B7.5				F11G11.1		F56F3.1		D2005.2
ZK809.7		R09G11.1		F53F1.7				F37B1.2		ZK1067.7		E03D2.2a
F39G3.7		T22B2.4		T04B2.4				T26C5.1		F22D6.5		F07F6.6
C47B2.8		K02E10.8		Y105C5B.4				Y48E1B.10		C50C3.6		C15H9.1
F32A5.6		F25H5.1		C06E7.7				Y53F4B.30		W07E6.4		M28.7
C30G12.7		T14G12.3		Y73B6BL.10				Y46G5A.31		Y113G7B.23		R13H4.1
W06B11.2		C40C9.5		Y73B6BL.41				T10G3.6		F01G4.1		C39E6.6
F54E4.1		T21G5.5		T13A10.7				F43E2.4		D2085.1		C10C6.2
K04G7.10		W06H8.8		T13A10.9				W09D6.6		T25G12.4		ZK1086.1a
B0414.2		R148.6		T13A10.12				Y48G8AL.11		F53G12.1		Y40C5A.2
T01B7.7		H02I12.3		T13A10.13				ZC395.7		C26D10.1		C53B7.5
F26F4.3		C33A11.4		H10D18.3				ZK1055.1		C27B7.8		T01C4.2a
W02B12.2		F31D5.3		R08F11.5				T06E4.1		K07A1.11		C09E7.3
Y47D3B.7		C14A11.3		F59D6.5				F58A4.3		F54E4.1		F56F4.5
M01D7.2		M01E11.7		ZC482.6				T03F1.9		K08H10.7		T27B1.1
T23G7.4		Y39A3CL.2		T10H4.6				C10E2.3		C54G10.2		T20H4.1
ZK520.2		E02H4.3		T10H4.8				W06D4.1		F58F6.4		Y75B8A.12
F44G3.6		C02F4.2		F14F8.6				F22F1.1		C39E9.13		M02B7.3a
ZK370.2		F39G3.8		F26D2.9				B0414.3		F31E3.3		Y41G9A.1
K11G12.3		C08D8.2		T11F1.1				ZK381.1		T07D4.3		R31.3
D1037.2		T20B3.2		F18E3.5				T07G12.12		Y51H4A.3		C27H5.1
Y22D7AL.8		F53A9.10		T11F1.5				T09E8.2		C16C10.7		F09C3.1
Y71F9B.4		C14F5.3		Y43F8A.4				C50F4.7		ZK863.7		F31B12.1b
F42G9.7		Y17G7B.7		C25F9.1				B0035.8		K08D10.4		K04B12.1
ZK524.1		ZK54.2		C25F9.7				F55G1.11		K08D10.3		ZK256.1a
Y47G6A.10		F33C8.3		K04F1.2				T23D8.5		K04G7.10		T14G10.1
F42G8.11		B0563.2		ZC204.15				C32F10.5		B0513.3		D2089.4a
T07C4.4		ZC410.4		R11G11.5				T20B12.8		Y106G6H.3		F42G9.9b
T25D10.3		F29F11.4		K12D9.3				K05C4.6		C30C11.2		C09D8.1a
K04A8.8		R04F11.4		C44C3.7				C44C10.8		F49C12.8		Y45F10B.10
R10E11.4		C44E12.3		F59E11.1				C18E3.8		F56F3.5		R01H10.6
T19E7.5		C24A3.6		Y55F3AM.2				F32A11.2		Y71A12B.1		R02F2.1a
Y22D7AR.8		F55C5.3		C47A10.8				C37H5.8		Y49E10.1		R07G3.8
T07H8.5		Y47D3B.5		F31F4.4				C14B9.1		W02B12.2		R08B4.2
T21C9.7		W06D12.2		T01C4.4				Y46H3A.2		F28D9.1		R08D7.5
C24B9.14		C35B1.1		C03A7.5				T27E4.9		F18E2.3		R102.2
R05D8.6		K03E6.5		C03A7.6				Y34B4A.3		M01D7.2		R13A5.9
C02E7.4		B0273.4		F59B1.7				F41H10.10		F12F6.6		R13H4.5
M02H5.11		F41C6.1		T10C6.3				Y73B6BL.2		ZC518.2		R13H7.2a
C06C3.6		R07D5.1		K01B6.2				F57C9.5		F45D3.5		F37A4.7a
W03F9.6		ZK524.2		E02C12.3				H26D21.1		F10F2.1		F16H9.1a
Y59A8B.3		F07A5.7		T10H4.9				K02G10.6		C14F5.5		C29H12.3a
D1054.12		ZK617.1		C29F3.6				R04A9.4		H06I04.2		C32E8.7
R52.7		H14N18.1		T07H8.3				T05G5.10		F44G3.6		T14A8.1
F47C12.3		ZK721.2		K07C6.9				T04G9.3		Y47D7A.1		C53B7.1
F33H12.5		T08G11.5		K07C6.10				F28B3.8		F35G12.8		C36F7.4a
F39E9.3		C50C3.9		K07C6.11				C53D5.6		Y73B6A.4		C18H9.7
Y61B8B.1		F21F3.5		F41F3.7				Y48G1A.5		Y49F6B.4		R11G1.4a
F33H12.4		K11E8.1		K12G11.5				F54G8.3		T10H9.4		ZK377.2a
W07G4.6		T21C12.1		K03B4.5				F22F4.2		W08E3.1		F57C7.3a
C13D9.2		Y60A3A.1		C01G10.3				C36H8.2		Y49E10.15		C02D4.2a
C13D9.1		ZC101.2		C01G10.2				ZK792.3		Y71F9B.4		K02F2.6
F36G9.5		F11C3.3		F38B7.4				W04D2.3		C50E10.4		Y22D7AR.13
R07B5.4		T06H11.1		H12C20.5				C09B8.1		T28F12.3		C09B7.1a
R07B5.3		C38C3.5		T01D3.4				C41C4.4		K10B3.10		F08B12.3a
R13F6.3		T28F12.2		F19B10.8				R11A8.6		Y34D9A.4		T10H9.4
C25F9.7		Y110A7A.3		F40H7.8				F37A4.8		Y66H1B.4		T08A9.3
T05B4.7		K11C4.5		F40H7.2				Y77E11A.4		T07C4.4		T23H2.2
R13D7.6		K11C4.3		T24E12.4				B0205.7		K08E4.1		C15A11.3
T21B4.12		B0496.3		F07F6.9				C10C6.1		C52E12.3		K08A8.2a
C54F6.10		W01A11.3		W05B10.5				F22D6.1		ZK1307.5		F40E10.2
R08H2.2		F08B6.4		C14C11.5				M01E11.6		Y92H12A.1		F44F4.5a
T22H6.3		C09D1.1		F49C5.2				C41G7.2		F54C9.2		F44F4.13
C09H5.5		C46F11.1		C04E12.8				C02F5.1		DY3.7		C33G8.5
T13F3.1		C06A5.7		F09F3.11				F10C2.2		F26E4.1		D1022.6
F26D10.8		Y105E8A.6		F09F3.12				C44F1.3		F55A11.2		R07B5.4
C07G3.6		F13C5.6		F09F3.13				ZK792.6		R119.6		F30A10.8a
ZK1067.6		F14D12.2		B0250.10				M7.1		T12D8.7		F26E4.1
W04A8.7		F08C6.7		C08B6.12				K08E7.3		Y56A3A.4		F35D2.5a
M176.1		C30D11.1		C08F11.9				F57B9.2		F08F1.7		T01D3.2
C28C12.10		C41C4.5		C18D4.9				C16A3.3		B0563.4		T02E9.3
T07H3.1		C47E8.7		C24H11.4				B0336.8		H13N06.5		T28D6.4
F40F9.2		D1081.2		C31A11.6				C07H6.1		F18E2.2		T28D9.1
H38K22.3		F56B6.4		C47A10.6				B0454.1		C05D11.3		F13E6.6
D2013.10		ZK1151.1		C51E3.1				C03B8.4		F27D4.5		M03F4.3a
C44H4.5		F10E7.4		C51E3.2				K10B2.1		F26G5.9		F42A9.1a
T28D6.2		F41D9.3		C51E3.3				B0001.1		Y47D3A.27		B0496.8
F57B10.7		K10C3.3		F13A7.13				C32F10.2		DY3.1		F14D12.6a
C43G2.5		T03G11.8		F14F8.4				F44B9.6		F42E11.4		F41E6.13a
K07B1.1		F54D7.4		F15A4.3				T12F5.4		C25G6.2		F20D1.10
C02F5.11		EGAP1.3		F18E2.4				C05B10.1		T14G10.6		C38C10.1
C25G6.2		F42G4.3		F36D1.2				F37H8.1		Y39B6A.6		T05A12.2
F53B6.1		B0379.4		F40G12.1				T03F6.5		Y116A8C.35		C44E12.3a
C02F12.1		F41E6.6		F46B3.11				C39E6.1		R09B3.4		T12C9.3
C52B9.6		F13G11.1		F47B8.7				T21C9.5		Y54G2A.31		F36A2.4
C35B1.1		AH10.3		F54B8.9				T27C10.6		Y87G2A.9		T10A3.1a
F49E12.4		B0250.9		F54F11.3				T21E3.3		Y54E5B.4		C52E12.2a
F46E10.8		B0285.7		F56D5.10				F40F8.9		R01H2.6		C32E8.10a
R05D3.7		B0379.1		F57G9.1				F32A5.7		F40G9.3		F09B9.2a
C53D6.2		B0379.6		K05D4.3				Y71G12B.14		F46E10.8		R05D3.7
T22C8.8		B0395.3		K08G2.7				R160.7		Y40G12A.2		F11C3.2
T22D2.1		B0399.1		M199.1				Y48C3A.7		Y40G12A.1		C53D6.2
T17A3.8		B0513.5		R07B5.5				Y37E11AL.7		F46F11.4		ZK524.2a
Y87G2A.5		C02C6.3		R10D12.17				W10C6.1		T10F2.3		K10D3.2
R06C1.3		C05C10.3		T11A5.2				F10C5.1		C41C4.6		ZK1098.10a
K02B12.8		C05G5.4		T11A5.3				C09H6.3		K10D3.2		ZC416.8a
EGAP1.3		C06A1.2		T13F2.5				H21P03.1		T19B4.7		F27D9.1a
ZK546.13		C11E4.6		T22G5.4				C25D7.6		F30H5.1		F57H12.2
R144.9		C11G6.3		T25E12.11				C50F4.11		W09C5.2		Y37D8A.23a
Y111B2A.11		C11G10.2		T26E4.15				Y57E12AL.5		Y37D8A.13		Y16B4A.1
ZK430.3		C13C4.7		W05H5.7				E03G2.3		Y105E8A.6		B0564.10a
T24D1.4		C14B4.2		W07G1.2				Y54E10BL.6		F53F10.4		ZK637.8a
F08C6.3		C14H10.2		W07G1.6				ZK858.4		R05D3.7		F56A12.1
2L52.1		C15C8.6		Y39C12A.6				C38D4.3		Y37E11AR.6		F26C11.2
2RSSE.1		C16D6.1		Y39C12A.7				M04B2.1		T06G6.9		F58E6.10
AC3.2		C18B12.4		Y41E3.12				F54F7.5		B0336.1		K11E8.1a
AC3.7		C18E9.4		Y41E3.14				R06A4.7		K07G5.2		B0350.2f
AC3.8		C26C6.7		Y44A6B.1				Y2H9A.1		F59B2.6		T20G5.6
B0024.4		C26E1.3		Y57A10B.4				W02A2.7		K10C3.3		T21C12.1a
B0035.16		C27B7.7		Y57A10B.5				AH6.5		F22B5.7		Y60A3A.1
B0250.4		C30F2.5		Y62E10A.4				Y56A3A.3		C08B11.1		T06H11.1a
B0272.4		C33A11.1		ZC455.7				C52E4.2		Y71H2B.6		F41C6.1
B0284.1		C34C12.5		ZC455.9				F13G3.9		Y104H12D.1		C01G10.11a
B0284.2		C35A5.6		ZK1037.3				R06B9.6		ZK970.3		C30A5.7a
B0284.3		C35C5.10		B0212.2				Y54E10A.2		T18H9.6		R07B1.1
B0457.6		C36E8.3		B0238.3				M106.1		K08E3.8		W01F3.1a
B0462.1		C37E2.1		B0238.5				C36E6.3		F32H2.2		F41D9.3a
C01G6.2		C40H1.5		B0238.6				T06H11.4		VC5.4		F40F9.1a
C01G6.7		C47F8.6		B0238.8				T07H6.2		C16A3.7		Y53C10A.5
C01H6.4		C49A1.10		B0414.1				F38E1.7		T04D1.4		Y57G11C.13
C03C10.4		C49F8.2		C02A12.2				F52F12.3		2L52.1		Y73F8A.5
C03H12.1		C51E3.9		C02A12.5				F21G4.2		B0001.4		Y97E10AR.7
C04G2.5		C54E10.2		C02A12.6				F58B3.5		B0001.5		ZC412.1
C05A9.2		D1086.1		C03A7.9				Y41C4A.14		B0024.9		ZC84.3
C05B5.5		D1086.2		C03A7.10				H26D21.2		B0024.11		F42F12.2
C05D12.2		D1086.5		C03G6.16				Y47G6A.11		B0035.11		C09C7.1
C06A12.5		D1086.8		C04C3.1				F26G1.7		B0250.5		Y48A6A.1
C06B3.2		E01F3.1		C04E6.2				K08F4.8		B0285.3		Y39E4B.8
C06B3.3		E01G4.3		C04E12.9				C33F10.9		B0285.4		ZK1128.5
C06B3.4		F01G4.6		C04F5.4				Y110A7A.5		B0334.4		ZK287.1
C06B3.7		F01G10.7		C04F5.5				ZK1098.8		B0334.5		ZK938.2
C06B8.7		F02C12.1		C04F5.6				C14C11.6		B0365.1		ZK973.11
C06C3.4		F07A11.4		C07D10.3				T19B10.11		C01A2.5
C06C3.7		F08A10.1		C09E7.1				F40G9.11		C01F6.9
C06H5.1		F08B12.4		C09G12.2				K12F2.1		C01G6.3
C06H5.2		F09B9.4		C12D5.11				ZK112.2		C01G6.4
C06H5.6		F11A1.2		C13B7.1				Y38A8.1		C01G10.10
C07A9.8		F11E6.1		C13D9.4				EEED8.8		C01H6.7
C07B5.2		F11F1.6		C16D9.7				F13H10.2		C03H12.1
C07B5.6		F13D2.4		C17E7.3				B0280.8		C06A1.5
C07E3.3		F13D12.10		C18B10.1				K08H2.8		C06B3.4
C07H4.1		F13G3.12		C18B10.3				C33G8.6		C07A9.9
C08B6.11		F15G9.5		C18B10.4				H12C20.3		C07E3.6
C08B11.8		F16C3.1		C18B10.5				Y51A2D.17		C08B6.7
C08F11.3		F16H6.6		C18H7.8				T06C12.7		C08B6.8
C08F11.8		F17C8.3		C24B9.2				Y40B10A.8		C08B11.3
C09G5.2		F17C11.4		C24B9.5				C28D4.9		C08F8.1
C09G9.2		F17H10.1		C29G2.5				F59C6.6		C08H9.2
C10C5.2		F19C6.3		C33G8.5				E03D2.1		C09G9.2
C10C5.3		F19C6.4		C36C5.2				B0213.2		C09H10.5
C11H1.2		F21A10.1		C36C5.6				B0213.3		C09H10.6
C12D8.4		F21D9.4		C36C5.7				B0213.5		C10C6.6
C12D8.5		F22E10.5		C42C1.1				B0213.6		C11H1.2
C13C4.5		F22E12.1		C45H4.10				T19C4.7		C14A4.3
C13G3.1		F23D12.7		C45H4.11				T01G9.4		C14A4.11
C14A6.1		F28F8.2		C45H4.16				F07A11.3		C14A4.14
C14A6.2		F31D4.4		C48B6.5				T23H2.1		C14B1.5
C14B1.6		F32A7.3		C50E10.8				C29E4.4		C14C10.5
C15H11.2		F32D8.10		C50H11.10				Y43F4B.4		C15C6.4
C15H11.8		F32F2.1		C54F6.7				K01C8.9		C15C8.7
C16C10.5		F33C8.4		F16B4.10				F59A6.1		C15H11.8
C17E4.6		F36F2.1		F36H9.6				C07B5.5		C16C2.4
C17E4.9		F36F2.2		F47D2.7				F53A2.4		C16C10.5
C17H1.3		F36F2.8		F47D2.8				F25D7.3		C17E4.9
C17H1.6		F37H8.5		F58A6.6				Y38F1A.9		C18B12.4
C17H1.7		F38B2.4		H24O09.1				Y50E8A.3		C18E9.4
C17H1.9		F39B2.8		T07H8.7				ZC513.6		C18E9.6
C18B12.6		F40E10.6		T24A6.10				F11C7.5		C18E9.10
C18D4.8		F40F8.5		T27C10.1				C44B12.2		C24F3.4
C18E9.5		F40F9.10		T28A11.15				Y39A1C.2		C25A1.1
C18E9.9		F42G10.1		Y5H2B.7				C17E4.5		C25G4.2
C23H4.2		F43G6.8		Y39G10AR.22				F25H2.9		C27H6.2
C23H4.3		F44G4.6		Y49C4A.1				C29F9.7		C30H6.8
C23H4.6		F45H10.3		Y49C4A.3				T21D12.4		C33A11.2
C23H4.7		F45H10.5		Y73C8C.9				K08D12.1		C33A12.1
C25D7.4		F46C5.6		Y97E10B.9				C47B2.4		C33B4.4
C25F9.4		F47A4.3		ZC142.2				T20F5.2		C34C6.4
C25F9.6		F47B10.1		ZK697.7				F46C3.1		C34C12.2
C25F9.9		F47B10.8		C09G12.11				F09C3.1		C34C12.3
C26C6.9		F47G9.4		F47B8.12				F35C8.6		C36A4.5
C26E1.2		F48F5.6						B0523.3		C36B1.3
C27C12.2		F49E2.5						Y37E3.9		C40H1.6
C27C12.4		F52D10.6						T24H7.1		C46F11.3
C27C12.5		F52G2.3						Y54F10BM.14		C47E8.4
C29F7.1		F53H10.2						Y18H1A.6		C49C3.8
C29F7.2		F54E4.3						F57F5.5		C49F5.2
C30F2.5		F55G7.1						E02H1.4		C50B6.3
C31A11.5		F56H9.2						C54G10.3		C50B8.1
C31C9.6		F57B7.1						Y76A2B.1		C50B8.3
C31H5.5		F57G12.1						F52E1.1		C50F4.14
C31H5.6		F58G1.7						Y75B8A.30		C53A5.5
C32H11.4		F58H10.1						F55A12.3		C53D6.4
C33A12.6		H01G02.3						Y48G9A.8		C54C6.6
C33A12.19		H12D21.9						C15F1.4		C55A6.2
C33D3.3		K06A4.3						T14G10.1		C55A6.10
C33D9.5		K07A1.7						Y110A7A.18		C56A3.4
C33D9.9		K08C7.6						F56F3.1		C56A3.5
C33G3.4		K08C7.7						Y43H11AL.3		D1046.3
C34C12.9		K08H10.3						ZK1067.7		D1054.10
C34F6.7		K09A9.6						R166.4		D2013.6
C34F6.11		K09G1.1						F22D6.5		D2023.5
C35C5.9		K12G11.3						C50C3.6		D2030.11
C36A4.2		M03B6.5						W07E6.4		D2045.7
C36A4.10		M05B5.4						Y113G7B.23		D2085.4
C38C6.4		M05D6.4						F01G4.1		D2089.3
C38D4.7		M05D6.9						C32E8.8		F02H6.5
C38D9.6		M18.2						F54C9.8		F08G2.4
C38D9.8		M163.2						C30G12.7		F08G12.2
C38D9.9		R01E6.6						D2085.1		F08G12.5
C40H1.7		R05D7.1						T25G12.4		F10G8.7
C40H1.9		R07B7.11						F53G12.1		F11A10.5
C43D7.5		R07H5.3						Y45F3A.2		F11A10.6
C43D7.8		R11A5.4						F43D9.2		F11A10.7
C43F9.4		R17.3						D2013.1		F11C1.1
C44F1.1		R90.1						W06D4.6		F12F6.1
C44H9.1		R166.5						C26D10.1		F13E6.1
C44H9.4		T01B4.3						C27B7.8		F13E6.5
C44H9.8		T01E8.1						C25D7.7		F13G3.6
C45B11.2		T01G1.2						K07A1.11		F13G3.11
C47F8.7		T02G6.2						F54E4.1		F14B4.1
C49C3.5		T04A8.5						K08H10.7		F15D3.7
C49C3.9		T04B2.3						W02A2.6		F15D4.3
C49C3.10		T04D3.3						C54G10.2		F16A11.1
C49C3.11		T04H1.1						F58F6.4		F16B12.4
C49C3.15		T05D4.1						C39E9.13		F16B12.6
C49F5.2		T05E11.2						F31E3.3		F17C11.10
C50B8.4		T05G5.1						C41G11.3		F18A11.3
C50B8.5		T06D10.1						ZC53.7		F18H3.1
C50B8.6		T06E6.10						F45B8.1		F20D1.2
C50F4.9		T06H11.5						T07D4.3		F20D1.3
C50H2.1		T07C12.9						Y51H4A.3		F20G4.1
C50H2.13		T07D4.2						Y42H9B.2		F21D5.5
C51E3.10		T10G3.1						C06A5.9		F21D5.6
C52E4.5		T12A7.2						C16C10.7		F21D5.8
C53A5.10		T12A7.5						T13H5.7		F22B5.10
C54D10.1		T12A7.6						ZK863.7		F22B8.7
C54D10.8		T12A7.7						K08D10.4		F22G12.4
C54D10.9		T12D8.4						K08D10.3		F23B12.5
C54E10.5		T12D8.9						K04G7.10		F25B3.6
C54G10.1		T13H5.1						Y54E10A.14		F25H2.4
C55A6.7		T14B1.1						C42D4.8		F25H2.7
C56A3.2		T14G10.4						B0513.3		F25H5.5
C56A3.5		T16A9.3						Y106G6H.3		F25H9.4
cTel54X.1		T19B10.3						C30C11.2		F25H9.7
D1025.1		T19C4.5						F49C12.8		F26A3.1
D1025.3		T21B6.3						F56F3.5		F26A3.7
D1046.5		T21B6.4						Y71A12B.1		F26F2.7
D1053.4		T21B10.2						F29G9.5		F26H9.2
D1054.5		T21H8.1						Y49E10.1		F26H9.5
D1054.13		T23G4.2						F26A3.8		F27D4.1
D2023.3		T24B8.4						F10B5.7		F27D4.7
D2085.6		T27A8.1						C29H12.1		F28F8.5
DH11.2		T27F2.2						W02B12.2		F28H6.4
E01G6.3		T28D6.5						F28D9.1		F29C12.4
E02A10.4		T28F3.5						Y57A10A.21		F29D11.2
E02H4.4		W01D2.1						ZC328.4		F29F11.3
E03H4.8		W02D9.10						F10G7.4		F30A10.1
E03H4.10		W03G11.3						F18E2.3		F30A10.6
E03H4.11		W04E12.7						M01D7.2		F30A10.9
E04D5.4		W04G3.7						T23G7.4		F31D4.2
F01D5.1		W06A7.2						Y106G6H.7		F31D4.8
F01D5.5		Y5F2A.1						F12F6.6		F31D4.9
F01D5.8		Y5F2A.2						ZC518.2		F32B6.3
F01D5.9		Y5F2A.3						F45D3.5		F32D8.14
F01D5.10		Y10G11A.2						F10F2.1		F32H2.4
F02H6.5		Y10G11A.3						C14F5.5		F32H2.5
F07A5.3		Y11D7A.14						Y47G6A.12		F33E2.5
F07C6.2		Y17D7B.5						H06I04.2		F33H2.3
F07H5.13		Y18D10A.8						F44G3.6		F33H2.7
F08A8.2		Y37D8A.2						Y60A3A.18		F35H8.6
F08G2.4		Y37D8A.14						Y47D7A.1		F36F2.6
F08G2.5		Y38E10A.20						Y47D7A.8		F36H2.2
F08G12.2		Y38H6C.17						F54D10.1		F37D6.1
F08H9.3		Y39E4B.6						C06A8.4		F38E11.5
F08H9.5		Y43F8B.1						F35G12.8		F39B1.1
F08H9.6		Y43F8B.11						W02D3.8		F39B2.1
F08H9.8		Y44A6C.1						Y73B6A.4		F39B2.3
F09A5.1		Y44A6E.1						F53H8.4		F39B2.11
F09A5.2		Y45F10A.7						Y49F6B.4		F40E10.5
F09B12.3		Y45F10B.13						T10H9.4		F40F11.4
F10A3.1		Y45F10D.13						W08E3.1		F40F12.5
F10A3.3		Y47H10A.4						Y49E10.15		F43D2.1
F10C2.3		Y48B6A.6						Y71F9B.4		F43G9.3
F10F2.2		Y51A2D.9						F41F3.2		F44G4.1
F11A5.15		Y51A2D.10						C50E10.4		F45G2.9
F11A6.2		Y51A2D.14						T28F12.3		F46B6.4
F11C1.3		Y51H1A.3						K10B3.10		F46C5.9
F11D11.3		Y53H1B.2						Y34D9A.4		F47A4.5
F11F1.7		Y54G11B.1						H34C03.1		F47B10.8
F13A7.11		Y56A3A.30						F56A3.4		F47G4.2
F13B12.2		Y57A10A.10						Y66D12A.20		F47H4.1
F13B12.3		Y57A10B.1						F47G6.4		F48F7.6
F13B12.6		Y57A10B.3						Y47G6A.10		F49C12.9
F13D12.5		Y57A10B.4						Y66H1B.4		F49C12.12
F13E6.5		Y57G11A.1						T05E11.4		F52A8.4
F14D7.6		Y60A3A.21						T07C4.4		F52B5.1
F14E5.1		Y69E1A.5						C54G6.5		F52B11.2
F14F7.3		Y69H2.1						K08E4.1		F52D10.2
F14H3.10		Y75B8A.5						R10E11.4		F52F12.4
F14H3.11		Y105C5A.15						C52E12.3		F53B7.3
F14H3.12		Y105E8A.1						ZK1307.5		F53F4.3
F15A4.13		Y106G6D.4						Y92H12A.1		F53F4.12
F15B9.6		Y111B2A.8						C13D9.1		F54B11.5
F15D3.2		ZC15.1						W03B1.4		F54C8.4
F15D3.7		ZC15.3						K07F5.11		F55A11.1
F15D4.3		ZC15.5						T28H11.5		F55A11.3
F15H10.5		ZC247.1						F54C9.2		F55C5.4
F15H10.6		ZC247.2						F57B1.2		F55C5.8
F16B12.6		ZC373.4						DY3.7		F55H2.5
F16H6.1		ZC374.2						F26E4.1		F56A8.4
F16H6.10		ZC412.3						F55A11.2		F57B7.2
F17B5.5		ZC518.1						T01B11.3		F57F5.1
F17C11.4		ZK337.1						C24G6.1		F57G4.9
F17C11.5		ZK337.2						R119.6		F58B3.6
F17C11.11		ZK593.2						W09B6.2		F58B3.7
F18A11.5		ZK757.2						F54F7.1		F58G11.2
F18E2.1		ZK809.8						Y111B2A.16		F59E10.3
F19B2.5		ZK822.5						T12D8.7		F59F4.2
F19B2.6		ZK856.7						K10D3.3		H06O01.3
F19C6.5		ZK970.1						Y56A3A.4		H28O16.2
F20C5.4		ZK1058.9						C14A4.10		H37A05.1
F20D1.4		ZK1073.1						Y116A8C.36		H40L08.1
F20G2.2		ZK1073.2						K02F3.1		JC8.4
F20G2.5		ZK1321.2						C02F12.4		K01A11.2
F21G4.1		ZK1321.4						Y47G6A.28		K01D12.12
F22G12.1		R13H4.2						C25A1.3		K01H12.1
F23B2.10		ZK675.3						C16C10.10		K04G2.2
F25C8.4		B0228.4						C28C12.10		K04G2.3
F26A3.1		B0228.5						M01D7.4		K04G2.10
F26D10.12		B0310.1						T26A5.3		K05C4.5
F26F2.1		B0310.3						JC8.13		K05C4.7
F26F2.3		B0336.11						F40F9.2		K07A12.1
F26F2.4		B0416.1						F08F1.7		K07C5.4
F26F2.7		C01B4.7						B0563.4		K07G5.1
F28F8.2		C01B7.1						ZK809.2		K08E3.4
F28G4.1		C01B7.5						C27A12.3		K08F9.4
F28H6.4		C01C4.3						H13N06.5		K09B11.10
F28H6.6		C02C2.5						R13A1.2		K11B4.1
F30A10.9		C02F12.7						F18E2.2		K11H3.3
F32D8.1		C02G6.1						C05D11.3		K11H3.6
F33H2.6		C03G5.1						F27D4.5		K12D12.1
F33H2.8		C03G6.5						D2013.10		M01B2.10
F35B12.8		C03H5.5						F26G5.9		M05B5.4
F35B12.10		C04E7.3						ZK829.5		M18.5
F35C5.7		C05D9.3						Y47D3A.27		M106.2
F35C5.9		C05E4.7						ZK829.6		M176.11
F35C5.11		C05G6.1						Y39B6A.35		R03D7.4
F35C11.4		C06G1.5						Y43C5A.5		R04D3.4
F35E12.5		C07H6.3						F39G3.8		R04F11.5
F35E12.8		C08G9.1						DY3.1		R05D7.4
F36F2.6		C09D1.2						F42E11.4		R05D7.5
F36G9.7		C09D4.1						W03F8.1		R05D11.5
F36G9.12		C09D4.2						C07F11.1		R05D11.6
F36H1.9		C12D12.3						F57B10.7		R05D11.7
F36H1.10		C13B9.4						ZC376.5		R05D11.8
F37B12.3		C13F10.1						Y71A12B.4		R05H5.4
F37H8.2		C14F11.1						ZK546.15		R06A4.8
F38A1.1		C14F11.7						F33C8.3		R06C1.2
F38A1.4		C17B7.2						C25G6.2		R06C1.4
F38A1.9		C17B7.4						T14G10.6		R07E5.3
F38A1.14		C17B7.8						Y39B6A.6		R07E5.13
F38C2.5		C17B7.9						F53G2.6		R08D7.7
F38C2.7		C17F4.7						F21C3.1		R09B3.3
F38E11.9		C17H12.10						Y116A8C.35		R10E4.9
F38H4.2		C17H12.11						C35B1.1		R11D1.9
F40F9.5		C18B2.3						R09B3.4		R11H6.5
F42F12.3		C18B2.6						Y54G2A.31		R13.4
F43D2.3		C18G1.1						Y87G2A.9		R53.2
F44A6.4		C23H3.2						Y54E5B.4		R53.5
F44F4.1		C24A3.2						R01H2.6		R53.6
F44G3.8		C24A11.2						F40G9.3		R74.6
F44G3.10		C25A6.1						F49E12.4		R74.7
F45G2.9		C25A8.4						F46E10.8		R107.2
F45H10.4		C25E10.8						Y40G12A.2		R166.3
F46B6.8		C25E10.10						Y40G12A.1		R186.3
F46C3.2		C25H3.10						F46F11.4		R186.7
F46G10.4		C28G1.2						T10F2.3		T01D3.5
F47B8.3		C29F5.1						Y38A8.3		T01E8.4
F47H4.2		C30F12.7						Y48A5A.2		T02C12.3
F47H4.7		C30G4.7						C41C4.6		T03F6.1
F47H4.9		C32E12.1						K02F2.4		T03F6.3
F48C5.1		C32E12.4						K10D3.2		T04F8.2
F49A5.4		C33F10.5						Y37E11C.1		T05E11.5
F49B2.3		C34D10.2						T19B4.7		T05E11.6
F49C12.14		C35E7.6						F30H5.1		T05F1.4
F49E11.6		C36C5.5						T07A5.2		T05F1.13
F49E12.10		C36C5.12						W09C5.2		T05G5.5
F49E12.12		C38C3.4						Y37D8A.13		T05H10.4
F49H6.5		C39D10.3						Y105E8A.6		T07F10.3
F49H6.13		C39F7.2						F53F10.4		T08A11.2
F52B11.5		C44B7.10						R05D3.7		T09E8.3
F52G2.3		C44B12.1						Y37E11AR.6		T09F3.5
F53B2.8		C46C11.3						T06G6.9		T10B10.2
F53C11.1		C46F4.2						K09F5.2		T10C6.5
F53H2.1		C46G7.2						F59D8.2		T12D8.1
F54B8.4		C48E7.6						T20D3.7		T12G3.4
F54C8.5		C50F2.4						F59G1.3		T13F2.7
F54C9.3		C50F7.6						Y87G2A.5		T13H5.3
F54D1.6		C54D1.5						Y53C12A.1		T13H5.4
F54F3.4		C54E4.2						B0336.1		T13H5.5
F54F11.2		C54F6.5						F18C5.2		T13H5.6
F54F11.3		C56E6.6						Y80D3A.1		T14D7.1
F55B11.1		CD4.1						K07G5.2		T15H9.2
F55B11.4		D1007.13						Y48B6A.3		T16G1.9
F55G7.1		D2007.2						F59B2.6		T16G12.4
F55G11.2		D2063.1						K10C3.3		T18D3.1
F55G11.5		D2092.4						Y79H2A.11		T19B10.8
F55G11.7		DC2.5						F22B5.7		T20G5.7
F55G11.8		E04F6.8						C08B11.1		T20G5.9
F55H12.2		E04F6.9						C43E11.4		T21B10.1
F55H12.3		F01F1.3						T23C6.1		T21B10.3
F56D5.6		F01F1.13						Y71H2B.6		T21B10.5
F56D5.10		F08D12.7						Y104H12D.1		T21C9.1
F56G4.1		F08F3.10						ZK970.3		T21C9.12
F57B1.5		F09D12.2						T18H9.6		T22C1.3
F57G4.1		F09F7.1						K08E3.8		T23B5.4
F57G4.8		F09G2.5						F32H2.2		T23D8.3
F57G4.9		F10G2.1						VC5.4		T23G7.3
F57G8.5		F10G2.2						C16A3.7		T24H10.6
F57G8.6		F10G7.11						T04D1.4		T25G3.4
F58A3.4		F11C7.1						2L52.1		W01G7.3
F58B3.6		F13D11.3						3R5.1		W01G7.4
F58E6.4		F13H6.1						B0001.4		W02A11.1
F58E6.7		F13H8.7						B0001.5		W02A11.3
F58G1.4		F14F9.5						B0001.7		W02B12.9
F58G1.7		F15E11.11						B0019.2		W03C9.5
F58G6.3		F16B4.5						B0024.9		W03H9.4
F58G6.7		F19C7.8						B0024.11		W04A4.5
F58G11.2		F19F10.4						B0035.6		W04A8.1
F58H1.4		F20A1.6						B0035.11		W04D2.4
F59A1.10		F20D6.10						B0035.16		W07E11.1
F59B2.8		F21C10.7						B0250.5		W08D2.5
F59B2.11		F21C10.10						B0285.1		W08E3.2
F59C6.11		F21D12.3						B0285.3		W08E3.3
F59F4.1		F22A3.2						B0285.4		W09D6.5
F59F4.4		F22F7.7						B0334.4		W09D10.2
F59F5.1		F25E2.2						B0334.5		W09G3.6
F59F5.4		F26F12.3						B0365.1		Y5F2A.4
F59F5.8		F26G1.6						B0393.3		Y17G7B.3
H04D03.4		F27D9.5						B0393.6		Y17G7B.17
H25K10.1		F27D9.8						B0457.6		Y18D10A.8
H32K16.1		F28A10.5						B0464.8		Y18D10A.9
K01C8.2		F28H1.4						B0464.9		Y18D10A.17
K01D12.11		F31D5.4						B0491.1		Y24F12A.2
K02E2.7		F31D5.5						B0513.4		Y32B12B.2
K03A11.5		F32B5.1						B0564.7		Y37A1B.5
K03H1.3		F32B5.6						C01A2.5		Y37D8A.10
K03H1.5		F32B5.7						C01F6.9		Y37H9A.3
K04G2.9		F35A5.1						C01G6.3		Y38H6C.11
K05C4.11		F35B3.7						C01G6.4		Y39A1A.3
K06G5.3		F35F10.4						C01G10.7		Y39A1A.6
K07A1.7		F35F10.6						C01G10.10		Y39A1A.20
K07C5.5		F35F10.13						C01H6.7		Y39A1A.24
K07F5.16		F37C4.5						C03C10.4		Y39B6A.36
K07G5.5		F38E9.5						C03D6.5		Y39B6A.37
K08D8.1		F39B3.3						C03D6.6		Y39B6A.39
K08D8.3		F39H12.3						C03H12.1		Y39E4B.5
K08D8.6		F40A3.6						C04B4.2		Y40B1B.5
K08F9.1		F41B4.1						C04F12.1		Y40B1B.7
K08F9.3		F41C3.5						C04F12.5		Y41C4A.8
K10C8.1		F41G4.1						C04F12.9		Y41E3.8
K10D11.3		F41G4.4						C04G2.9		Y41E3.9
K10G9.1		F41G4.5						C05B5.8		Y41E3.11
K11B4.2		F41G4.7						C05C10.7		Y43C5A.2
K11D2.2		F41G4.8						C06A1.5		Y45F10D.4
K11E4.2		F42H10.3						C06B3.4		Y45F10D.7
K11H3.5		F43C9.2						C06H2.2		Y46G5A.5
M01A8.1		F43E2.3						C06H2.6		Y46G5A.21
M01E5.2		F43E2.9						C06H2.7		Y47D3A.21
M01G12.9		F44B9.2						C07A9.9		Y47D3B.9
M03C11.3		F46C8.3						C07E3.6		Y47H9C.7
M04C3.2		F46F5.15						C07E3.9		Y48B6A.1
M04C3.3		F46H5.3						C08B6.7		Y48C3A.10
M05B5.2		F47B3.3						C08B6.8		Y48C3A.16
M05B5.6		F47B7.1						C08B11.3		Y48E1B.5
M05D6.4		F47F2.1						C08B11.8		Y48E1C.2
M28.6		F47G6.2						C08F8.1		Y48G10A.2
M28.8		F48B9.1						C08F11.11		Y48G10A.3
M28.10		F48B9.2						C08F11.12		Y49A3A.3
M79.3		F48E3.8						C08H9.2		Y49E10.19
M142.6		F52E4.1						C09G5.2		Y51H1A.4
M153.2		F54C1.6						C09G9.2		Y52B11A.10
M163.5		F54E2.2						C09H10.5		Y53C12A.3
M176.4		F55C7.2						C09H10.6		Y53F4B.9
M176.11		F57F10.1						C10C6.6		Y53F4B.22
R02D5.3		F58H7.3						C11E4.2		Y54E2A.12
R03A10.3		H06I04.6						C11H1.2		Y54E5A.7
R03G8.3		H14N18.3						C14A4.3		Y56A3A.18
R04B5.9		H16O14.1						C14A4.11		Y56A3A.33
R05A10.1		H22K11.4						C14A4.14		Y57G11C.15
R05D7.5		H28G03.1						C14B1.2		Y57G11C.33
R05D11.5		K01A2.1						C14B1.5		Y57G11C.34
R05D11.7		K01A2.8						C14C10.5		Y59A8A.2
R05H10.5		K01A2.9						C15C6.4		Y59A8B.12
R06B9.1		K01A2.10						C15C8.3		Y60A3A.21
R06B9.2		K02A6.3						C15C8.7		Y62E10A.6
R07B1.3		K02D7.2						C15H11.8		Y62E10A.10
R07B1.12		K02E10.7						C16C2.4		Y63D3A.8
R07B7.6		K02F3.5						C16C10.3		Y66A7A.2
R07B7.10		K02F3.9						C16C10.5		Y66D12A.8
R07B7.11		K03B4.7						C17E4.3		Y66D12A.9
R07B7.15		K03E5.2						C17E4.9		Y66D12A.12
R07E3.4		K05F1.5						C17G1.2		Y66D12A.21
R08H2.8		K06A9.2						C18B12.4		Y66D12A.24
R09D1.2		K06A9.3						C18B12.6		Y67A10A.4
R09D1.10		K07C11.5						C18E9.4		Y67H2A.1
R09D1.11		K07E8.6						C18E9.6		Y73F8A.24
R09H10.1		K10B3.6						C18E9.10		Y73F8A.27
R10D12.8		K10C9.3						C24F3.2		Y75B8A.14
R10E8.3		K10F12.4						C24F3.4		Y75B8A.24
R10H10.3		K10F12.7						C25A1.1		Y87G2A.3
R13H4.3		K11D12.7						C25A1.5		Y87G2A.18
R17.2		K11D12.11						C25A1.8		Y95D11A.1
R74.2		K11H12.7						C25A1.13		Y102A5A.1
R186.1		K12H6.12						C25G4.2		Y105E8A.2
R186.7		M02D8.1						C25G4.6		Y105E8B.5
T01B7.8		M02D8.6						C27A7.6		Y106G6A.1
T01E8.5		M03E7.1						C27B7.2		Y106G6D.7
T01E8.8		M04G7.3						C27B7.9		Y106G6E.4
T01G5.2		M60.4						C27C7.1		Y111B2A.13
T01H10.8		M60.7						C27C12.1		Y111B2A.26
T02B5.3		R02F2.2						C27C12.3		ZC506.1
T02C1.2		R05D3.6						C27C12.4		ZK20.3
T02D1.8		R05F9.12						C27D8.4		ZK265.6
T02G6.7		R08C7.11						C27H6.2		ZK507.6
T03E6.8		R10H1.1						C27H6.3		ZK512.5
T03F6.4		R11G1.2						C29A12.1		ZK524.4
T04A8.10		R11G1.6						C30H6.7		ZK632.4
T04C12.8		R151.4						C30H6.8		ZK632.7
T04F3.4		R153.1						C31E10.5		ZK632.9
T04H1.1		T01B6.3						C33A11.2		ZK632.12
T05F1.9		T01B11.2						C33A12.1		ZK637.5
T06C12.12		T01C8.5						C33A12.7		ZK637.10
T06E6.5		T03G6.3						C33B4.4		ZK637.14
T06G6.4		T04A6.1						C34B7.2		ZK643.2
T07C12.7		T04B8.1						C34C6.4		ZK795.1
T09E11.2		T05A8.4						C34C12.2		ZK795.3
T09F3.4		T05E7.4						C34C12.3		ZK822.2
T10B9.8		T06F4.1						C34C12.8		ZK829.7
T10B9.9		T07E3.4						C34C12.9		ZK856.10
T10B10.8		T07F12.4						C36A4.5		ZK863.3
T10H4.11		T07H6.1						C36B1.3		ZK899.2
T12D8.5		T07H6.4						C36B1.7		ZK970.2
T13H5.6		T08B2.3						C36B1.11		ZK1010.3
T16G1.4		T09B4.8						C36E8.2		ZK1251.9
T16G1.6		T13B5.3						C36F7.2		ZK1320.1
T16G1.7		T13C2.3						C38D4.4		ZK1320.11
T16G12.1		T13C5.3						C39E9.2		B0025.4
T16G12.4		T13C5.7						C40H1.5		B0205.6
T16G12.7		T13G4.2						C40H1.6		B0205.8
T16G12.8		T14E8.3						C41G7.4		B0205.9
T18D3.3		T14G11.1						C44B9.3		B0205.11
T19C9.5		T14G11.3						C44B9.4		B0238.10
T19H5.1		T19D2.3						C44B9.5		B0238.11
T19H5.4		T19D12.6						C45G3.1		B0303.15
T20B3.1		T20B12.9						C46F11.3		B0336.3
T20B3.12		T20D4.8						C46F11.4		B0361.7
T20D3.11		T20D4.9						C47B2.9		B0361.10
T21C9.6		T20D4.10						C47D12.2		B0403.4
T21C9.8		T20D4.11						C47D12.5		B0432.2
T21E8.4		T20D4.15						C47D12.8		B0432.3
T21E8.5		T20D4.16						C47E8.4		B0432.4
T22C1.11		T20D4.19						C47E12.3		B0495.2
T23B5.4		T22B11.5						C47E12.7		B0495.9
T23F11.4		T22D1.12						C47F8.4		B0511.2
T24C2.5		T23E7.2						C47G2.4		BE0003N10.2
T25B9.7		T23F2.2						C48B4.6		C01C10.3
T25C12.3		T25F10.4						C48B4.7		C01F1.1
T25E12.11		T25F10.6						C48B4.8		C01F1.2
T25E12.13		T27A1.4						C48B4.10		C01F1.6
T26F2.2		T27A3.1						C48B4.11		C02B10.1
T26H5.8		T27A10.6						C48B4.13		C03H5.2
T27E7.6		T27B1.2						C49C3.6		C04E7.2
T27F2.4		T28A11.2						C49C3.8		C05D11.1
T27F6.2		T28A11.5						C49C3.10		C05D11.10
T28D6.6		T28A11.16						C49F5.2		C06A6.3
T28F3.8		T28A11.17						C49F5.3		C06G3.7
T28F4.2		T28A11.19						C49F5.6		C07D8.6
T28H10.3		T28B4.1						C50B6.3		C08G9.1
VF13D12L.3		T28B4.3						C50B6.8		C09E7.4
VK10D6R.1		T28D9.4						C50B8.1		C13B9.3
VZC374L.1		T28D9.7						C50B8.3		C13F10.2
W01C9.4		T28D9.9						C50F4.4		C13F10.4
W01F3.2		VC5.2						C50F4.8		C15H9.4
W02A2.5		W01H2.2						C50F4.12		C18A3.2
W02B12.1		W03F8.10						C50F4.14		C18A3.3
W02B12.4		W05F2.4						C53A5.5		C23F12.4
W02D9.10		W05G11.6						C53D6.4		C23G10.8
W03H9.3		W05H9.3						C53D6.8		C23H3.5
W04G3.8		W06H8.6						C54C6.6		C24D10.6
W05B2.2		W08A12.1						C54C8.2		C24H10.2
W05B10.4		W08A12.2						C54G4.9		C25H3.12
W06D11.4		W08A12.3						C55A6.1		C26B2.6
W07A12.4		W09G12.7						C55A6.2		C26E6.2
W07A12.6		W10C8.5						C55A6.9		C26E6.3
W07A12.7		Y4C6B.7						C55A6.10		C26E6.4
W09D10.4		Y19D10A.4						C56A3.4		C26E6.6
Y2H9A.4		Y19D10B.5						C56A3.5		C26E6.11
Y6B3B.7		Y19D10B.6						C56G7.3		C27A2.1
Y6E2A.4		Y24D9A.5						D1043.1		C27A12.6
Y6E2A.5		Y24D9A.6						D1046.3		C27F2.4
Y6G8.2		Y34B4A.4						D1054.1		C28H8.1
Y7A5A.2		Y34D9A.2						D1054.8		C28H8.4
Y7A5A.3		Y38C1AA.8						D1054.10		C29E4.2
Y16B4A.2		Y39A3B.5						D1054.13		C29E4.12
Y17D7B.3		Y39G10AR.11						D1081.6		C29H12.6
Y17D7C.2		Y40B10A.9						D1081.9		C32D5.3
Y17G7B.8		Y41D4A.7						D1086.3		C32D5.11
Y17G7B.11		Y41G9A.3						D1086.4		C32E8.3
Y17G7B.14		Y41G9A.4						D2005.5		C32E8.9
Y17G7B.21		Y45G5AM.6						D2013.6		C33F10.4
Y19D2B.2		Y46E12BR.1						D2023.5		C33H5.8
Y20C6A.1		Y47A7.2						D2023.6		C34B2.2
Y22F5A.1		Y54F10BM.10						D2030.3		C34D4.14
Y32B12C.1		Y54G2A.29						D2030.5		C34E10.11
Y32F6A.4		Y55D5A.3						D2030.7		C34G6.1
Y32F6B.1		Y55D5A.4						D2030.11		C35B1.2
Y36E3A.1		Y55F3C.3						D2045.2		C35D10.1
Y37D8A.16		Y58G8A.4						D2045.7		C35D10.6
Y38E10A.4		Y65B4A.2						D2085.3		C35D10.10
Y38E10A.5		Y67D2.3						D2085.4		C35D10.13
Y38E10A.9		Y67D8C.7						D2085.6		C36E6.2
Y38F1A.2		Y67D8C.8						D2089.3		C41D11.5
Y38H6C.8		Y69A2AR.31						DY3.8		C41H7.6
Y38H6C.9		Y71G12B.11						E02H1.2		C42C1.5
Y38H6C.13		Y71H2AL.2						E02H1.6		C43E11.11
Y38H6C.17		Y71H2B.4						E02H4.6		C43H6.3
Y39A1A.8		Y71H10A.1						F01G4.4		C43H8.2
Y39B6A.14		Y73B3A.5						F01G4.5		C44C1.1
Y39B6A.22		Y73B6BL.19						F02H6.2		C44E4.3
Y39B6A.23		Y97E10AR.2						F02H6.5		C44E4.4
Y39B6A.42		ZC8.3						F08G2.4		C45E1.4
Y39E4B.6		ZC123.4						F08G5.1		C45G9.7
Y39E4B.10		ZC239.5						F08G12.2		C46E10.4
Y39G8B.2		ZC262.5						F08G12.5		C48A7.2
Y39G8B.9		ZC449.4						F09B12.2		C48B6.2
Y39G8B.10		ZC581.3						F10B5.2		C48E7.1
Y40B1A.3		ZK105.1						F10B5.5		C49H3.9
Y40B1A.4		ZK112.3						F10B5.8		C50F2.3
Y41C4A.8		ZK112.4						F10C2.4		C50F7.4
Y41E3.16		ZK121.2						F10C2.5		C52B9.4
Y42A5A.5		ZK180.1						F10G8.6		C56C10.11
Y43E12A.2		ZK328.6						F10G8.7		C56E6.2
Y43F4B.7		ZK470.2						F11A10.2		CD4.4
Y43F8A.3		ZK563.6						F11A10.4		D1007.7
Y43F8B.5		ZK688.6						F11A10.5		D1044.6
Y43F8B.12		ZK813.4						F11A10.6		D2007.4
Y43F8B.13		ZK1127.10						F11A10.7		D2021.1
Y43F8B.14		T09A5.1						F11C1.1		D2096.8
Y43F8C.3		C25E10.9						F11E6.7		E01A2.6
Y43F8C.13		R07G3.9						F11F1.6		EEED8.9
Y44A6D.3		F54E2.4						F12F6.1		EEED8.15
Y46G5A.5		Y55F3C.4						F13D12.5		F01F1.7
Y46G5A.21		B0403.6						F13E6.1		F01F1.9
Y46G5A.24		R02E4.2						F13E6.5		F01G12.6
Y47D3A.2		C41C4.10						F13G3.6		F07E5.5
Y47D3A.22		T22A3.4						F13G3.11		F08B4.5
Y47H9C.1		T04A8.4						F14B4.1		F08B6.3
Y47H10A.4		C34E11.3						F14B4.3		F09E5.8
Y47H10A.5		D1086.12						F14D7.2		F09E5.11
Y48A6B.9		C54C6.7						F14F3.3		F09G2.2
Y48C3A.12		ZK867.3						F14H3.4		F09G8.3
Y48C3A.20		ZK563.7						F14H3.5		F10E7.5
Y48E1B.1		F29B9.12						F14H3.6		F10E7.8
Y48E1B.3		K10C9.9						F15B9.4		F10G7.11
Y48E1C.2		F53B1.9						F15B9.5		F13H6.3
Y48G10A.3		T06F4.3						F15D3.6		F13H8.2
Y49E10.18		K01A12.4						F15D3.7		F14B8.2
Y50E8A.7		T20D4.20						F15D4.3		F17A9.4
Y51A2B.1		W05B5.4						F16A11.1		F18A1.5
Y51A2D.4		F16B3.3						F16B12.4		F19F10.10
Y51B9A.9		Y17D7B.8						F16B12.6		F20H11.1
Y51H4A.4		F53C11.9						F16D3.4		F21H12.1
Y51H4A.5		Y41D4B.27						F17C11.10		F23C8.6
Y53C10A.5		ZC334.12						F18A11.3		F23F1.1
Y53F4B.1		Y69H2.15						F18H3.1		F23F1.5
Y54E5A.1		C04G6.13						F19H6.4		F25B4.2
Y54E5A.3		C37A5.11						F20C5.3		F25B4.4
Y54G11A.4		C06G1.6						F20D1.2		F25B4.6
Y54G11A.14		C41C4.12						F20D1.3		F25B5.5
Y56A3A.16								F20G4.1		F25G6.2
Y56A3A.18								F21A3.5		F26A1.1
Y56A3A.31								F21C3.3		F26D11.1
Y57A10A.3								F21D5.5		F26F4.6
Y57A10A.10								F21D5.6		F26F4.13
Y57G11B.2								F21D5.8		F27D9.5
Y57G11C.15								F22B3.4		F28A10.6
Y57G11C.20								F22B3.5		F28B3.1
Y57G11C.37								F22B5.10		F28C10.3
Y59A8B.23								F22B8.7		F29B9.1
Y60A3A.7								F22D6.6		F29B9.5
Y60A3A.9								F22D6.9		F29B9.10
Y60A3A.14								F22G12.4		F31A3.5
Y60A3A.16								F22G12.5		F31E3.4
Y62E10A.16								F23B12.5		F32E10.1
Y66D12A.3								F23D12.1		F32E10.2
Y66D12A.9								F25B3.1		F33D4.7
Y66D12A.13								F25B3.6		F33D11.11
Y66D12A.24								F25H2.2		F33E11.3
Y69E1A.5								F25H2.4		F37B4.10
Y69H2.9								F25H2.7		F37C12.1
Y70C5C.2								F25H5.5		F37C12.7
Y70D2A.2								F25H5.8		F40F4.7
Y71A12B.10								F25H8.2		F40G9.2
Y73F8A.15								F25H9.4		F41B4.3
Y73F8A.32								F25H9.7		F42A9.6
Y75B8A.3								F26A3.1		F43C11.9
Y75B8A.17								F26A3.7		F43E2.1
Y75B8A.21								F26E4.2		F43E2.2
Y75B8A.25								F26F2.7		F44B9.8
Y75B8A.32								F26H9.2		F44E2.3
Y75B8A.37								F26H9.5		F44E2.6
Y75B12B.3								F26H11.4		F45C12.7
Y87G2A.2								F27D4.1		F45E12.1
Y102A5B.2								F27D4.7		F45F2.10
Y102A5B.3								F27E5.1		F48E3.3
Y105C5A.15								F28C6.2		F52E4.5
Y105C5A.17								F28D1.9		F52H2.7
Y105C5A.24								F28D1.11		F53F10.3
Y105C5B.7								F28F8.4		F54A3.3
Y105C5B.19								F28F8.5		F54F2.7
Y105E8A.13								F28F8.8		F54H12.6
Y105E8A.28								F28H6.4		F55A3.1
Y105E8B.4								F28H6.6		F55A4.1
Y105E8B.7								F29C12.3		F55A4.5
Y105E8B.9								F29C12.4		F55A12.5
Y106G6H.1								F29D11.2		F55A12.8
Y111B2A.1								F29F11.3		F55F8.3
Y111B2A.12								F30A10.1		F55F8.9
Y111B2A.15								F30A10.6		F56H1.5
Y111B2A.20								F30A10.9		F57B10.5
Y111B2A.26								F30F8.1		F59A3.3
Y113G7B.11								F31B9.3		F59A6.5
Y113G7B.12								F31C3.3		F59E12.9
Y113G7B.14								F31D4.2		F59E12.11
Y116A8B.1								F31D4.8		H06H21.3
Y116A8B.4								F31D4.9		H20J04.5
Y116A8C.9								F31E9.4		H27M09.1
ZC47.3								F31F6.2		H27M09.2
ZC47.5								F32A7.4		H43I07.2
ZC47.6								F32A11.1		H43I07.3
ZC47.14								F32B6.3		K02B2.1
ZC376.1								F32D8.14		K02E10.1
ZC376.3								F32H2.4		K02F2.3
ZC443.2								F32H2.5		K02F6.1
ZC455.4								F32H2.10		K03B4.2
ZK20.1								F33E2.5		K04C2.2
ZK218.1								F33H1.3		K04F10.7
ZK218.4								F33H2.2		K07C11.5
ZK287.9								F33H2.3		K07H8.3
ZK384.3								F33H2.5		K08A2.4
ZK512.1								F33H2.7		K10B2.4
ZK593.1								F35C11.5		K10B3.5
ZK637.14								F35G12.5		K10C9.3
ZK643.5								F35G12.7		K11D12.12
ZK666.3								F35H8.3		K11H12.7
ZK666.5								F35H8.6		K11H12.9
ZK673.1								F36D3.1		M01E11.1
ZK792.7								F36F2.6		M04F3.4
ZK829.7								F36H2.2		M04F3.5
ZK856.4								F37D6.1		R01B10.4
ZK856.5								F38E11.5		R01B10.6
ZK896.1								F38H4.10		R02D3.1
ZK896.6								F39B1.1		R02D3.4
ZK896.7								F39B2.1		R02F11.4
ZK896.9								F39B2.3		R05D3.11
ZK899.2								F39B2.7		R05F9.6
ZK899.3								F39B2.11		R05F9.9
ZK938.2								F40E10.5		R05F9.10
ZK1037.3								F40F8.5		R07C3.2
ZK1037.5								F40F11.4		R07G3.5
ZK1053.6								F40F12.5		R09A1.1
ZK1098.2								F40G12.11		R09E12.3
ZK1251.9								F42A8.3		R09F10.3
C06C3.9								F42F12.3		R10A10.2
C36A4.3								F43D2.1		R12C12.7
Y18D10A.22								F43G6.3		R12E2.1
B0041.5								F43G9.3		R144.3
B0205.6								F43G9.5		R144.6
B0218.6								F44D12.1		R151.6
B0222.9								F44D12.4		T01C8.5
B0238.1								F44G4.1		T02G5.2
B0244.4								F44G4.3		T02G5.7
B0244.5								F45D3.3		T03F1.3
B0244.6								F45G2.3		T05B4.1
B0244.10								F45G2.9		T05B11.3
B0252.1								F45H11.5		T05H4.10
B0281.3								F46B6.4		T05H4.11
B0286.1								F46C5.9		T06A10.1
B0302.5								F46F2.3		T06A10.3
B0310.5								F47A4.5		T07A9.10
B0348.2								F47B10.8		T07F8.4
B0403.4								F47G4.2		T08B2.8
B0410.3								F47H4.1		T09A12.5
B0454.5								F48F7.6		T09B4.8
B0454.9								F49C12.9		T09B4.9
B0507.6								F49C12.12		T10B5.3
B0507.7								F49E12.1		T10B11.2
B0507.8								F49E12.2		T10B11.3
B0507.9								F52A8.4		T10D4.6
B0507.10								F52B5.1		T12B5.10
B0554.6								F52B5.2		T12E12.1
B0563.7								F52B5.7		T12F5.1
C01B10.4								F52B11.2		T13B5.3
C01B10.9								F52D10.1		T14G11.1
C01B10.10								F52D10.2		T19A5.1
C01C10.3								F52F12.4		T19H12.2
C01G8.6								F52F12.7		T20B12.3
C03A7.11								F53B7.3		T20F5.7
C03A7.12								F53F1.2		T20F7.1
C03A7.13								F53F4.3		T20H4.5
C03B1.7								F53F4.12		T22B11.5
C03B1.9								F53F8.3		T22D1.4
C03B1.13								F54B11.5		T22D1.10
C03F11.2								F54C8.2		T23B3.1
C03F11.3								F54C8.4		T23B12.2
C03G6.15								F54C8.5		T23B12.4
C04D8.1								F54D5.2		T23B12.6
C04E12.11								F54D5.14		T23F2.3
C04G6.5								F54F7.2		T23F2.5
C05D9.7								F55A11.1		T23H2.3
C05D10.3								F55A11.3		T28F2.2
C06E1.3								F55A11.7		W01B11.3
C06E1.7								F55B11.2		W02D3.2
C06E4.8								F55B11.3		W02D3.4
C07G3.2								F55C5.4		W02D7.6
C08E3.6								F55C5.5		W03F8.4
C08E3.7								F55C5.8		W03F9.10
C08E3.9								F55H2.5		W04B5.4
C09F5.2								F56A8.4		W04C9.4
C09F5.3								F56A8.5		W05H7.3
C09G12.9								F56G4.4		W06E11.4
C10A4.3								F57A10.4		W07E6.1
C10B5.3								F57B7.2		W07E6.2
C10G11.6								F57C2.2		W10D9.3
C10H11.4								F57C2.4		Y4C6B.1
C12D5.7								F57F5.1		Y6D11A.2
C12D12.5								F57G4.9		Y18H1A.2
C13A2.4								F58A3.5		Y18H1A.3
C14C11.4								F58A4.2		Y20F4.4
C14F5.4								F58B3.4		Y22D7AL.7
C15B12.1								F58B3.6		Y23H5A.2
C15C7.1								F58B3.7		Y23H5B.6
C15C7.4								F58G1.1		Y34D9A.3
C15C7.7								F58G11.2		Y34D9A.6
C15H9.2								F58G11.6		Y34F4.5
C16C4.8								F59A1.7		Y37E3.3
C16C4.11								F59A1.8		Y37E3.4
C16C4.15								F59A1.9		Y37E11B.5
C16D9.4								F59B2.5		Y37E11B.6
C16D9.6								F59B10.3		Y38A10A.6
C17C3.3								F59D12.5		Y38A10A.7
C17E7.13								F59E10.3		Y38F2AR.13
C17H11.5								F59F4.2		Y39A3CL.1
C17H12.4								F59F4.3		Y39G10AR.2
C17H12.8								F59F4.4		Y39G10AR.8
C18A3.9								H02I12.1		Y39G10AR.10
C18A3.10								H02I12.5		Y39G10AR.20
C18A11.1								H02I12.8		Y42H9AR.4
C18A11.3								H03A11.1		Y45G5AM.3
C18B2.6								H04D03.1		Y45G5AM.7
C18E3.3								H06O01.3		Y47A7.1
C18G1.6								H21P03.2		Y47G6A.6
C18G1.9								H28O16.2		Y48G1A.3
C18H9.6								H37A05.1		Y48G1A.4
C18H9.8								H40L08.1		Y48G1C.4
C23F12.3								JC8.4		Y48G1C.7
C23G10.5								JC8.7		Y48G9A.1
C24A3.4								K01A11.2		Y50C1A.1
C24B5.4								K01C8.6		Y50D4A.5
C24B9.9								K01D12.12		Y50D7A.9
C24G6.3								K01G5.10		Y51F10.2
C25E10.2								K01H12.1		Y51H7C.4
C25F6.4								K02B9.1		Y53G8AR.3
C25H3.1								K02B9.2		Y54E10A.3
C25H3.8								K02B12.5		Y54E10A.7
C26B9.6								K02B12.7		Y54E10BR.1
C27A12.4								K02C4.3		Y54E10BR.3
C27D9.2								K03B8.4		Y54E10BR.4
C28G1.6								K04G2.2		Y54E10BR.6
C29F9.1								K04G2.3		Y54F10AM.5
C29F9.2								K04G2.10		Y54F10AR.2
C29F9.4								K04G2.11		Y54H5A.3
C29F9.11								K04G11.4		Y55B1AL.2
C29F9.13								K05C4.5		Y55F3AM.13
C30E1.2								K05C4.7		Y55F3AR.3
C30E1.8								K07A1.1		Y55F3BR.6
C30F12.1								K07A1.13		Y55H10A.1
C31B8.7								K07A12.1		Y58A7A.2
C31H2.4								K07A12.2		Y59C2A.3
C32B5.12								K07C5.4		Y65B4A.1
C32B5.15								K07C5.8		Y65B4A.3
C32D5.6								K07F5.12		Y65B4BL.5
C32D5.10								K07G5.1		Y66H1A.2
C32D5.11								K08C7.1		Y66H1A.3
C33G8.9								K08C7.6		Y67D2.2
C33G8.12								K08E3.4		Y67D2.6
C33H5.6								K08E4.3		Y69A2AR.21
C33H5.13								K08E4.5		Y69A2AR.28
C33H5.16								K08E4.6		Y71F9B.8
C34B2.4								K08F4.3		Y71H2AM.11
C34B2.9								K08F9.4		Y71H2AM.17
C34D4.13								K08H2.3		Y71H2AM.19
C34D10.1								K09A9.4		Y71H2B.2
C34H4.1								K09B11.2		Y73B6BL.3
C34H4.2								K09B11.10		Y73C8B.3
C35A11.4								K09E4.2		Y73E7A.2
C35D10.5								K09E4.3		Y74C10AR.3
C35D10.10								K10C3.4		Y77E11A.6
C35D10.14								K10C8.1		Y92H12BR.8
C37A2.6								K11B4.1		Y94H6A.7
C37C3.7								K11B4.2		Y97E10AL.3
C37C3.10								K11D2.2		Y97E10AR.6
C39B5.2								K11D2.5		Y108G3AL.2
C39F7.5								K11H3.3		Y119C1A.1
C39H7.4								K11H3.6		Y119C1B.4
C40A11.1								K12D12.1		ZC204.2
C40D2.1								K12D12.5		ZC477.5
C40D2.3								M01B2.10		ZK112.5
C41D11.3								M01E5.4		ZK154.4
C41H7.1								M01F1.9		ZK180.4
C42C1.7								M03B6.1		ZK353.9
C42C1.9								M03B6.4		ZK430.1
C42D4.1								M03C11.2		ZK563.5
C42D4.2								M03C11.3		ZK616.6
C43G2.4								M05B5.4		ZK686.1
C43H6.4								M18.3		ZK686.3
C44B7.11								M18.5		ZK686.4
C44E12.1								M18.6		ZK688.9
C45B2.6								M28.6		ZK697.2
C45G7.1								M88.2		ZK973.1
C45G9.7								M106.2		ZK973.3
C46A5.8								M110.3		ZK973.9
C46F2.1								M142.6		ZK973.11
C46F9.1								M162.8		ZK1127.4
C46F9.3								M176.11		ZK1127.5
C46F9.4								M199.4		ZK1248.19
C46H11.2								R01H10.7		B0564.11
C46H11.3								R03A10.1		F33D4.8
C46H11.11								R03D7.1		ZK678.1
C49A9.2								R03D7.2		R144.12
C49A9.6								R03D7.4		Y59E9AL.7
C49C8.2								R04D3.2		C27F2.9
C49G7.10								R04D3.4		C07A9.12
C50F2.3								R04F11.5		C45G3.5
C50F2.4								R05D7.4		ZK430.2
C50F7.4								R05D7.5		W09G3.3
C50F7.10								R05D11.5		ZK265.9
C50H11.15								R05D11.6		F28F8.9
C52B9.4								R05D11.7		C17E4.11
C52B11.5								R05D11.8		F56H1.6
C52D10.3								R05H5.4		W06E11.2
C52E2.4								R05H5.5		F11A10.8
C52E2.5								R05H10.2		Y46H3A.7
C52E12.4								R05H10.5		B0205.12
C53D5.2								R06A4.8		W03G9.8
C53D5.4								R06B9.3		Y47G6A.31
C54D1.5								R06B9.4		ZC21.10
C54E4.4								R06C1.2		T28A11.22
C54F6.5								R06C1.4		T10F2.5
C54F6.6								R06C7.1		ZK688.11
C55F2.2								R06C7.2		T07A9.14
C56E6.2								R06C7.6
D1005.3								R06F6.2
D1005.4								R06F6.4
D1007.15								R07E5.3
D1065.1								R07E5.11
D2096.10								R07E5.13
DC2.5								R07H5.4
E02C12.4								R08D7.5
E02H9.1								R08D7.7
E02H9.5								R09B3.2
E04F6.2								R09B3.3
E04F6.3								R10E4.5
E04F6.6								R10E4.9
EEED8.2								R11D1.9
EGAP2.2								R11H6.5
EGAP9.3								R13.4
F02E11.3								R13H4.8
F07C3.2								R17.2
F07C3.4								R53.2
F07C3.9								R53.5
F07C4.2								R53.6
F07E5.5								R74.6
F07E5.9								R74.7
F07G6.7								R107.2
F08D12.1								R166.3
F08D12.6								R186.3
F08F1.9								R186.7
F08F8.2								R186.8
F09E5.2								T01B7.6
F09E5.17								T01C1.2
F09E10.1								T01C3.2
F09F9.3								T01C3.3
F09G2.1								T01C3.8
F09G2.3								T01D3.5
F10D2.8								T01E8.4
F10D7.3								T01E8.5
F10E9.7								T01E8.8
F10E9.12								T01G1.3
F10G2.3								T01G5.7
F10G7.11								T02C12.2
F13A2.2								T02C12.3
F13B6.2								T02E1.2
F13C5.1								T03F6.1
F13D11.1								T03F6.3
F13H8.11								T04A8.6
F14B8.6								T04A8.8
F14B8.7								T04A8.10
F14F9.2								T04A8.11
F14F9.4								T04C12.8
F14H12.2								T04D3.1
F14H12.6								T04F8.1
F15E6.6								T04F8.2
F16B4.10								T04H1.5
F16B4.11								T05B9.1
F16F9.4								T05C12.3
F16G10.6								T05E11.5
F16G10.9								T05E11.6
F16G10.15								T05F1.2
F16H11.1								T05F1.4
F16H11.2								T05F1.13
F18F11.1								T05G5.5
F18F11.5								T05G5.7
F19C7.1								T05H10.1
F19C7.4								T05H10.4
F19G12.4								T06C12.4
F20A1.3								T06E6.1
F20B4.6								T07C4.11
F20D6.5								T07C12.7
F21A9.2								T07D10.3
F21C10.4								T07F10.3
F21E9.3								T07G12.11
F21F3.7								T08A11.2
F21F8.2								T08D10.2
F21F8.5								T09A5.4
F21F8.6								T09A5.8
F22A3.5								T09A5.15
F22B7.1								T09B9.1
F22B7.9								T09E8.3
F22E5.7								T09F3.1
F22E5.8								T09F3.4
F22F7.2								T09F3.5
F22H10.3								T10B10.2
F23F1.1								T10C6.5
F23F12.3								T12D8.1
F25A2.1								T12D8.3
F25B4.2								T12G3.4
F25E5.4								T12G3.5
F25E5.16								T13F2.6
F26A1.10								T13F2.7
F26A10.2								T13F3.6
F26G1.3								T13H5.3
F26G1.4								T13H5.4
F27B10.1								T13H5.5
F28A12.3								T13H5.6
F28B3.9								T13H5.8
F28E10.2								T14D7.1
F28F5.6								T14G10.8
F29A7.2								T15H9.2
F29B9.5								T16G1.9
F29G9.1								T16G12.4
F31A3.5								T16G12.5
F31D5.4								T16G12.8
F31D5.5								T16H12.2
F31D5.6								T18D3.1
F31E8.4								T18D3.6
F31F4.1								T19B10.8
F31F4.12								T20D3.8
F32A5.3								T20D3.11
F32A5.8								T20G5.7
F35C8.1								T20G5.9
F35C8.5								T21B10.1
F36H5.6								T21B10.3
F36H9.6								T21B10.4
F37B4.7								T21B10.5
F37F2.2								T21C9.1
F38E1.11								T21C9.12
F39C12.1								T21C9.13
F39E9.6								T22A3.5
F40A3.1								T22C1.3
F40F4.6								T22C1.4
F40G9.5								T22C1.5
F41B4.3								T22C1.6
F41B5.2								T23B5.4
F41B5.4								T23D8.3
F41B5.10								T23D8.7
F41C3.7								T23G7.3
F41C6.7								T23G11.4
F41H10.12								T24B8.2
F42C5.3								T24D1.5
F42C5.4								T24D5.2
F42C5.10								T24H10.1
F42G2.2								T24H10.6
F42G2.3								T25G3.1
F42G2.4								T25G3.4
F42G8.5								T27A8.2
F42G9.4								T27E9.5
F43C11.7								T27F6.4
F43C11.8								T27F6.6
F44E2.3								T28A8.3
F44E7.8								VF13D12L.3
F44E7.9								W01A8.5
F45C12.4								W01D2.5
F45E1.5								W01G7.3
F45F2.1								W01G7.4
F47C10.1								W02A11.1
F47C10.2								W02A11.3
F47D12.6								W02A11.5
F48E3.3								W02B8.2
F48E8.4								W02B12.9
F48G7.2								W02B12.10
F48G7.5								W02D9.2
F48G7.7								W02D9.6
F48G7.11								W02D9.7
F48G7.13								W03C9.5
F49F1.5								W03H9.4
F49F1.6								W04A4.5
F52D1.2								W04A8.1
F52D2.6								W04A8.6
F52E1.9								W04D2.4
F52F10.3								W05B10.1
F52H2.6								W06A7.4
F53A9.1								W06B3.1
F53A9.6								W06D11.3
F53A9.7								W06H3.1
F53E2.1								W07E11.1
F53H8.3								W08D2.5
F54A3.6								W08D2.7
F54A5.1								W08E3.2
F54A5.2								W08E3.3
F54D7.2								W09D6.5
F54D10.2								W09D10.2
F54E2.1								W09D10.5
F54H5.3								W09G3.6
F54H5.5								Y5F2A.4
F55A3.2								Y6D1A.1
F55A3.5								Y6G8.3
F55E10.6								Y11D7A.13
F55G1.7								Y17G7B.3
F55G1.12								Y17G7B.4
F55G1.15								Y17G7B.17
F56A11.4								Y18D10A.8
F56B3.7								Y18D10A.9
F56C9.8								Y18D10A.11
F56D6.2								Y18D10A.16
F56F10.4								Y18D10A.17
F56F11.5								Y18D10A.23
F57C12.2								Y24F12A.1
F57F4.2								Y24F12A.2
F58A6.1								Y32B12B.2
F58F9.4								Y37A1B.5
F58H7.2								Y37D8A.2
F59A3.9								Y37D8A.4
F59D6.1								Y37D8A.10
F59D6.3								Y37D8A.25
F59E11.10								Y37H2A.1
F59E12.10								Y37H2A.4
F59H6.12								Y37H2A.5
H01M10.2								Y37H9A.3
H02F09.3								Y38E10A.14
H06I04.6								Y38H6C.10
H10D12.2								Y38H6C.11
H10D18.2								Y39A1A.3
H10D18.4								Y39A1A.6
H10E21.1								Y39A1A.7
H16O14.1								Y39A1A.8
H20E11.2								Y39A1A.13
H20J04.3								Y39A1A.14
H22K11.2								Y39A1A.20
H34P18.1								Y39A1A.24
H43E16.1								Y39B6A.2
H43I07.3								Y39B6A.10
K01A2.4								Y39B6A.13
K01A2.10								Y39B6A.36
K02D7.1								Y39B6A.37
K02E10.6								Y39B6A.39
K02F3.2								Y39B6A.47
K02F6.9								Y39E4B.1
K02G10.1								Y39E4B.5
K03H6.4								Y39G8B.2
K04A8.1								Y40B1B.5
K04A8.2								Y40B1B.7
K04C2.2								Y41C4A.2
K04F10.1								Y41C4A.8
K05B2.4								Y41C4A.11
K05F1.10								Y41E3.8
K06C4.8								Y41E3.9
K07A9.4								Y41E3.11
K07C6.4								Y42A5A.5
K07C6.5								Y43C5A.2
K07C11.4								Y43F4B.10
K07E3.1								Y43F8C.8
K08B4.3								Y43F8C.14
K08B5.2								Y43F8C.18
K08D10.9								Y43F11A.5
K08D10.10								Y44F5A.1
W07G9.2								Y45F10A.3
K09C4.5								Y45F10A.4
K09C4.10								Y45F10C.3
K09D9.1								Y45F10D.4
K09E10.1								Y45F10D.7
K09E10.2								Y45F10D.9
K09F6.6								Y45F10D.10
K09F6.9								Y46G5A.2
K09F6.10								Y46G5A.5
K09H11.1								Y46G5A.21
K10B3.5								Y46G5A.35
K10C2.1								Y47D3A.13
K10C9.3								Y47D3A.21
K10D2.3								Y47D3A.22
K10E9.1								Y47D3A.28
K11D12.4								Y47D3A.29
K11D12.5								Y47D3B.9
K11D12.9								Y47H9C.7
K11H12.3								Y47H9C.8
K11H12.4								Y48A6B.7
K11H12.5								Y48A6C.4
K11H12.7								Y48B6A.1
K12B6.3								Y48B6A.10
K12C11.3								Y48C3A.3
K12H6.11								Y48C3A.8
M02B7.4								Y48C3A.10
M02F4.7								Y48C3A.12
M02H5.4								Y48C3A.16
M02H5.5								Y48E1B.3
M03A1.3								Y48E1B.5
M03A8.3								Y48E1C.2
M03D4.6								Y48G10A.2
M03F8.4								Y48G10A.3
R01B10.4								Y49A3A.1
R02C2.4								Y49A3A.3
R03G5.7								Y49E10.2
R03H10.6								Y49E10.4
R03H10.7								Y49E10.19
R04A9.6								Y51A2D.8
R04E5.2								Y51H1A.4
R04E5.9								Y51H1A.7
R05F9.12								Y52B11A.8
R06B10.3								Y52B11A.9
R07C12.1								Y52B11A.10
R07C12.2								Y53C12A.3
R07C12.3								Y53C12A.6
R07C12.4								Y53C12A.7
R08F11.3								Y53C12B.1
R09E12.3								Y53F4B.3
R09F10.1								Y53F4B.9
R09F10.3								Y53F4B.18
R10H1.1								Y53F4B.22
R11E3.1								Y54E2A.2
R11E3.4								Y54E2A.6
R11G1.2								Y54E2A.12
R11G11.12								Y54E5A.7
R11G11.14								Y54E5B.2
R52.4								Y54G9A.5
R52.8								Y54G9A.6
R106.2								Y54G9A.7
R119.5								Y54G11A.2
T01B10.5								Y54G11A.3
T01C8.5								Y56A3A.18
T01G6.5								Y56A3A.33
T02H6.5								Y57A10A.5
T05A8.2								Y57A10A.7
T05A12.3								Y57A10A.10
T05B11.1								Y57A10A.13
T05C3.2								Y57A10A.15
T05E7.1								Y57A10A.16
T06A1.4								Y57A10A.25
T06A1.5								Y57A10A.27
T07A9.10								Y57A10A.29
T07D3.4								Y57G11B.5
T07D3.5								Y57G11C.14
T07D3.6								Y57G11C.15
T07F8.2								Y57G11C.33
T07F12.1								Y57G11C.34
T07H3.2								Y57G11C.47
T07H3.6								Y59A8A.2
T08A9.1								Y59A8B.12
T08B1.6								Y59A8B.23
T08B6.2								Y60A3A.21
T08E11.1								Y62E10A.6
T08E11.3								Y62E10A.10
T08E11.4								Y62E10A.14
T08E11.8								Y62H9A.3
T09B4.4								Y62H9A.4
T10B11.5								Y62H9A.5
T10D4.6								Y63D3A.4
T10H10.3								Y63D3A.8
T12B5.2								Y65A5A.2
T12B5.8								Y66A7A.2
T12B5.10								Y66D12A.3
T12B5.11								Y66D12A.8
T13B5.5								Y66D12A.9
T13C5.6								Y66D12A.10
T13G4.1								Y66D12A.12
T14B4.2								Y66D12A.17
T15B7.6								Y66D12A.18
T16A1.4								Y66D12A.21
T16A1.8								Y66D12A.24
T19D7.4								Y67A10A.4
T19D7.6								Y67H2A.1
T19D12.1								Y69E1A.1
T19H12.10								Y69E1A.2
T20F5.7								Y69H2.7
T20H9.1								Y71A12B.9
T22D1.11								Y73F8A.24
T22H9.1								Y73F8A.27
T23B12.2								Y75B8A.7
T23F2.3								Y75B8A.14
T24E12.5								Y75B8A.16
T24E12.11								Y75B8A.24
T24H7.4								Y75B8A.25
T25B6.2								Y75B8A.31
T25D10.1								Y75B12B.1
T27A10.7								Y76A2B.6
T28F2.7								Y87G2A.1
W02C12.2								Y87G2A.3
W02D7.2								Y87G2A.7
W02D7.11								Y87G2A.18
W03A5.2								Y95D11A.1
W03B1.2								Y102A5A.1
W03B1.5								Y102A5C.1
W03D2.6								Y102A5C.2
W03D8.8								Y105C5B.5
W03F9.1								Y105C5B.19
W03F9.4								Y105E8A.2
W04B5.2								Y105E8A.3
W04B5.5								Y105E8A.8
W05H7.2								Y105E8A.11
W05H9.3								Y105E8B.4
W06B11.3								Y105E8B.5
W07B8.1								Y105E8B.6
W07B8.4								Y106G6A.1
W08A12.4								Y106G6D.6
W08F4.2								Y106G6D.7
W10D9.4								Y106G6E.4
W10G11.19								Y106G6H.4
Y4C6B.6								Y106G6H.8
Y5H2B.5								Y106G6H.14
Y9C9A.5								Y106G6H.15
Y14H12A.1								Y106G6H.16
Y16E11A.1								Y111B2A.2
Y17G9B.8								Y111B2A.8
Y18H1A.11								Y111B2A.13
Y22D7AR.2								Y111B2A.15
Y22D7AR.6								Y111B2A.17
Y22D7AR.9								Y111B2A.20
Y22D7AR.14								Y111B2A.21
Y23H5A.4								Y111B2A.26
Y24D9A.2								Y113G7B.7
Y32G9A.8								Y113G7B.16
Y34B4A.5								Y116A8C.9
Y34B4A.6								ZC373.2
Y34B4A.9								ZC376.6
Y34F4.4								ZC506.1
Y34F4.5								ZK20.3
Y37E3.1								ZK265.6
Y37E11AM.1								ZK287.7
Y38C9A.1								ZK507.6
Y38C9B.1								ZK512.2
Y38F2AL.6								ZK512.5
Y39A3A.4								ZK512.7
Y39A3CR.8								ZK524.4
Y39G10AR.6								ZK550.3
Y40B10A.6								ZK632.4
Y40D12A.2								ZK632.5
Y41D4A.5								ZK632.7
Y41D4B.15								ZK632.9
Y41D4B.18								ZK632.12
Y42G9A.1								ZK632.14
Y43H11AL.2								ZK637.2
Y46C8AL.4								ZK637.5
Y46D2A.1								ZK637.10
Y46E12BL.1								ZK637.14
Y46E12BR.1								ZK643.2
Y46H3A.4								ZK673.4
Y46H3B.1								ZK795.1
Y46H3C.5								ZK795.3
Y47D7A.14								ZK822.2
Y48G1BL.4								ZK829.7
Y48G1C.6								ZK829.9
Y48G8AL.15								ZK856.10
Y48G9A.10								ZK856.13
Y50D4C.5								ZK858.1
Y51F10.3								ZK858.3
Y51F10.7								ZK858.5
Y51H7BM.1								ZK863.3
Y51H7C.4								ZK896.9
Y51H7C.12								ZK899.2
Y52E8A.3								ZK970.2
Y52E8A.4								ZK1010.2
Y53G8B.2								ZK1010.3
Y54E10A.3								ZK1037.6
Y54F10BM.2								ZK1058.5
Y54F10BM.10								ZK1058.9
Y54F10BM.11								ZK1067.2
Y54G2A.6								ZK1067.3
Y54G2A.9								ZK1098.4
Y54G2A.12								ZK1251.9
Y54G2A.21								ZK1320.1
Y54G2A.33								ZK1320.11
Y55B1AL.1								B0025.4
Y55B1BR.2								B0041.5
Y55F3AM.10								B0047.2
Y55F3AM.14								B0205.6
Y55F3AR.2								B0205.8
Y57E12B.4								B0205.9
Y57G7A.1								B0205.11
Y57G7A.2								B0207.2
Y58A7A.5								B0207.6
Y60C6A.1								B0212.3
Y61A9LA.7								B0238.9
Y66H1A.5								B0238.10
Y67D8C.6								B0238.11
Y69A2AR.12								B0244.5
Y71F9B.1								B0244.8
Y71F9B.8								B0261.7
Y71G10AR.1								B0280.5
Y71G12B.2								B0286.3
Y71G12B.16								B0303.2
Y71H2AL.1								B0303.9
Y71H2AL.2								B0303.15
Y71H2AM.2								B0304.2
Y71H2AM.12								B0336.3
Y71H2AM.19								B0336.13
Y71H2AR.2								B0361.6
Y73B3A.3								B0361.7
Y73B6BL.36								B0361.10
Y73B6BL.37								B0403.4
Y73C8B.1								B0416.4
Y73C8C.2								B0432.2
Y74C9A.5								B0432.3
Y76G2A.1								B0432.4
Y77E11A.2								B0454.9
Y77E11A.3								B0495.2
Y81B9A.2								B0495.6
Y82E9BL.4								B0495.9
Y82E9BL.8								B0511.2
Y82E9BL.10								B0511.7
Y82E9BL.13								BE0003N10.1
Y82E9BL.14								BE0003N10.2
Y82E9BL.16								C01B10.3
Y82E9BR.4								C01B10.9
Y82E9BR.5								C01C10.3
Y82E9BR.6								C01F1.1
Y82E9BR.12								C01F1.2
Y82E9BR.13								C01F1.4
Y82E9BR.21								C01F1.6
Y82E9BR.22								C01G5.6
Y92H12BR.2								C01G5.8
Y92H12BR.4								C01G8.6
Y92H12BR.7								C02B10.1
Y92H12BR.8								C02F5.4
Y94H6A.4								C02F5.13
Y94H6A.7								C02F12.8
Y94H6A.10								C03H5.2
Y102A11A.3								C04E6.11
Y110A2AL.1								C04E7.2
Y110A2AM.3								C04F5.8
Y119C1B.5								C04G6.4
Y119C1B.6								C05C8.2
Y119C1B.9								C05C8.5
Y119C1B.10								C05C8.6
Y119D3A.1								C05D11.1
Y119D3B.7								C05D11.5
Y119D3B.8								C05D11.10
ZC190.4								C06A5.4
ZC196.1								C06A5.6
ZC196.5								C06A6.3
ZC196.6								C06E1.9
ZC204.11								C06G3.7
ZC204.12								C06G3.8
ZC239.13								C06G4.5
ZC239.14								C07D8.6
ZC250.2								C07H6.2
ZC395.4								C07H6.4
ZC395.5								C08A9.6
ZC416.6								C08C3.2
ZK6.10								C08G9.1
ZK177.3								C09E7.4
ZK185.2								C09E7.6
ZK185.3								C09F5.2
ZK355.3								C09G12.9
ZK418.7								C10F3.1
ZK430.1								C10G8.4
ZK616.3								C10H11.1
ZK616.6								C10H11.4
ZK686.3								C10H11.10
ZK688.7								C11D2.3
ZK742.3								C11D2.4
ZK813.5								C13B9.3
ZK1055.4								C13F10.2
ZK1240.1								C13F10.4
ZK1240.2								C13F10.6
ZK1240.3								C13G5.2
ZK1240.5								C14B9.8
ZK1248.1								C15C7.1
ZK1248.17								C15H9.4
ZK1248.19								C15H9.7
ZK1290.5								C16A3.2
ZK1290.13								C16A11.7
F55A4.9								C16C8.11
K12B6.9								C16C8.13
M02E1.3								C17C3.15
Y75B8A.39								C17E7.4
E02C12.13								C17E7.12
F17C11.13								C17F4.5
F11D5.7								C17F4.8
C39D10.11								C17G10.2
C44B9.6								C17H12.2
F15H10.10								C18A3.2
C41C4.10								C18A3.3
ZK430.2								C18B2.1
C34H4.3								C18E3.5
ZK265.9								C18E3.6
C54C6.7								C18H2.2
F47B8.14								C18H9.2
F57B1.8								C23F12.4
T26H5.9								C23G10.8
Y6G8.5								C23H3.5
Y56A3A.36								C24B5.4
C53D6.11								C24D10.4
F55B11.6								C24D10.6
W02A2.9								C24G6.3
C25F9.10								C24H10.2
F10C1.9								C25A8.4
F15A4.12								C25A11.2
R08B4.2								C25E10.12
T20B3.15								C25F6.1
T20B3.16								C25F6.3
M01G5.6								C25H3.3
Y71G12B.32								C25H3.4
K10G6.5								C25H3.12
Y14H12A.2								C26B2.1
ZK1290.14								C26B2.6
Y82E9BL.18								C26B2.7
Y54F10BM.15								C26B9.5
H34I24.3								C26E6.2
C08F1.11								C26E6.3
Y20F4.8								C26E6.4
ZK688.10								C26E6.6
F23F12.13								C26E6.11
C18H7.11								C27A2.1
Y69A2AL.2								C27A12.6
T26C12.6								C27D9.1
F56D6.10								C27F2.4
ZK185.5								C27F2.7
Y54G2A.44								C28C12.2
Y54G2A.50								C28H8.1
T06A1.7								C28H8.2
Y39H10B.2								C28H8.4
F14F9.8								C29E4.2
CD4.11								C29E4.12
T22B7.8								C29H12.5
F23G4.1								C29H12.6
Y47D7A.16								C30B5.1
F56D6.15								C30C11.1
B0205.13								C30F12.4
R144.13								C31H1.8
F44G3.12								C32B5.10
F26G1.10								C32D5.3
F42G2.8								C32D5.5
Y119D3B.22								C32D5.7
ZK353.10								C32D5.10
T24C4.9								C32D5.11
B0563.9								C32E8.3
F22G12.7								C32E8.9
F22G12.8								C33C12.9
K11H12.11								C33F10.2
C50E3.16								C33F10.4
Y82E9BR.23								C33H5.7
C53C11.5								C33H5.8
T02B11.8								C33H5.9
T26H5.10								C33H5.15
C54D10.12								C34B2.2
K03H1.13								C34D4.13
Y43C5A.7								C34D4.14
T25B9.11								C34E10.10
T25B9.12								C34E10.11
F53G12.13								C34G6.1
K12C11.7								C34G6.5
C27H2.5								C35B1.2
Y110A7A.21								C35D10.1
C16A11.9								C35D10.5
ZC250.4								C35D10.6
T03E6.9								C35D10.8
F26D11.12								C35D10.10
Y54G2A.52								C35D10.13
Y71F9AM.8								C36C9.1
T07D4.5								C36E6.2
E01G4.7								C37A2.6
C25F9.11								C37C3.3
C25F9.12								C39B5.6
Y43F8B.15								C41D11.3
F26G1.11								C41D11.5
Y59A8B.26								C41D11.9
C25F9.14								C41H7.6
F14F3.5								C42C1.5
Y70C5A.3								C42C1.8
F20E11.17								C42C1.12
ZK856.16								C42C1.15
C05G5.7								C42C1.16
C10A4.10								C43E11.11
Y6G8.9								C43H6.3
Y51A2A.12								C43H8.1
F45H11.6								C43H8.2
C41G7.8								C44B7.5
C26C6.10								C44B7.12
R05D7.7								C44C1.1
R09B3.7								C44E4.3
Y26G10.4								C44E4.4
E01A2.10								C44E4.5
								C45B2.1
								C45E1.4
								C45G9.2
								C45G9.7
								C46A5.6
								C46E10.4
								C46F4.1
								C46G7.2
								C48A7.2
								C48B6.2
								C48B6.9
								C48E7.1
								C48E7.2
								C49G7.4
								C49G7.5
								C49H3.4
								C49H3.8
								C49H3.9
								C50A2.2
								C50C3.1
								C50C3.7
								C50D2.9
								C50E3.5
								C50E3.13
								C50F2.2
								C50F2.3
								C50F7.4
								C52A10.3
								C52B9.4
								C52B11.3
								C53D5.4
								C54G7.4
								C55B7.5
								C55C3.1
								C55C3.5
								C56C10.1
								C56C10.11
								C56E6.2
								CD4.4
								D1005.1
								D1007.7
								D1007.16
								D1044.1
								D1044.6
								D1069.4
								D2007.4
								D2021.1
								D2096.1
								D2096.8
								D2096.10
								D2096.11
								E01A2.5
								E01A2.6
								E04A4.5
								EEED8.3
								EEED8.9
								EEED8.13
								EEED8.15
								EEED8.16
								E_BE45912.2
								F01F1.3
								F01F1.4
								F01F1.7
								F01F1.9
								F01G12.6
								F02E8.4
								F07C3.4
								F07E5.5
								F08B4.5
								F08B6.3
								F08D12.1
								F08F3.6
								F08F8.2
								F08F8.4
								F08F8.8
								F09E5.2
								F09E5.8
								F09E5.11
								F09E5.17
								F09G2.2
								F09G2.4
								F09G8.3
								F09G8.7
								F10E7.5
								F10E7.8
								F10E7.11
								F10E9.7
								F10G7.3
								F10G7.11
								F11G11.5
								F12E12.1
								F13A2.4
								F13H6.3
								F13H6.4
								F13H8.2
								F13H8.8
								F14B8.2
								F14D2.1
								F14D2.5
								F14D2.11
								F14D2.14
								F14H12.7
								F16H11.3
								F17A9.2
								F17A9.4
								F17A9.6
								F17E9.5
								F18A1.5
								F18G5.6
								F19B10.1
								F19B10.2
								F19F10.10
								F20A1.9
								F20H11.1
								F20H11.5
								F21F3.4
								F21F3.7
								F21H12.1
								F21H12.6
								F22E5.17
								F22H10.4
								F23C8.6
								F23C8.9
								F23F1.1
								F23F1.5
								F23F1.9
								F23H11.1
								F23H11.2
								F25B4.2
								F25B4.4
								F25B4.6
								F25B4.7
								F25B5.5
								F25G6.2
								F25G6.9
								F26A1.1
								F26A1.13
								F26B1.1
								F26D11.1
								F26F4.6
								F26F4.13
								F26G1.1
								F27D9.5
								F28A10.6
								F28B3.1
								F28B3.9
								F28C10.3
								F29A7.6
								F29B9.1
								F29B9.5
								F29B9.10
								F29G9.7
								F31A3.5
								F31E3.4
								F31E8.4
								F32B5.4
								F32D1.1
								F32D1.2
								F32D1.7
								F32E10.1
								F32E10.2
								F32E10.5
								F33D4.7
								F33D11.11
								F33E11.2
								F33E11.3
								F35F11.1
								F35H10.5
								F35H10.6
								F36D4.2
								F36H12.2
								F37A4.9
								F37B4.7
								F37B4.10
								F37C12.1
								F37C12.7
								F38E1.9
								F38H12.3
								F39F10.3
[truncated: 653 more rows]

## Sheet: TableS3
TableS3: RNA-Seq. Normalized mean transcript coverage and d-values
	Transcripts significantly upregulated:			d>	5.764	7.255	8.784
	Transcripts significantly downregulated:			d<	-6.358	-7.606	-18.45
	Coverage	Coverage	Coverage	Coverage	d-value	d-value	d-value
GeneID	double	∆emr-1	∆lem-2	wt	double vs wt	∆emr-1 vs. wt	∆lem-2 vs. wt
C54D2.15	9.41667	8.88889	4	1	202	2.272	0
C13C12.2	12.625	6.29167	2	2	191.25	2.55372	0
T04B2.5	178.108	122.264	88.3846	67.5185	176.605	46.4326	3.2492
T13F2.4	13.8611	4.97222	2.5	1	132.286	11.9167	2.84211
H14N18.1b	61.7173	48.9167	37.8611	24.25	100.14	3.10318	4.03705
W10G6.3	61.4306	32.1806	27.9583	17.1019	97.6412	2.8893	7.0042
F55C12.1a	123.129	118.353	80.2639	62.4536	78.4952	4.61317	1.58685
F55C12.1c	123.129	118.353	80.2639	62.4536	78.4952	4.61317	1.58685
R01B10.4	62.8611	59.375	38.0417	26.9352	78.3179	2.54047	8.78441
ZC239.13b	6.97222	3.11111	2	2.57407	73.0769	0.471289	-1.0849
T26C5.1	235.198	109.722	80.4867	71.2778	72.1919	3.321	1.38879
F53A9.6	183.197	114.595	103.111	80.8719	69.4379	1.95921	8.89673
C35A5.2	14.9167	6.72222	1.25	1.16667	68.6718	7.77042	0.253879
W09C5.4	81.6806	23.4722	34.1318	25.9511	66.3118	-4.62885	0.912636
F44G3.8c	3.69444	1.75	2.55556	1	64.6667	0.964286	0.982456
ZK867.1c	8.44444	6.94444	5.61111	5.37037	60.3636	2.97474	0.320582
F13H8.9	30.9306	15.75	14.6111	12.6019	60.1296	0.583776	0.868084
C50B6.9	16.8056	8.66667	7.94444	4.25926	59.2283	1.86643	6.96438
Y43C5A.1	824.849	518.966	752.054	390.686	58.6189	1.51887	22.7036
D2030.10b	26.8889	11.1944	9	11.5648	58.3745	-0.112733	-1.78812
F59A6.6b	53.6569	34.6111	28.3889	27.6296	56.4496	0.642256	0.433173
F22A3.7	155.493	61.1667	86.8611	60.5844	52.3156	0.122025	6.21238
T12A2.15b	36.9583	26.4167	15.9722	17.5093	51.8601	1.3685	-0.73766
F19B10.13	88.5833	4.72222	19.1389	5.2963	51.4044	-0.434218	3.13791
K02E2.4	30.2917	19.9722	5.93056	3.96296	51.3866	15.2935	4.12127
C25F9.11	37.8056	5.54167	12	3.11111	50.4253	0.918779	1.50797
C17G1.1	4.5	2.5	1.75	1	50.4	2.84211	0.964286
H32C10.2	66.3056	38.7222	39.75	23.1296	49.7072	4.95469	1.89642
T21C12.1e	10.4167	7.61111	7.16667	5.37037	48.0225	1.02095	1.37532
C53D5.5	10.4167	5.5	6.86111	5.37037	48.0225	0.150394	2.67708
Y57G11A.76	113.139	87.4272	76.8611	31.4074	47.6625	27.1656	3.83392
F46C5.7	13.8889	8	7.80556	3.81481	44.7672	3.53257	1.52369
Y106G6G.6	2.86111	2	1.5	1	44.6667	0	0.947368
ZK742.6	16.0417	9.23611	11.0278	8.43519	44.2474	0.251799	2.39146
C18A3.7	76.8732	51.8889	52.5833	24.9074	44.0624	5.04633	3.90542
H17B01.3	17.0694	1.5	3.5	2.03704	43.8784	-1.53851	2.35164
Y57G11C.22a	44.5833	19.5556	14.3333	14.9074	43.8506	1.3151	-0.698824
C05G5.7	88.5556	40.0556	17.1389	4.22222	43.128	12.0703	5.61466
Y106G6H.4	6.44444	2.44444	3.5	4.25926	42.9091	-1.23231	-1.43487
C15B12.8	20.2222	1.5	3.97222	2.77778	42.7525	-1.93012	2.85088
R10E4.1	134.302	65.4014	68.4724	75.7963	42.5157	-1.08505	-1.68517
K02D10.1a	210.629	176.987	141.626	127.497	42.4102	1.76728	1.42489
F59E11.6	24.6111	10.6111	6.125	1.83333	42.1081	3.25145	2.50013
F11E6.8b	28.0556	19.2222	8.44444	5.46296	41.9682	6.92349	5.42814
C49A1.10	214.259	96.3535	96.9149	62.3148	41.9595	1.74748	2.79041
B0024.12	34.3889	18.8056	17.3333	14.1296	41.8091	0.883666	5.23049
H14N18.1c	59.9583	47.5694	36.7639	23.1481	41.5953	2.80523	5.77178
C29E6.1b	9.41667	3.66667	3.19444	1.83333	41.472	6.95815	4.79473
F44C4.5	44	9.47222	13.6111	8.75926	40.7343	0.60224	8.70918
F31F6.4b	156.623	51.6806	83.3333	51.0833	40.4751	0.155241	7.99707
Y56A3A.7b	40.1389	47.6806	27.6944	20.6944	39.8441	2.99084	4.50415
F53B6.9	304.93	301.52	67.7919	34.5214	39.6543	7.10057	3.71528
R57.2	35.4167	16.3889	5.16667	2.33333	39.6385	3.43069	2.28287
Y37A1B.15	8.41667	4.47222	3	1.33333	38.7375	3.09499	8.57143
ZK899.1	43.5556	23.4583	23.7083	19.7315	38.5582	2.26903	1.30863
T04A8.18	6.44444	4.13889	2.5	3.07407	38.3158	0.91082	-1.07659
K04C2.5	66.0556	50.0556	23.8611	9.10185	37.8958	8.15081	6.51239
C27H5.2d	60.5572	28.4583	20.1389	19.4815	37.1601	0.905567	0.479361
F54C9.11	54.1944	26.1389	15.0278	9.87963	36.9709	6.24336	4.81909
B0213.2	210.214	180.313	198.377	90.6249	36.9107	1.89467	16.9554
ZK909.2c	86.6944	64.3889	79.25	57.7778	36.5645	0.268854	2.05279
B0280.12a	2.01389	2	2.5	1	36.5	0	2.84211
F46B3.4a	82.6111	55.1667	83.5139	39.6825	36.4936	3.51093	8.11024
T19D12.4b	30.3472	11.2778	19.2778	12.3796	35.9669	-0.698599	7.28304
C45E5.11	85.2511	31.0556	31.7778	19.3333	35.3809	1.94628	3.89803
W10C8.4a	18.1389	5.45833	7.59722	4.37037	34.8684	1.16856	3.37429
T19C4.7	391.477	644.286	197.153	68.9352	34.8003	13.144	35.8698
EGAP9.3	31.4583	19.6667	9.19444	7.71296	34.6845	7.29083	0.437592
C08B6.1a	183.407	116.288	89.0287	79.1296	34.564	12.5009	1.98953
C08B6.1b	183.407	116.288	89.0287	79.1296	34.564	12.5009	1.98953
Y53C10A.15	29.3611	20.0417	22.0972	9.53704	34.31	2.26991	3.0401
R13A5.6	195.12	125.551	125.06	79.5219	34.2385	2.57935	5.57638
ZK1321.3	289.144	173.192	144.018	124.122	34.0494	10.4977	2.85192
K08C7.6	108.528	33.8646	51.1389	36.8255	34.0215	-0.612445	3.7802
F44C8.10	15.6667	8.80556	8.19444	9.53704	33.9005	-0.305469	-4.10457
C52D10.52	130.5	108.778	61.2778	39.3333	33.8002	6.46306	2.67507
C52D10.88	130.5	108.778	61.2778	39.3333	33.8002	6.46306	2.67507
F02E9.3	121.132	69.5833	77.6111	44.4444	32.9635	2.87159	1.53974
C53B4.7a	120.514	104.444	65.0833	46.6759	32.9465	36.4353	1.4432
C53B4.7b	120.514	104.444	65.0833	46.6759	32.9465	36.4353	1.4432
C53B4.7d	120.514	104.444	65.0833	46.6759	32.9465	36.4353	1.4432
K08D8.6	127.639	31.9028	45	33.4695	32.8165	-0.238851	3.92753
C39E9.8f	244.526	126.002	164.967	107.259	32.6018	2.79839	1.55734
B0207.13	22.8056	10.9444	10.8889	2.74074	32.4964	3.20974	5.35946
F45H10.4	101.858	53.5179	28	25.1296	32.4947	6.70135	1.41278
F55A11.13	60.5278	48.4167	39.8611	29.4815	32.4685	0.871037	1.8652
Y38F2AL.1	9.41667	5.11111	5.22222	4.07407	32.4543	0.823734	1.74865
W07E6.3	14.9167	7.65278	7.63889	3.7037	32.2814	2.90546	2.86682
F43B10.2a	6.44444	5.23611	4.94444	4.81481	32	0.704008	0.133234
C27H5.2c	53.9456	27.1667	18.5278	17.9722	31.9431	1.06519	0.591584
F09A5.4b	63.3333	47.5833	48.8333	41.1799	31.6469	1.55895	11.2667
D1046.5b	106.498	61.6667	44.5278	33.3333	31.6135	4.30981	1.69568
T05B11.8	107.306	23.25	44.5278	32.4444	31.337	-4.38407	1.76962
C09G5.3	94.3744	87.1199	27.1944	8.22222	31.3043	5.28308	6.56639
F53B6.1	33.0556	20.3194	16.1806	11.4815	31.2665	2.06258	3.20482
C27H5.2a	47.8056	23.5139	16.9167	17.5833	31.1406	1.18113	-0.467844
F33C8.3	105.208	49.2361	64.7083	39.1944	31.0852	0.879628	12.3375
C49A9.9a	141.667	45.8959	61.0833	46.9074	30.4776	-0.071964	2.14046
C39E9.8g	241.584	124.098	161.746	105.439	30.3722	2.69545	1.52205
F39D8.2a	16	10.5833	7.11111	6.03704	30.1603	5.1307	0.770699
F54H5.2	37.1111	24.1667	19.5417	13.4815	30.092	7.51438	6.70264
C50F4.5	331.848	263.507	210.926	173.987	29.8708	20.9562	6.71687
C01F6.6b	199.108	130.663	118.181	100.167	29.7851	8.6462	1.23542
Y75B8A.20	156.5	116.417	29.6667	10.8519	29.7454	9.0817	5.31733
Y73B6BR.32	77.3333	54.8056	32.3611	29.1852	29.6685	2.64601	0.886302
Y8G1A.2	60	50.0278	41.7222	25.5556	29.6681	5.2548	5.71913
T01B7.13	47.7222	34.1389	15.1806	5.27778	29.408	9.3113	5.72489
M05B5.4	74.9591	33.9861	27.0139	28.1481	29.1762	0.531736	-0.599087
ZC373.6	304.57	350.325	77.1806	15.9352	28.8316	9.68632	10.0095
C34C6.3	8.43056	6.36111	3.5	2.2037	28.555	3.67881	2.2835
C33A12.15	35.6953	19.0972	28.0417	14.4907	28.48	2.29487	1.7212
ZK524.2c	18.375	13.6944	9.41667	10.3889	28.4521	1.85113	-0.958627
ZK1010.4a	4.55556	4.72222	2.25	1	28.4444	4.96296	4.5
F33H2.8b	10.4167	5.83333	2.25	1.5	28.3653	6.15845	1.83079
F09B12.1a	21.375	11.7917	7.25	2.40741	28.3233	11.7707	10.9161
F09B12.1b	21.375	11.7917	7.25	2.40741	28.3233	11.7707	10.9161
Y82E9BR.4	33.2222	13	16.8056	10.0556	28.1999	2.92555	5.23065
F07C3.1	2.94444	1.75	1.25	1	28	2.7	0.9
Y45F10D.100	2.94444	3	1.5	1	28	1.94595	0.947368
C24G6.7	2.94444	3	2	1	28	1.94595	0
F26A3.6	2.94444	2	1.5	1	28	1.89474	0.947368
C18A11.5a	2.94444	1.72222	1	1	28	0.962963	0
C18A11.5b	2.94444	1.5	1.5	1	28	0.947368	0.947368
Y17G7B.22	2.94444	1.5	1.5	1	28	0.947368	0.947368
T23B3.4	2.94444	1.5	1.25	1	28	0.947368	0.9
ZK177.3	2.94444	1.5	1.25	1	28	0.947368	0.9
F58A6.2	2.94444	1.25	1.5	1	28	0.9	0.947368
F08G12.11	2.94444	1	1.5	1	28	0	0.947368
C02D5.2b	28.1667	25.875	9.88889	10.7778	27.9353	6.50426	-0.570042
ZK697.6a	39.5564	5.22222	8.63889	7.14815	27.8749	-2.7361	0.500292
C54G4.5	25.4722	11.9444	13.625	10.6296	27.8265	0.387195	5.87643
K01A2.5	40.3562	41.375	21.3472	16.9722	27.555	19.6137	3.45189
F22B8.5	20.5417	20.7361	7.97222	2.75926	27.4874	6.32565	1.51968
C42D4.13	44.8333	20.1667	6.16667	2.24074	27.4568	5.91068	2.37779
C06B3.3	28.8056	6.44444	4.66667	2.24074	27.4393	3.43748	1.33414
ZC581.3	84.6909	24.1111	37.9722	27.8889	27.4111	-0.465621	2.27262
ZC262.10	73.8347	16.3333	24.9722	14.4074	27.351	0.545606	2.97436
Y47H9C.5b	38.5833	23.7222	17.0139	14.6111	27.2668	3.80762	1.23641
W01F3.1b	54.6667	29.3889	26.1806	15.7685	27.1938	0.794643	6.78813
Y6B3B.9b	47.1667	46.1389	34.3889	28.3519	27.1779	30.7329	1.09934
ZK899.2	55.5523	29.1806	28.6667	31.7037	27.1729	-0.975827	-0.723246
ZK593.9	5.44444	5.22222	6	3.07407	26.9474	1.71544	3.61638
C40H5.2b	5.44444	3.72222	3.94444	3.07407	26.9474	0.370034	0.892575
C44H4.2	12.4167	6.05556	3	1.66667	26.8891	3.01413	3.69231
Y41G9A.5b	11.4722	3.47222	2	1.83333	26.6309	2.81961	0.857143
C15H11.11b	12	4.11111	3.94444	4.51852	26.6276	-0.354661	-0.583544
R52.3	109.641	107.569	48.3611	32.6111	26.61	23.9371	3.06752
F59C6.14b	59.5007	21.1944	26.0694	20.0926	26.6029	0.238877	2.81896
F40F4.4a	413.54	188.529	229.444	174.728	26.5153	1.9089	7.1435
F18G5.2	52.0972	84.2375	22.8056	7.43519	26.4509	23.1049	8.94829
C49A9.25	139.609	43.8889	62.0833	41.1296	26.3873	0.173589	3.30481
K03E6.7	26.6389	19.1389	16.4167	14.0926	26.2648	2.43039	1.46812
Y43F8C.1	68.806	448.775	37.8333	7.5	26.2516	16.4845	6.07456
ZK1025.8	93.9028	50.1944	18.1667	7.48148	26.2102	2.48225	1.62273
T21C12.1c	10.4167	7.61111	7.84722	5.53704	26.113	0.942872	2.03465
F46G11.2	9.41667	6.88889	3.69444	2.74074	26.0547	6.55056	2.28828
C29E6.2	17.0556	8.44444	6.66667	6.71296	26.015	1.57779	-0.0518286
C31A11.5	12.8611	6.55556	3	1.66667	26	3.35751	3.69231
C32E8.1	7.86111	5.09722	5.16667	2.2037	25.7767	2.52985	5.21942
Y37A1B.7	74.9583	29.6944	12.1667	3.68519	25.6552	3.84677	2.73995
F30F8.5b	121.302	98.7083	47.634	29.3333	25.5577	28.1471	7.38559
ZK1248.16	452.534	218.386	210.972	153.473	25.5084	1.69763	2.29804
K12C11.6	101.722	56.6944	37.3056	25.8148	25.3723	5.14039	7.09744
C24H10.3	22.9861	5.8613	4.36111	1.66667	25.1605	4.66201	2.83282
F20H11.4	45.1944	32.2083	26.6944	16.25	25.1355	1.82476	3.04543
B0496.3c	35.8889	31.5212	12.25	8.40741	25.0944	2.87694	1.77719
ZC581.10	100.148	68.1401	82.6708	40.9352	25.061	4.10285	29.9518
Y38H6C.11	30.6389	9.72222	13.5278	12.1852	25.049	-1.38215	0.721302
C06G8.1	98.7778	153.836	57.6667	32.8465	25.0199	6.98066	2.10169
F46A8.11	3.72222	2.72222	3.84722	2	24.8	2.88889	2.11111
F19C7.7	82.379	61.9028	21.4167	8.09259	24.795	3.99169	3.2365
C08F11.80	54.1944	12.9444	8.52778	6.62963	24.7679	1.71703	0.920889
F46F5.9	29.6389	8.44444	31.0833	13.1111	24.659	-4.23775	15.945
F41C3.2	22.2778	8.11111	7.94444	4.06308	24.6347	2.19447	4.27871
W08E12.8b	9.16667	2.47222	2.97222	2.2037	24.614	0.512702	0.759597
D2021.4a	33.9167	14.4861	16	15.7222	24.6042	-0.375725	0.259374
Y62E10A.13c	299.909	340.337	204.164	146.334	24.4827	30.4703	3.925
D1054.9d	30	28.7778	9.88889	3.12963	24.3885	11.782	2.64924
C06G3.1a	34.3194	21.5139	15.7222	16.4537	24.3466	0.924755	-0.942696
F40F4.4b	407.907	188.529	226.68	171.631	24.3034	2.29631	6.05302
F52F12.5	356.577	253.648	282.541	146.733	24.2449	2.44303	15.9966
W03A5.7	59.5301	49.8889	31.0833	26.3796	24.1699	2.39228	2.8885
F52F10.2	16.7639	27.125	4.94444	2.24074	24.0958	13.1591	2.45378
ZK418.2b	32.2917	25.5833	16.1667	9.60185	24.0798	0.739317	6.16522
C13C4.5	78.589	48.6667	43.9444	38.463	24.0241	2.8465	1.34
C02F4.4	24.0278	18.9028	3.05556	1.90741	23.9659	16.5774	0.897227
M88.6a	44.0833	29.9722	16.2778	10	23.9349	3.81666	3.07145
F11E6.9	39.6667	20	5.08333	2.96296	23.9147	8.85238	0.948349
F58F12.4	48.6944	21.2778	18.0278	15.0926	23.9028	0.792278	0.888374
C18C4.5a	55.75	39.2848	20.6944	25.8519	23.8401	1.86457	-7.2741
F15H10.7	11.3889	7.44444	5.88889	3.68519	23.6732	1.07885	2.06094
C33F10.5c	67.8611	85.9966	36.3333	24.2593	23.6541	2.50995	3.26367
R148.6	1500.38	719.482	679.745	492.201	23.5501	1.41137	2.51009
ZK262.19	33.1111	22.0278	20.3889	7.82407	23.4578	2.35546	1.74261
R05D8.8	151.88	84.7236	55.6958	26.9722	23.4241	2.20447	4.25074
F39B2.9	1.97222	1.75	1.25	1	23.3333	2.7	0.9
C06C3.3	1.97222	2.94444	2	1	23.3333	2	0
B0393.7	1.97222	2.25	1.75	1	23.3333	1.60714	0.964286
T13A10.12	1.97222	1.25	1.5	1	23.3333	0.9	0.947368
T19D12.3	1.97222	1	3	1	23.3333	0	1.94595
F10C2.7	1.97222	2.5	2	1	23.3333	0	0
M110.11	17.5833	16.4167	6.5	1.66667	23.2108	2.43208	1.36396
C48B4.13	12.7083	11.3889	7.16667	3.48148	22.9442	2.264	2.7103
Y49F6B.10	354.451	521.42	162.195	32.5159	22.8974	14.662	2.26708
C33A12.24	51.7222	14.1389	19.6389	25.5556	22.8856	-3.72623	-1.54539
F10E7.4	60.1667	18.0556	28.4444	19.6389	22.8191	-0.223336	2.1961
F35E12.9c	54.4306	8.41667	10.4583	5.07407	22.7954	1.77394	3.51949
Y51B9A.7	18.6389	11.6111	11.9167	3.85185	22.7274	4.06199	10.742
T10B10.8	44.5556	13	17.3889	16.5556	22.7136	-1.74132	0.809192
Y65B4BR.2	30.5694	9.08333	5.375	2.42593	22.679	2.8591	1.88233
C05D12.7	7.09722	2.25	3.44444	1.66667	22.6289	1.77715	1.19974
T01C4.2c	10.4167	5.88889	5.80556	2.33333	22.6119	6.09524	6.18525
Y57G11C.970	67.7489	43.8611	48.4444	30.1057	22.4213	1.05911	4.28151
F01D5.1	130.528	58.0176	35.6944	34.594	22.4125	3.73436	0.0999401
Y47D7A.5	89.7083	68.25	37.8056	8.5	22.3316	4.06939	5.12079
C49A9.9b	153.974	49.9444	63.8474	51.8333	22.2784	-0.115938	1.35031
F48F5.6b	103.722	32.7361	60.4167	40.9259	22.1596	-0.975888	1.07702
F38E1.3	35.8889	27.7222	19.1666	9.62037	22.0859	15.5079	3.64488
F25C8.2b	65.8611	41.0073	22.2778	15.0185	22.0449	10.8118	3.38419
F42G9.2	216.908	218.396	85.0139	51.5093	22.0415	7.29172	4.53257
ZC190.5	48.7083	45.7121	1	1	22.0192	0.999379	0
C52E2.4	4.13889	1.5	2.75	2	22	-0.947368	0.964286
Y37A1B.123	43.6667	31.9167	22.6667	20.9815	21.9839	1.79741	2.40451
Y38F1A.3	21.7222	13.25	6.97222	2.40741	21.9607	3.64475	4.65606
F47D12.3	50.0278	16.6389	18.6667	9.18519	21.9071	0.930466	4.99893
ZC250.3	6.15278	5.86111	2.5	1.66667	21.6889	2.58939	1.50198
T01C4.2b	10.4167	5.88889	4.44444	2.66667	21.6795	5.52381	3.04762
C02E7.6	107.278	176.619	37.5	7.5463	21.5426	2.92712	9.1187
F11F1.1b	10.1528	7.84722	5.55556	5.51852	21.5017	0.894936	0.143785
F56D12.1a	60.8889	39.8333	51.3056	42.9074	21.4546	-0.509461	1.90979
F43C1.7	9.18056	2.44444	2.5	1.53704	21.3129	0.60192	1.54791
Y37A1A.12	28.6111	27.3333	7.16667	6	21.2204	18.7699	0.726744
W08E12.8a	8.69444	2.47222	1.5	2.2037	21.1941	0.512702	-1.27888
F59C6.11	40.3889	15.6944	21.6111	18.0833	21.1014	-0.701732	2.17447
R09G11.2d	8.44444	5.88889	5.61111	7.37037	21.0909	-3.12705	-2.34271
W03D2.6	53.8472	26.4861	22.3889	21.1204	21.0451	1.45088	0.276064
F07C3.2	62.4306	17.2222	28.0833	22.0093	21.0328	-3.07566	2.3673
K10B3.1b	74.2222	64.7694	26.1944	20.1296	20.9959	2.08866	1.33215
C05B5.12	42.0556	37.1185	44.0556	17.8519	20.9912	7.3297	9.11625
C02F5.5	171.277	95.4444	132.869	85.1481	20.9569	1.2158	9.78059
T19D12.4a	27.3333	11.0417	19.2778	11.5833	20.8824	-0.391635	7.73963
T01H8.2	47.6111	21.6111	21.6667	23.0556	20.8624	-0.331364	-1.59472
C06A1.2a	53.7222	20.9444	23.1111	14	20.8278	1.87834	1.92232
D1007.18	19.8611	5.47222	5.88889	7.17593	20.7826	-0.558039	-0.81541
T08G3.7	9.16667	5.72222	5.05556	2.16667	20.7204	2.02245	10.9644
T27A3.5	79.8611	92.1667	53.7846	24.0463	20.6822	18.8105	3.65134
C05B5.8	55.1389	43.5556	19.9444	20.6481	20.664	13.9412	-0.16018
F11F1.6	91.5556	36.7778	24.2222	26.9627	20.4692	2.43334	-0.430921
C23H5.8b	640.235	377.706	414.677	328.605	20.4604	1.02782	2.09226
C23H5.8c	640.235	377.706	414.677	328.605	20.4604	1.02782	2.09226
T09A5.2a	70.6667	26.2222	23.1111	15.463	20.4557	1.35384	1.4759
Y41E3.22	51.6389	39.5	18.7778	8.44444	20.4213	3.55746	4.79471
F28B12.6	5.25	2.47222	1.25	1	20.4	1.47222	0.9
F41C3.7	11.5278	5.22222	7.47222	5.06481	20.3303	0.123734	3.39998
W02D7.2	312.189	55.2639	80.3333	58.537	20.282	-0.222053	0.76778
Y75B8A.9a	13.4444	11.3611	7.52778	6.37037	20.2537	4.98722	9.72849
C27H5.2b	60.5579	29.75	21.4167	18.9815	20.2357	0.958291	1.80292
Y6D1A.2	11.3611	5.63889	3.5	2.40741	20.1515	5.29297	1.62408
ZK418.12	47.8889	9.38889	16.4167	13.4444	20.1438	-1.22829	1.51979
Y54E2A.9	145.503	97.9502	108.792	51.3241	20.0625	3.84077	6.91911
ZK669.1d	27.5972	23.0556	12.9722	11.3426	20.0319	5.71775	1.64797
F44A6.3	2.38889	1	1.25	1	20	0	0.9
M163.1	53.4444	59.6111	37.0833	24.4072	19.9579	3.3394	13.906
F23H11.8b	11.1111	6.02778	4.55556	3.64815	19.9328	4.52571	2.3369
T01G1.4	103.694	63.9444	53.9167	42.0556	19.8618	8.48834	3.27512
Y37D8A.23c	35.4028	17.5	17.25	15.7407	19.8274	1.8555	0.616428
R09A8.4	46.6667	61.1111	20.3889	3.81481	19.7938	3.23958	6.02804
T05A1.1b	8.06944	4.22222	4.94444	2.90741	19.7517	1.0365	2.04508
C33B4.2	2.91667	2	3.25	1	19.7143	0.972973	2.89286
ZC262.4	7.19444	7.19444	3.94444	2	19.6842	1.61207	2
Y73B6BL.194	24.3889	25.0833	12.6389	9.77778	19.6784	3.81861	0.866998
T01E8.8	105.639	122.583	61.5	40.9074	19.6764	12.5957	1.40801
R03D7.6c	194.657	79	58.8056	60.7778	19.6553	2.60152	-0.268867
F46C3.6	73.3056	25.9028	36.6926	26.0278	19.6166	-0.0421891	4.63417
F41C3.5	1319.83	1111.2	762.096	778.59	19.6091	1.28635	-0.287021
T09A5.1a	35.2639	15.9444	16.375	12.7778	19.5622	0.366531	0.918178
C25F9.4	78.2593	36.9203	31.8472	28.2869	19.4628	1.57099	1.03902
F56H1.1	11.1389	6.88889	2.5	1.33333	19.4043	8.2224	1.85567
T03G11.8	125.052	33.2778	26.6645	20.7222	19.3682	1.6614	1.59229
F08C6.1b	112.472	82.8191	57.7222	45.3056	19.3039	20.7945	3.63487
C06E7.77	77.3333	33.1111	41.6667	24.0556	19.28	1.09525	5.37126
F44B9.1b	38.8333	25.0556	13.1389	12.1852	19.2561	2.13226	0.249397
C06E7.88	15.4722	12.8056	2	1.33333	19.2495	6.74749	0.616217
K08B12.2b	46.5694	41.5556	38.2451	27.8214	19.215	2.82325	5.59969
F08H9.6	76.3333	28.3333	26.0278	26.7593	19.2091	0.362543	-0.283683
F09B9.4	149.139	67.1667	76.75	35.7593	19.182	5.00042	1.90667
F10G8.8a	22.8056	17.8611	10.3611	8.60185	19.151	9.64435	3.02147
ZK697.6b	17.0556	5.22222	7.52778	6.98148	19.1369	-2.37211	0.15208
B0511.5	10.5556	7.94444	5.08333	2.33333	19.0968	8.9249	3.67453
T18D3.3	21.25	20.0417	6.23611	6.7037	19.071	18.9552	-0.939761
K08C7.1	26.5	18.6389	11.3889	11.5741	19.0566	1.81132	-0.152563
F46G10.5a	70.2778	56.4722	39.4167	38.2252	18.9263	15.2541	0.140706
F11G11.3	224.356	83.3913	88.3297	48.4815	18.8469	2.45794	2.70711
T19B4.1	45.7639	20.9167	23.8611	20.8333	18.8208	0.0388341	1.3967
Y54G2A.49	85.5972	49.1806	39.3472	17.5833	18.7928	1.95109	6.08189
C45E5.1	118.892	56.5694	59.3056	41.8981	18.7578	1.32252	2.07033
C10A4.10	31	10.8333	13.3194	12.3889	18.7232	-0.380209	0.604805
T08A9.11b	164.4	77.5653	114.973	62.188	18.6931	0.733766	4.1811
Y73B6A.3	54.6604	51.9444	12.9167	13.9537	18.5917	4.91454	-0.402712
C54E4.2a	330.882	287.987	233.346	125.999	18.5656	6.07233	6.58583
C54E4.2b	330.882	287.987	233.346	125.999	18.5656	6.07233	6.58583
F39G3.5a	66.3056	42.0315	29.8183	25.9352	18.5632	2.73668	1.77183
F54C1.8	73.8056	52.0694	53.3889	33.1667	18.4594	3.72476	2.44999
M162.2	48.4306	22.9028	5.41667	3.11111	18.4561	13.5916	1.04716
F48F5.6a	94.8625	36.6667	50.8333	32.8796	18.4244	0.824819	1.67245
T09B4.8	200.691	66.861	65.5	42.1852	18.4221	2.34476	2.8322
K02D10.1b	212.837	176.987	151.47	133.302	18.3878	1.54801	2.88579
C18A3.4b	56.8194	54.0833	38.0969	29.3704	18.351	8.31949	5.1286
F35A5.3	43.6944	42.4167	37.6944	5.25926	18.3281	3.24662	18.4869
F21D9.2	29.9583	11.0972	21.0556	10.9722	18.3088	0.0503993	2.46512
ZC47.14	44.1389	16.5	12.4167	9	18.3087	3.4144	2.4094
C17C3.4	30.8056	20.1111	4.05556	3.7963	18.2764	6.78164	0.229865
T28F2.7	15.4444	11.5417	6.11111	4.81481	18.2748	12.3883	2.91195
C06A6.5	68.1944	42.4518	30.9444	30.365	18.2549	3.41202	0.147288
F32A5.9	232.306	122.083	137.056	113.463	18.2525	1.81832	2.01831
C01F6.6a	176.842	120.974	109.556	100.167	18.2454	3.20295	0.835694
K11D12.5	96.2771	51.6111	46.25	33.9259	18.2256	2.05837	3.72122
F36H5.2b	214.722	84.2528	93.7805	50.6667	18.2203	2.73815	4.76556
C45E5.30	118.444	58.0556	47.1438	31.4074	18.2191	2.51726	3.84406
C34B4.1b	7.44444	4.97222	4	3.87037	18.2095	1.08348	0.616802
F23B2.28	228.131	160.861	129.167	103.969	18.1829	7.91898	2.03627
C46H11.2	47.4028	34.9583	21.3194	12.537	18.1503	8.53608	2.38185
T22A3.10	210.476	114.667	117.358	69.2407	18.1298	8.99617	5.6865
C39H7.15	214.181	127.944	82.1971	78.5926	18.1053	13.1715	0.322019
Y57G11B.107	134.119	119.699	83.25	28.9259	18.0692	16.6146	18.7447
Y57G11B.148	134.119	120.111	83.25	28.9259	18.0692	15.6063	18.7447
Y57G11B.43	134.119	120.111	83.25	28.9259	18.0692	15.6063	18.7447
F14F3.3	26.7639	11.2222	12.5556	8.16667	17.9272	0.611944	1.81836
ZK250.5a	21.7361	8.76389	6.59722	7.50926	17.9219	3.83188	-1.06007
T28B4.3	177.889	115.277	82.7222	65.0926	17.892	1.79696	5.95414
Y51A2D.9a	950.275	435.683	424.667	336.318	17.8707	0.970908	3.21941
ZK1025.3	138.747	66.743	45.3382	9.88889	17.8647	5.43578	6.58374
Y37E11AL.4	12.9861	7.875	5.66667	2.38889	17.8383	5.09471	2.04347
C18D11.1	29.1667	27.9722	16.2222	10.3889	17.8286	5.44629	1.43934
B0024.2	52.625	171.36	31.5694	11.5741	17.8107	3.00751	6.06415
C45B2.7	32.7917	14.5972	8.05556	2.98148	17.7758	7.84637	4.56163
F52A8.3a	18.375	8.83333	5.84722	4.33333	17.7638	4.72212	1.1829
C46G7.22	541.41	299.346	229.546	159.263	17.7488	2.72167	3.46034
C23H4.4b	14.4306	16.8333	4.58333	2	17.6989	4.41993	3.04453
T22D1.8	12.6389	7.36111	5.72222	3.48148	17.6759	2.33324	1.22978
H16O14.1b	75.8149	44.4932	45.4052	43.463	17.6555	0.188894	0.443496
H16O14.1c	75.8149	44.4932	45.4052	43.463	17.6555	0.188894	0.443496
F58H1.6	81.6944	74.1086	53.3889	30.2222	17.6459	13.4522	2.79468
C02B4.4	5.06944	3.72222	2.5	1.16667	17.5625	1.45363	6.85714
H32C10.84	47.6111	33.7778	25.0833	24.2593	17.5594	10.063	0.75929
C27F2.6	25.9167	14.1389	14.8333	6.38889	17.5486	2.43567	7.78437
C08F1.4a	112.056	41	39.1111	25.6667	17.5482	1.81371	1.91925
R12E2.9	394.089	253.987	173.716	130.741	17.5401	8.63027	2.43907
F44F1.3	13.8611	6.22222	9.11111	8.05556	17.5389	-0.561598	0.443308
Y55D5A.4	15	8.73611	6.70833	5.46296	17.5256	6.10704	1.71164
Y53H1B.2	129.639	60.1393	63.5	54.0185	17.4986	0.563389	1.18868
Y4C6B.14	42.3056	35.4167	11.8056	9.12963	17.4678	9.15172	1.36972
K12C11.3a	15.375	6.625	6.93056	4.40741	17.4539	1.49833	5.34942
F55G11.6	7.43056	2.5	1.5	1.33333	17.4298	1.85567	0.265096
F09A5.4f	61.7917	42.0278	42.6528	38.4537	17.4268	0.838903	1.90788
R151.5a	44.1944	27.3333	18.6389	17.6852	17.4238	5.68047	0.769908
Y37A1B.269	135.064	118.389	79.6389	71.0741	17.3617	3.7802	1.3173
Y40C5A.4b	38.6389	27.4167	22.5278	15.037	17.3601	3.18188	5.45403
B0034.3c	40.8056	20.2917	32.7917	15.963	17.3324	3.01196	2.94725
ZK970.7	122.903	159.291	33.6896	7	17.3182	4.67483	2.01389
Y57G11A.1a	69.7534	65.5694	30.5139	13.787	17.3109	10.1062	6.12077
C32D5.4	55.25	45.049	33.2778	25.3677	17.3103	3.48982	6.35507
T02C1.1	60.348	41.9444	18.5833	15.8519	17.2526	9.57006	1.38584
K06A4.2a	4.44444	2.5	3	1.33333	17.2308	2.10277	8.57143
B0412.1a	5.44444	4.58333	2.5	2.33333	17.2308	2.00203	0.300396
T12B3.3	401.683	255.038	219.68	200.102	17.1578	1.25659	3.23469
R151.10	116.903	88.8948	91.9305	87.7846	17.1388	0.0655591	3.06165
C52D10.109	30.1111	31.6389	20.0556	21.2037	17.1177	4.57839	-0.522341
C29E6.1a	9.18056	3	3.09722	1.66667	17.1146	3.69231	3.81481
R04B3.5	134.412	53.8889	81.8611	79.6667	17.1129	-4.00722	0.297932
C05D10.4a	36.0833	44.2746	21.4583	14.9167	17.0786	16.2777	8.24041
F56F10.6	67.3333	17.9722	22.1944	14.7407	17.076	0.97029	1.37223
ZC190.8	25.6944	17.3056	16.1795	8.05556	17.0567	0.839868	4.09875
C05D12.4	28.0556	10.5833	11.9722	6.01852	16.9957	2.96136	2.82403
Y57G11C.22b	52.6569	24.7778	18.6389	18.9815	16.9473	1.44629	-0.186252
C01B10.33	90.0556	34.7222	28.8589	21.3333	16.9445	3.37996	1.80336
T11G6.2a	39.8056	23.125	23.1111	24.9259	16.8866	-0.360437	-2.08767
T11G6.2b	39.8056	23.125	23.1111	24.9259	16.8866	-0.360437	-2.08767
K01A2.4	16.5	2.5	4.5	2.53704	16.8749	-0.0486343	2.84144
ZC455.6a	76.7237	29.5833	10.7222	7.72222	16.8729	5.08927	3.53755
R10E8.1	78.8611	42.1528	25.75	23.25	16.8618	4.1718	0.613069
C18C4.10a	45.5556	31.9167	35.1013	23.6852	16.8516	1.32985	1.87189
C18C4.10c	45.5556	31.9167	35.1013	23.6852	16.8516	1.32985	1.87189
Y73F8A.14	109.708	63.8333	67.2917	44.0741	16.8371	3.03381	3.20968
K08B4.4	7.69444	5.54167	4.11111	3.07407	16.8239	2.64312	0.908601
W02A11.2	71.3333	40.2222	36.7778	37.2593	16.7864	0.45127	-0.0839101
Y50E8A.10	14.3889	13.3889	11.9167	4.62963	16.7784	7.67754	10.2668
F17C11.11b	253.028	87.8333	107.389	61.3448	16.7624	2.82417	3.6473
F40H3.5	18.1111	7.88889	6.08333	7.38889	16.7543	0.293324	-1.85996
T26H5.10	37	2.86111	6.22222	4	16.7496	-1.10769	1.93246
C01F1.3a	13.6944	4.33333	3.75	2.82407	16.7283	3.72944	2.77661
K10C9.3	43.4167	40.174	23.5556	16.6296	16.6785	18.8988	1.17606
C03A7.14	63.5278	66.9898	33.0278	9.31481	16.625	2.44255	4.33333
B0025.5	284.447	228.143	231.196	129.68	16.5964	2.35748	6.97724
F23H11.8c	10.8611	5.13889	3	3.25926	16.5824	1.44101	-0.903226
Y37D8A.23a	29.3056	12.3889	15.625	14.6667	16.5697	-14.1481	1.23851
K06A4.2b	6.68056	2.66667	3.83333	1.66667	16.5531	0.828989	2.46881
F01G10.7	39.6111	13.7778	16.8889	19.3056	16.5101	-3.46938	-1.769
W06A7.2a	165.524	83.2222	87.5278	55.8333	16.5004	2.24414	2.84732
W06A7.2b	165.524	83.2222	87.5278	55.8333	16.5004	2.24414	2.84732
ZK822.3c	38.0278	34.2296	11.4167	5.33333	16.4919	5.45567	4.72749
C03A7.15	76.5	81.5278	45.8056	8.62963	16.4888	3.27396	2.90875
Y49E10.23a	24.6389	16.375	13.25	11.75	16.4745	2.84179	1.44365
C14B9.11	132.556	92.3727	69.686	37.1984	16.4426	5.6731	6.63228
K03B8.6	77.1111	96.4444	35.3889	19.287	16.391	9.67366	3.69415
C26F1.5	34.5972	21.9167	9.90278	6.69444	16.3692	11.0452	3.31033
Y50E8A.12b	54.6944	28.9444	31	10.0926	16.3599	5.49609	7.16636
ZK622.5	17.2639	7.83333	12.6944	7.87963	16.3402	-0.0176182	7.67577
C33F10.5a	62.2222	83.2697	36.8562	23.3889	16.3314	2.46631	3.32577
F57B9.9	42.0507	30.75	14.0417	3.51852	16.3306	3.73659	10.3852
C28C12.7b	63.2361	43.7917	42.0139	36.5741	16.3146	2.79674	1.60369
Y62H9A.12	7.70833	10.3611	5.41667	2.90741	16.3037	3.76807	1.6642
F55A12.2d	43.6667	23.5	23.8867	25.0924	16.2608	-1.19822	-0.42272
F56D6.2	27.4444	3	8.11111	4.18519	16.2482	-0.926765	2.11509
Y4C6B.2b	43.0242	18.25	22.625	15.9167	16.2389	0.7259	2.94035
F13D11.1	24.3611	19.2222	8.94444	8.7037	16.1908	5.43692	0.406719
ZK809.3	290.968	275.299	249.363	219.535	16.1799	4.72158	2.371
C09D4.1a	38	26.0556	21.75	17.9074	16.1109	1.62164	4.02035
F58F9.7	43.6667	41.2639	20.6667	22.5648	16.0926	11.7408	-0.770875
T08A9.2	110.139	40.4722	31.6389	15.0556	16.0481	2.27566	3.94682
T28F4.3	19.1111	23.0556	17.5	11.4259	16.0419	5.89408	2.77414
C08B6.4a	4.05556	5.04167	2.25	1.16667	16	8.35712	3.30043
F21E9.3	77.1111	36	32.0556	15.0556	15.9878	2.94404	6.25137
F55C12.1b	113.306	114.667	71.8333	58.7776	15.9304	3.85207	0.775415
F55C12.1d	113.306	114.667	71.8333	58.7776	15.9304	3.85207	0.775415
C54D10.4	55.3472	34.1667	40.0406	19.1296	15.9265	1.99967	3.42718
T07A9.15	163.247	96.7083	131.972	116.858	15.9219	-1.56984	2.39098
Y75B8A.29	107.414	55.0795	50.5694	40.8056	15.9178	1.55459	2.12128
K02H11.4	5.19444	3.16667	1.75	1	15.8947	3.12	2.7
T16G1.5	19.1111	7.38889	5.55556	2.87037	15.8872	4.14063	6.96673
F19H8.2	26.0833	9.02778	5.38889	4.74074	15.8688	3.97323	0.377037
W09C3.2	25.7639	27.6667	19.0278	9	15.8409	3.55149	4.59718
C04G6.1b	31.4722	14.1667	11.0833	10.4722	15.8368	3.00269	0.265151
Y73B6BR.12	165.781	152.861	85.1944	65.2593	15.8137	9.30736	1.33299
Y57G11C.817	65.9167	65.0833	25.9722	11.7222	15.783	7.7865	3.65865
F56D12.1b	49.4167	34.1389	46.6111	34.6854	15.7254	-0.162229	4.64777
F21C10.11b	187.998	100.472	59.6389	43.537	15.7205	3.66194	1.76222
F07F6.5	63.5278	54.0278	24.6667	6.33333	15.7089	14.4055	2.96359
T25D10.5	34.2778	19.7709	16.5833	10.3704	15.7066	1.68269	4.37183
C47B2.8	136.083	59.5278	72.4444	46.0317	15.7014	1.33068	4.12162
H27C11.1b	167.083	130.177	86.3425	79.4907	15.6989	5.01073	0.68643
Y82E9BL.14	23.5833	6.83333	7.66667	7.84259	15.6743	-1.00881	-0.0897625
F23F1.3	21.7222	9.09722	6.55556	9.63889	15.6574	-0.139266	-4.8245
F45E4.6	35.3333	15.7778	15.6944	11.1296	15.6465	2.95716	1.7561
C34B7.1	11.1111	8.36111	3	3.35185	15.6299	3.29504	-0.707439
C01F6.6d	158.915	119.279	104.417	90.6452	15.6118	3.59804	1.3716
Y37D8A.3	133.778	83.0278	35.8889	30.5	15.6104	3.55109	1.56041
T09F5.11	35.8889	10.9444	10.3611	11.5741	15.607	-0.221271	-0.913419
F26A1.6	4.25	2.47222	3.22222	1	15.6	1.47222	8.88889
Y65B4A.2	21.0972	22.9757	10.2361	7.22222	15.5991	2.88935	3.48211
C06C3.14	67.1492	37.2365	26.8889	13.037	15.5973	5.27286	2.03019
H16O14.1a	79.1854	44.7222	45.6438	46.0556	15.574	-0.249333	-0.0872087
C25A11.4c	39.9722	27.9167	29.875	24	15.5516	0.670624	17.327
F25G6.4	14.6528	7.11111	5.36111	4.7963	15.5414	1.18419	0.750183
T23E7.4a	42.0556	30.0419	31.0833	17.537	15.5365	1.38342	7.14409
T23E7.4b	42.0556	30.0419	31.0833	17.537	15.5365	1.38342	7.14409
ZK265.12	17.5833	8.22222	3.5	4.25926	15.5346	0.922951	-0.930141
Y59A8B.20	250.255	271.92	68.6389	18.9722	15.5286	8.80584	10.8902
F16B3.3b	24.3889	9.13889	9.91667	10.1615	15.5246	-0.344298	-0.237115
F52F12.7b	305.305	198.8	212.175	210.684	15.4963	-0.30113	0.248969
C01B7.4	19.6667	13.75	10.3611	9.09259	15.4616	3.11926	3.14519
F53H8.1	35.8333	17.1667	17.0139	18.037	15.4585	-0.28476	-0.417046
F42G4.3e	119.594	143.159	148.425	83.3805	15.447	1.18358	27.4315
M05D6.4	138.317	49.5629	43.1847	32.5872	15.4313	1.54592	2.22095
H38K22.5d	59.1111	41.6528	27.1528	23.3981	15.4279	2.66415	0.565205
R12H7.2	900.923	774.832	483.228	416.167	15.4256	2.64971	3.51301
F35G2.6	15.4722	12.4722	5.16667	2	15.3968	3.76241	2.38187
T11G6.4	43.0278	28.0139	19.4167	21.213	15.3762	4.81671	-0.377223
C40C9.3	37.8611	52.8889	18.6111	13.7778	15.3686	27.7754	1.2403
C53C11.2	105.828	47.6527	78.0721	30.7447	15.3624	2.64446	2.09453
C39H7.4	174.639	106.056	80.9193	67.3519	15.3544	5.63995	1.11994
W04G3.1b	38.8056	16.2778	8.83333	3	15.3488	3.32437	2.13892
D1086.8a	205.182	85.3333	84.1843	49.5833	15.3244	4.16756	2.69854
F11F1.1a	12.8611	8.33333	6.66667	6.03704	15.2765	0.73986	0.713832
F15E11.15b	3294.32	842.888	298.612	316.656	15.2656	1.74351	-0.155735
F25G6.6	38	44.75	18	4.88889	15.2546	4.30672	4.56001
C16D2.1c	58.2083	34.8472	35.6111	21.5185	15.239	5.74493	6.23183
C24F3.2	50.6944	35.0278	27.0833	28.0463	15.2369	0.76733	-0.718867
R153.1e	31.5972	31.9444	25	23.5926	15.2367	0.930281	0.484277
F35C5.10	54.4583	41.0972	34.7663	7.31481	15.2345	7.18723	7.23009
M02H5.5	22.1944	9.30556	8.52778	5.50926	15.2293	1.4996	3.75536
Y75B8A.27	54.6806	44.7626	27.4929	22.3056	15.2088	2.32166	3.58917
R06F6.11	89.9444	35.1389	34.5833	28.1574	15.1708	0.826598	1.17974
F58A6.5	98.8071	69.9444	81.7083	35.713	15.1662	3.07665	6.58829
Y32F6B.1	99.3333	93.3611	34.5278	25.7685	15.1231	24.5381	2.6028
F25H5.7	44.8889	27.5	20.7639	11.4444	15.1214	1.54052	4.3954
Y97E10C.1	179.469	240.041	120.944	49.4907	14.9969	7.51116	7.14855
Y39G10AR.25	25.5	27.9167	17.5278	11.2593	14.9767	2.12175	7.34793
F25C8.2a	48.3194	37.0907	20.125	14.037	14.9699	8.86284	4.12424
T03G11.4	39.9722	16.9306	15.1111	16.8148	14.9548	0.0216635	-1.20188
T08E11.2	54.0751	13.7778	29.4028	20.287	14.9483	-2.37119	4.21006
H01G02.4	4.5	6.81944	3.25	1.66667	14.946	4.52957	4.8237
C06G3.1b	33.9028	24.5	16.5278	16.7685	14.916	1.84797	-0.162181
F35E12.9d	43.75	9.88889	9.41667	5.59259	14.9109	1.12297	2.80469
R05A10.103	94.0556	19.75	34.3056	25.2407	14.8903	-0.467042	2.3192
R05A10.51	94.0556	19.75	34.3056	25.2407	14.8903	-0.467042	2.3192
T19B10.9	6.125	4.15278	2	1.5	14.881	4.2981	1.58001
R03A10.3	18.8611	11.5417	7.88889	6.87037	14.8623	9.68058	0.634803
C02D5.4	172.708	135.917	92.3333	78.8704	14.8565	9.20566	1.10164
F46F5.16	4.63889	1.25	2.25	1.66667	14.8442	-1.26939	1.77715
F17C11.12a	61.5857	29.8889	23.3611	18.1296	14.8159	4.31471	2.0477
Y51H4A.536	67.8333	34.4514	31.7778	36.5	14.7893	-0.736069	-1.46528
F25B5.1a	90.5417	56.7222	45.6111	45.713	14.7882	1.53681	-0.121038
T01C4.2a	10.4167	6.13889	4.44444	2.94444	14.7563	5.80112	2.1869
ZK897.1g	6.38889	5.47222	4.51389	2.42593	14.7517	8.54311	6.40227
Y18D10A.6b	39.9722	36.5	29.1389	25.4074	14.7515	2.51137	4.19135
B0495.4	151.219	104.212	91.488	84.6301	14.7461	1.19366	0.887095
F22E12.2	55.3611	29.125	17.2083	14.287	14.7458	1.8464	0.694574
C06E7.75	6.44444	5.36111	3	1.33333	14.72	10.8457	1.54054
F55F8.1	6.44444	3.63889	2.09722	1.33333	14.72	3.08066	2.03704
Y66C5A.1	44.8112	53.6667	35.183	19.5741	14.7119	5.57404	1.66365
C32H11.12	35.9444	2	5.61111	4.92593	14.7047	-2.80596	0.53804
E02D9.1a	21.75	10.5833	9	8.44444	14.6751	1.98173	0.353321
T07C12.7	545.978	555.968	331.198	268.549	14.6342	5.34539	4.04809
Y82E9BR.24	32.2778	10.75	17.5278	9.75926	14.6239	0.217619	2.04583
W02B12.4	38.0972	13.5417	13.1667	12.1389	14.6226	0.404986	0.379103
ZK593.1a	453.759	270.853	223.861	231.541	14.6204	0.79585	-0.432319
Y47D3B.1	9.44444	3.72222	2	1.16667	14.5901	7.26589	4.28571
Y26D4A.12	32.7778	18.4722	28.6944	16.037	14.5875	0.644156	3.12501
C14F11.6	76.2237	32.507	11.8056	5.24074	14.5865	15.6852	2.96283
Y57G11A.133	161.246	185.476	74.6944	34.4762	14.5855	11.4581	4.11028
C13C4.4	20.1667	19.0833	12.3472	12.5185	14.5773	0.960592	-0.724859
F44B9.10	12.375	6.23611	6.22222	4.67593	14.5716	2.87724	4.99793
K11G9.5	11.8611	7.38889	11.7222	6.37037	14.5684	0.939608	1.29301
F09G8.2	50.4028	24.7639	23.7361	19.2778	14.5676	1.08358	1.21072
W04A4.6	35.1667	24.6667	21.1873	16.3519	14.5546	2.23921	3.76553
F39E9.22	12.8611	3	6.22222	2.33333	14.5033	0.96	1.65636
F56D6.14	99.7569	67.25	82	46.9762	14.5012	3.44789	3.72589
F35B12.6	146.429	63.6528	76.7222	43.537	14.4902	0.990024	2.05137
C23H5.8a	667.508	387.689	433.476	364.104	14.486	0.412359	1.99297
Y41C4A.12b	18.4444	9.13889	8.91667	10.6296	14.4708	-0.640324	-1.62874
Y41C4A.12a	18.4444	9.13889	9.65278	10.6296	14.4708	-0.640324	-2.29044
C10F3.2	4.44444	3.5	2	1.83333	14.4615	3.00396	0.857143
R05A10.4	18.9028	6.22222	6.66667	4.25926	14.4538	0.841706	1.26227
T13C5.9	9.16667	2.125	2.5	1.83333	14.4449	0.6	0.96
C46H11.9	55.3056	40.2222	12.4167	8.86111	14.4301	4.37044	1.14373
C24H11.7b	45.8321	41.8821	44.5139	33.5	14.4025	1.20186	7.69854
F25B3.4	29.1667	20.2222	14.25	10.0926	14.4021	1.48489	1.39809
F48F5.6c	93.2778	36.0972	49.6389	32.713	14.3879	0.730054	1.57168
C25A11.4a	39.9722	28.4028	30.4444	24.0093	14.387	0.817983	3.86889
ZC47.5	73.2778	28.6111	32.8889	24.7315	14.3637	0.55634	1.65334
R151.1	8.44444	5.22222	3.5	2.40741	14.3297	2.13873	1.62408
K02G10.15	13.1528	5.36111	7.18056	4.2037	14.3181	0.845541	3.68627
F08G5.6	351.896	17.8611	23.6111	9.38889	14.3102	2.48246	1.21851
C15C7.1	62.3484	36.0694	38.4444	24.7963	14.3049	4.24405	2.87392
C17C3.1e	168.685	112.304	124.723	79.5	14.2946	0.857623	3.28244
R13D11.4	39.009	16.3194	23.0139	15.0556	14.2907	0.227868	4.09643
Y51H7C.13	64.7222	107.182	37.3472	10.2037	14.2848	4.17677	6.70534
ZK1025.10	9.41667	1.5	2.25	1.53704	14.2839	-0.0486343	1.14966
C25A11.4d	39.9722	29.5972	31	24.5741	14.2811	0.899184	5.75005
C01H6.8a	79.9722	28.9167	25.0833	21.0556	14.2786	2.74849	1.40824
ZC477.7	76.5	58.136	58.125	29.8426	14.276	9.39091	8.95529
Y69A2AL.2	205.489	66.6389	68.1111	68.4444	14.2685	-0.516858	-0.0306829
Y105E8B.1e	261.235	216.712	293.005	142.442	14.2618	1.8749	7.92072
Y105E8B.1f	261.235	216.712	293.005	142.442	14.2618	1.8749	7.92072
F44G3.2	218.398	226.844	116.403	42.9167	14.1918	9.51527	5.07989
C46G7.82	85.6235	63.1389	77.9167	43.0741	14.1816	2.27659	3.95331
ZK1098.9	81.6111	52.5	87.228	45.5556	14.138	1.41075	10.4974
K06A5.3	32.2778	21.1111	20.8333	15.0926	14.129	5.62863	3.69001
T13H5.6	51.1291	26.3889	20.3889	11.7963	14.1267	5.1508	3.85992
H36L18.2	2212.39	1718.98	1242.17	1047.15	14.1223	7.44908	1.74734
C53B4.3	122.972	50.6944	47.5882	37.3889	14.1204	1.54296	1.91725
F45E1.7a	29.0694	21.7778	19.2361	17.463	14.1115	2.94145	0.836954
Y43E12A.2	39.9444	40.0833	25.7917	16.3981	14.1044	2.66194	4.72955
ZC477.9b	95.7222	90.2784	62.6573	35.2963	14.101	3.60914	5.01007
C15H7.4	37.7083	26.7361	12.9028	6.67593	14.1004	4.76907	2.78902
C03A3.1b	19.0139	5.91667	9.18056	5.25926	14.0945	0.670549	4.27099
K03E5.2c	53.1389	45	35.0556	24.3889	14.0904	4.49354	2.91142
F07F6.10	26.4722	21.2778	12.3333	7.38889	14.0775	8.77193	0.58692
F57B7.1b	39.1528	14.2361	15.0972	10.1389	14.0577	0.767585	1.94352
R153.1d	43.0556	31.9444	33.8333	30.2407	14.0486	0.188997	1.2225
F35E12.9a	65.5	18.9306	18.5417	9.11111	14.036	2.77195	1.13389
Y34B4A.9	350.079	256.731	204.986	156.204	13.991	2.17343	1.08235
D1054.9c	42.1389	47.125	14.5417	3.35185	13.9822	9.25485	4.2246
ZK616.9	12.8611	12.0556	3.44444	1.74074	13.9759	8.70557	1.03187
F10G2.2	13.4306	3	5.55556	4.2037	13.9674	-1.91112	1.88817
F36H5.1	160.648	64.6389	64.0791	44.3981	13.9555	1.39381	1.61141
F43E2.6a	61.9028	56.125	35.375	16.9722	13.935	7.77257	3.44196
F43E2.6b	61.9028	56.125	35.375	16.9722	13.935	7.77257	3.44196
H39E23.1d	36.4444	37.1185	34.9444	30.5	13.9166	2.77112	2.42641
F16B3.3a	23.8333	9.13889	9.91667	10.1615	13.9164	-0.344298	-0.237115
T22A3.2b	155.58	78.2083	84.8047	50.4013	13.9108	5.48875	2.98822
C46G7.2	502.309	242.214	221.781	166.469	13.8899	1.58132	2.45045
C49A9.5	63.2222	23	21.75	17.2963	13.8899	1.83328	3.55331
K02H8.1a	32.7778	33.3889	26.2222	22.1296	13.8577	2.05323	1.04066
F49E10.4b	3.66667	3.63889	2	1.16667	13.8462	3.5931	4.28571
T20B6.1	3.5	2.94444	2	1	13.8462	2	0
ZC21.6a	3.66667	1.5	1.5	1.16667	13.8462	0.600791	0.600791
R07C12.2	91.8056	64.4167	49.5756	22.1667	13.8253	4.58441	2.27295
F35E12.9b	46	10.1667	10.9306	6.13889	13.8224	1.13263	3.27343
F08C6.7	50.4444	27.2778	27.6389	21.6389	13.806	1.07676	3.03737
ZK792.4a	8.44444	9.25	7.40278	2.16667	13.8019	8.32947	10.1579
ZK112.1	514.908	299.031	229.221	233.237	13.7752	5.4727	-0.0971053
F23D12.3	9.43056	3.36111	7.55556	4.94444	13.761	-1.11221	3.0193
Y95B8A.1	6.44444	11.25	4.44444	1.66667	13.76	4.06538	4.7619
F22B7.1	7.44444	5.23611	2.75	2.66667	13.76	3.73678	0.0982107
T14F9.4a	6.44444	5.13889	2.5	1.66667	13.76	1.97881	1.32548
ZK892.1d	58.1143	54.5278	40.8889	27.5369	13.7573	2.11783	5.01373
K08F8.5b	12.4028	14.3194	10.1806	7.71296	13.7363	3.26513	7.402
Y73B6BL.26	3.86111	2	1.75	1	13.7333	0	0.964286
C02H6.2	34.3611	12.6111	11.2639	7.02778	13.7079	5.5937	4.0962
F56D6.13	212.131	150.077	226.522	131.245	13.7006	0.56932	16.0289
Y116A8C.24a	27.2639	18.9167	15.8194	9.24074	13.6975	3.84728	1.91072
Y116A8C.24b	27.2639	18.9167	15.8194	9.24074	13.6975	3.84728	1.91072
H12C20.6b	82.9861	55.8648	39.7083	30.8611	13.694	4.97945	2.88351
C30F12.7	113.101	61.5139	62.0556	49.463	13.6816	1.21446	1.00577
R01E6.3a	101.095	64.0242	66.9413	49.287	13.676	1.69005	2.52779
Y57G11C.38	13.4167	5.22222	6.66667	5.16667	13.6734	0.0240869	1.57129
ZK154.1	56.3333	47.3611	20.0822	6.75	13.6708	6.60701	2.95415
C53D6.10	185.639	131.561	129.824	68.6202	13.6349	2.13804	4.41056
T22A3.2a	155.039	77.6389	84.3037	50.2161	13.6279	5.26689	2.9612
ZK792.1	85.0011	55.816	43.9861	32.3306	13.617	1.56996	1.86185
Y53C10A.10	2.94444	3.44444	3	2	13.6	3.05882	0.972973
Y47D3B.5a	2.94444	2.5	2.5	2	13.6	0.947368	0.947368
Y47D3B.5b	2.94444	2.5	3	2	13.6	0.947368	0
F11C7.4	2.94444	3	2.5	2	13.6	0	0
F40E10.4	2.94444	3	3	2	13.6	0	0
T10A3.1a	2.94444	2	2	2	13.6	0	0
W06H8.8e	2.94444	3	3	2	13.6	0	0
D2030.10a	27.9167	11.625	9.98611	12.0185	13.5989	-0.122431	-1.35596
C04F6.4a	55.6389	45.9167	36.9069	29.9074	13.5716	3.00544	1.56129
F23B12.4c	42.9306	37.5452	31.7222	24.9907	13.557	2.2564	2.2828
R102.4c	56.2222	33.9167	28.2778	19.7037	13.5464	3.52791	0.775464
R102.4d	56.2222	33.9167	28.2778	19.7037	13.5464	3.52791	0.775464
ZK856.7	1252.11	624.701	692.321	486.709	13.5206	2.09548	3.3874
T09A5.2b	61.2917	24.8611	18.75	14.1944	13.5144	1.72179	0.963795
Y39A3CR.4	348.044	284.876	272.021	226.376	13.5098	2.11388	5.42105
F26D2.10	21.2222	15.7917	13.2361	7.07407	13.4944	1.60891	4.65428
F25B3.3	9.63889	3.58333	4.86111	3.64815	13.4468	-0.0550395	1.24896
Y71G12B.3	52.8611	37.3472	47.2917	22.8889	13.4389	5.98093	11.4222
F45E4.8	78.6111	39.5278	23.4722	24.4074	13.4097	1.29968	-0.240342
H12C20.6a	82.5196	55.8648	39.7083	30.7778	13.4017	4.95775	2.85184
Y43F4A.1c	13.4444	11.3056	6.19444	5.16667	13.3895	2.6307	0.747151
K12F2.2b	47.1675	35.1944	26.8611	22.463	13.3819	6.55094	0.940082
C46H11.8	19.1667	15.75	5.61111	1.74074	13.3694	3.14719	3.64328
B0304.1a	7.94444	3.19444	3.86111	2.74074	13.3506	0.55504	0.778123
B0304.1b	7.94444	3.19444	3.86111	2.74074	13.3506	0.55504	0.778123
Y48A5A.3	63.2778	36.2432	42.6389	39.4074	13.3471	-0.356511	1.03227
K11D12.7	661.003	223.926	243.679	163.902	13.3436	1.07249	6.17994
R102.11b	21.1667	21.0139	8.23611	1	13.3211	8.23429	30.6471
B0304.1c	8.01389	3.58333	3.86111	2.74074	13.3115	0.717424	0.778123
T23F2.1	22.6389	16.2778	8.69444	2.28704	13.3089	7.37956	13.7786
C08F11.22	157.428	80.6111	41.1944	28.9815	13.3038	12.5923	1.7478
K07A12.5	14.0139	12.6111	11.4306	8.21296	13.3018	1.93122	4.78315
Y51A2D.15b	6.94444	6.44444	4	2.33333	13.28	3.8	4.61538
K09C8.1	25.5972	14.7639	14.8611	9.56481	13.2634	1.81868	3.38824
T08A9.11a	72.4583	25.1111	38.1111	23.2315	13.2591	0.214127	3.37136
C18E9.1	96.0833	51.3889	35.6111	23.2407	13.2384	7.85361	9.07473
Y73C8B.3	56.6806	41.6944	32.3194	27.7437	13.234	2.22435	0.696184
C29F3.7b	371.926	92.4542	82.0833	57.1006	13.2331	1.07095	1.16296
Y82E9BL.13	59.125	16.6528	26.8472	14.6111	13.2291	0.380323	2.52902
T05B11.1	51.1944	14.8333	25.3889	15.6111	13.2028	-0.298299	2.96009
F54G8.3	55.9444	37.7778	26.6944	26.8148	13.1816	1.55365	-0.0551993
C50H2.7	28.0556	16.3333	18.5556	7.07407	13.1803	2.87377	4.94405
Y46G5A.20	134	79.4583	53.5278	32.2963	13.1765	2.65663	4.39827
C01A2.2b	29.3194	17.6667	8.875	8.83333	13.1668	1.94426	0.0175374
ZK1025.4a	4.47222	2.5	1.5	1	13.1579	2.84211	0.947368
C50F2.6b	164.585	221.507	79.75	35.3889	13.1511	1.93559	3.18328
C18C4.5b	54.7917	34.2813	21.0278	24.1944	13.1428	1.56804	-1.96068
C32D5.6	99.3616	24.8611	39.8333	28.6296	13.1411	-0.465582	3.18511
C34E11.2c	6.69444	6.94444	3	1.5	13.1249	3.50057	4.74004
Y105E8B.5	360.444	198.628	179.917	124.33	13.1205	2.3467	3.0785
F58G6.5a	26.2361	17.3333	17.2639	18.5	13.1205	-0.306164	-2.74389
F28B12.1	36.4167	11.5556	19.2361	11.0833	13.115	0.207609	8.02768
M03B6.1	83.9444	17.4722	37.25	25.6481	13.1128	-1.60357	2.27551
C15A11.5	1051.61	1260.71	871.609	261.137	13.1117	2.65526	9.19801
C52D10.106	67.3056	39.1389	17.9722	9.5	13.1089	2.12404	1.89816
K01A6.7	19.1111	17.9722	8.94444	3.11111	13.1055	4.58874	6.71667
T02E9.2b	92.8056	68.0833	33.0278	10.0093	13.0694	1.78556	4.091
H03A11.1	40.9167	36.9586	36.8146	24.3333	13.0573	5.96866	2.54916
Y57G11A.149	118.833	98.8611	55.8056	26.2593	13.0561	11.2639	4.12094
W09C3.1	40.4583	33.1667	18.6389	20.537	13.0559	2.18063	-0.380478
Y37A1B.318	332.871	228.414	221.333	138.241	13.0456	4.57344	3.49299
R07B1.12	34.8611	14	10.5556	11.963	13.0419	1.22602	-0.251863
F41A4.1	5.44444	3.80556	1.5	1.5	13.0367	2.60958	0
C56E6.5	5.44444	2	1.65278	1.5	13.0367	1.58001	0.318734
F13A7.11	25.25	7.94444	10.3611	4.62963	13.0345	5.17932	14.9969
F15B9.11	76.3333	46.6185	39.9167	20.4444	13.0311	3.37111	4.2194
F08F8.5	196.68	3.44444	13.0556	4.55556	13.0232	-0.665508	3.59363
R13A5.5	28.0556	22.75	10.75	9.11111	13.0159	3.18552	0.64684
F25H8.8	9.94444	13.3889	7.63889	1.33333	13.0122	1.70007	2.25367
Y119D3B.7	30.1111	11.8056	11.0278	11.2407	13.0023	0.159376	-0.0757922
F32D8.7a	18.8611	18.6667	8.27778	3.66667	12.9937	6.62724	4.99885
F32D8.7b	18.8611	18.6667	8.27778	3.66667	12.9937	6.62724	4.99885
R07A4.2	17.3472	6.27778	4.27778	6.72222	12.9921	-0.711786	-3.79129
F35C5.8	148.722	67.993	94.586	72.0136	12.992	-0.39992	4.39574
Y57G11B.2a	164.766	127.056	88.9798	37.037	12.9801	8.40643	4.59722
C26B9.7	53.6389	32.507	7.81944	2.44444	12.9228	46.1066	4.55294
Y18D10A.6a	39.9722	34.0278	28.0556	24.4352	12.8947	4.64716	4.8222
R155.5	21.625	10.0833	19.1944	10.6852	12.8749	-0.656531	2.854
C08F11.8	180.953	106.703	69.4722	54.4351	12.8623	4.49856	1.25409
B0495.7	97	92.3056	59.2778	53.7407	12.8622	3.45418	0.697646
ZK892.1a	63.3258	55.5833	45.0278	28.6296	12.862	2.29689	6.36252
C46F2.1	100.041	37.5972	50.2729	26.8796	12.8615	1.36632	4.54123
T28C6.1e	43.0556	81.1684	34.9444	20.2685	12.8422	23.7905	0.980777
Y39A1A.9	7.19444	5.72222	4	1.66667	12.8387	1.46392	6.46154
F23C8.8	47.1389	31.6146	30.6528	13.1667	12.8308	6.39224	7.37159
E04D5.3	23.9167	13.25	10.8889	7.35185	12.824	1.90543	2.79381
C31B8.7	6.44444	3.44444	1.75	2.53704	12.8141	1.62316	-0.945653
C44H9.6	25.2083	12	6.44444	8.16667	12.8037	1.03913	-0.779266
C06C3.10	16	3.5	3.5	2.33333	12.7967	1.85567	1.85567
E02C12.8a	34.8056	13.3472	13.0556	7.91667	12.793	0.884568	2.17085
C52D10.126	12.8611	10.1389	6.11111	4.25926	12.784	1.23479	2.73651
B0024.1	95.2778	116.267	77.1806	19.3704	12.7748	15.164	9.25309
C36A4.11	39.3333	17.2361	19.8472	10.4815	12.7717	4.36784	4.93026
Y40B10A.6	8.90278	1.72222	1.75	1.16667	12.7402	0.722456	1.77715
T27A1.4	59.2801	38.1185	38.268	21.0741	12.7371	5.1903	4.20832
F07C3.9	220.072	135.37	94.8056	88.5747	12.7354	8.73283	0.248234
Y73F8A.629	83	48.0556	75.4167	35.8333	12.7333	3.28576	8.30505
C34E11.3c	15.4444	14.0556	12.6667	8.7037	12.7322	6.30925	1.21542
F27E5.7	72.0833	82.2778	23.5833	9.44444	12.7245	6.69264	19.1686
K10D11.1	10.6528	1.5	3	2.07407	12.7211	-0.68183	1.38126
ZK822.5b	145.694	60.3407	84.3056	62.5	12.7193	-0.0987649	2.22206
F40F9.5	41.5833	27.6667	16.3889	18.8333	12.7187	3.64997	-3.23781
R07B1.13	81.7222	57.8611	18.8472	6.74074	12.713	16.2094	3.2666
R07B7.4b	15.9583	17.2222	10.9167	9.33333	12.7103	1.14677	2.10165
C05D9.2	58.6111	14.6667	20.6944	21.3333	12.7087	-1.53909	-0.247974
LLC1.2b	185.417	105.306	90.6667	93.2037	12.6927	1.12993	-0.154876
C01F6.6c	145.958	119.279	104.417	89.9416	12.6804	3.80128	1.46939
H09F14.1a	11.1944	3.58333	5.63889	4.01852	12.6566	-0.350148	1.77319
F13B10.1d	45.5833	27.5	26.2778	17.3333	12.6548	4.94031	3.61122
Y57G11A.125	117.743	96.8889	55.8056	25.9444	12.6434	10.5124	4.14906
VW06B3R.1a	128.226	88.0278	108.736	77.6715	12.642	0.790887	6.91539
F08B1.1a	46.3056	34.5556	33.9722	31.4352	12.6394	0.342841	0.510468
C10F3.6	60.8333	26.6389	23.7778	20.9815	12.63	1.93202	1.02351
F47F6.1a	49.4722	61.0343	15.8611	4.92593	12.6281	1.86765	7.33238
C29F5.2	4.44444	4.97222	4	2.16667	12.6154	7.46491	9.42857
F37D6.6	4.44444	3.44444	2.5	2.16667	12.6154	2.54312	0.600791
Y40H4A.1a	7.44444	5.5	5.05556	5.16667	12.6154	0.379818	-0.421706
Y76B12C.3	207.263	160.102	138.934	126.265	12.599	4.0426	1.98931
F56F10.5	68.3333	18.6111	22.5833	15.3333	12.5899	1.09893	1.22134
R74.10	27.5	14.2778	11.4167	12.8148	12.5842	0.685207	-0.914519
T23G11.1	308.045	396.398	345.061	197.436	12.566	3.88931	4.69885
F23H12.3a	46.723	29	27.3194	20.6204	12.5616	1.09574	1.34262
R03E9.2	11.9167	6.72222	3.5	2.87037	12.5586	1.3991	1.15675
F26D10.9b	76.4999	60	40.3611	30.3704	12.5539	4.07432	6.70542
C01C10.3	87.1389	51.1842	44.6274	46.0529	12.5528	0.925816	-0.353488
R151.17	42.25	37.6111	25.6111	25.6667	12.5422	2.44111	-0.00625391
F47B7.2c	35.3611	30.4722	21.4583	21.3426	12.5147	1.20684	0.036179
T01C3.5	44.4722	48.6462	32.8889	16.5556	12.5068	3.41278	3.89542
F54B8.4b	61.4444	27.8611	48.6389	18.7792	12.5009	0.975638	4.19706
ZK354.3	49.6667	38.6389	35.9444	19.6852	12.4988	1.16464	3.88918
T25D10.1	34.8056	18.6111	7.38889	11.2222	12.4933	2.60175	-2.26436
C15A11.6	895.186	979.707	719.027	242.592	12.4713	2.64796	8.0983
F59E11.12b	60.8203	27.1667	23.0278	18.1667	12.4616	2.50841	1.07058
F15E11.13	8923.65	3180.37	1505.8	1514.69	12.4594	1.52373	-0.0170835
T20H4.1	8.20833	3.44444	3	2.37037	12.4569	1.77148	0.575445
T09F5.12b	39.4444	18.6667	12.4722	8.07407	12.452	1.56408	1.60296
C26C6.10	18.875	6.61111	7.38889	5.37037	12.4282	0.720229	1.33314
Y73F8A.26	37.5833	26.1111	21.9444	13.5185	12.413	8.14907	2.86017
Y47G6A.26	121.807	120.625	74.5278	41.9351	12.4057	5.20661	1.39354
Y57G11C.768	74.3611	54.8333	31.0833	38.0741	12.3583	1.72529	-2.66709
C50F2.5	115.528	85.9167	83.1667	33.3704	12.3576	6.50674	8.60959
F35B12.7	632.475	1232.48	414.103	129.354	12.3565	3.97132	8.37406
K08E7.8b	11.3611	6.33333	4.44444	3.07407	12.3448	2.48549	0.85185
M7.7	62.5417	35.184	38.9096	25.0184	12.3404	2.41252	4.61505
Y38A8.1	113.054	62.5556	51.0278	55.963	12.3358	4.55315	-2.57193
C50F2.10	17.6111	5.66667	4.94444	4.77778	12.3185	0.440146	0.125213
F52H2.3	48.9722	26.1111	15.7222	14.7593	12.3052	1.8731	0.277174
Y17D7B.4	140.083	112.537	72.9507	51.5741	12.3014	6.44641	3.34966
T23B7.1	661.757	514.783	599.69	340.638	12.301	1.71898	8.95384
H12C20.3b	414.934	278.419	204.754	154.093	12.2882	4.69722	1.73122
R12B2.8	10.1111	4.13889	6.11111	4.44444	12.271	-1.05425	4.87262
C35E7.9	43.9861	29.7917	30.375	14.3426	12.2575	1.99318	7.467
Y73F8A.368	83	48.9167	75.8611	36.2037	12.2376	3.21038	8.62092
Y74E4A.1b	56.6667	53.8611	14.5278	5.62963	12.2338	4.58765	5.30175
F30F8.5a	133.346	111.665	52.2312	29.7407	12.2264	23.5658	6.42477
F13H8.4	21.2639	12.8889	9.88889	4.31481	12.2022	5.89224	3.93739
Y51A2D.15a	6.56944	7.61111	4	2.53704	12.1958	2.29191	4.58869
Y51A2D.4	110.72	55.3889	71.2083	27.9259	12.1947	9.24976	7.62721
C06A1.7	28.0556	20.9444	9.88889	3.48148	12.1831	3.25662	2.56626
Y41E3.449	39.8889	28.3333	13.4167	9.62963	12.183	2.17158	1.51163
W03D8.6a	22.8056	13.25	14.1944	15.4259	12.1723	-0.747444	-1.78864
F38E11.7	21.5278	8.19444	6.26389	5.35185	12.1679	2.75464	0.665273
F52F12.8	83.0556	64.7377	52.2034	37.963	12.1571	4.49629	3.10219
D2007.1	59.4167	8.91667	14.8056	17.2037	12.1418	-3.44571	-0.36024
B0244.6	8.69444	2.84722	4.38889	3.09259	12.1282	-0.595506	0.884506
Y71F9B.1	41.1389	18.5833	18.6944	14.1204	12.1031	1.21853	1.65662
F40B5.3a	8.44444	13.6389	4	1.55556	12.0976	4.71701	4.19048
C31H2.2	57.75	23.5139	18.5278	4.03704	12.0915	2.30015	5.35455
T22C8.8	36.7222	27.4167	21.1944	16.5833	12.0832	2.7181	0.989855
Y47D3B.6	33.2222	42.5278	29.8333	4.17593	12.082	2.68301	11.3473
C27H2.62	14.9167	9.41667	5.61111	2.33333	12.08	3.49282	3.98169
F15E11.15a	2008.35	553.107	175.375	180.698	12.0616	1.93898	-0.0805674
C24A3.2a	201.173	157.229	179.638	126.412	12.0434	5.27986	4.69822
B0365.9	105.264	39.1881	13.8333	8.90741	12.0391	17.9074	2.92564
ZK596.3	19.5417	7.66667	6.66667	3.66667	12.0246	4.05786	3.04339
C14H10.2b	39.4444	29.75	13.4444	11.0926	12.0155	1.63628	0.563813
F41D9.2a	49.3889	36.2917	38.0972	21	12.0084	5.92608	10.0537
C29F3.7a	264.78	77.1347	63.6667	52.3479	11.9975	0.757358	0.539533
K08B12.1	60.9444	26.75	12.3333	4.18519	11.9694	7.12229	4.35822
M01G12.9	49.6389	12.3056	17.5	11.9259	11.9585	0.139404	1.54682
ZC455.1a	7.44444	7.02778	3.5	2.40741	11.956	2.77886	1.62408
F52G2.3	29.8333	23.2083	11.7083	13.7407	11.955	5.71426	-1.44852
T21D12.2	54.9591	20.3333	11.25	4.22222	11.9541	4.24269	4.54151
C14F5.4	55.0012	31.8785	30.2639	23.4259	11.9465	3.31278	2.92929
F42G10.4	18.3056	5.22222	1	5.57407	11.937	-0.149659	-6.48424
Y4C6B.2a	31.0568	13.2222	11.9306	12.6389	11.9248	0.255726	-0.388197
F54B8.4a	125.642	28.8333	50.5556	20.6759	11.9243	0.859068	4.18843
C08F1.4b	99.3337	39.5556	36.9167	24.4907	11.8971	1.796	1.93639
ZC334.11	19.2639	12.2639	6.59722	3.85185	11.8967	2.08389	1.9776
F08A8.8	44.3611	33.3889	24.0417	12.1667	11.887	2.48418	1.43411
C01G12.10	138.322	143.792	86.1389	14.0278	11.8856	3.39564	6.60201
C38C3.5c	128.999	85.5278	99.776	56.537	11.8687	2.38891	2.76194
F53F4.16	108.006	104.659	102.722	79.4074	11.8616	2.17513	6.5433
C01G12.2	72.4861	78.6111	40.2639	9.63889	11.8591	17.2026	5.36452
F44B9.1a	33.3333	19.4722	10.0278	11.1944	11.8542	3.0014	-0.457937
F59C12.4	127.547	25.1944	37.25	26.463	11.8514	-0.342461	2.97839
Y62E10A.9	184.778	170.844	133.34	106.788	11.8438	5.62392	4.09194
Y47D9A.4	5.44444	3.76389	5.79167	1.33333	11.84	6.33323	11.8889
Y9C9A.32	5.44444	2.94444	0	1.33333	11.84	1.56522	0
Y9C9A.74	5.44444	2.94444	0	1.33333	11.84	1.56522	0
C29F5.7	23.9861	10.125	11.5556	7.25	11.836	1.34363	3.28247
K08E7.7	41.75	12.4861	15.5972	12.9167	11.8357	-0.121746	1.1634
F42G10.1	140.025	36.8889	58.1124	34.8519	11.829	0.132954	2.34726
C49A9.6	136.635	39.1389	47.5	33.7407	11.8268	0.561421	1.72108
Y51A2D.11	312.044	112.194	132.528	53	11.8215	2.98874	4.43075
C46G7.64	486.577	180.037	198.649	148.981	11.8055	0.635878	3.84329
F54D5.4	1714.74	392.188	616.561	376.022	11.8043	0.159184	3.16891
F21C10.3a	14.3889	5.22222	6.27778	5.31481	11.7987	-0.0664216	1.50263
C50F7.6	48.6111	22.5972	26.2083	16.9907	11.7902	0.765819	2.19265
F28B12.2d	58.3056	42.0974	43.4444	33.8519	11.7837	2.45406	1.72457
F25D1.3	17.8611	8.72222	5.38889	2.14815	11.7816	1.34725	2.18999
C49A9.17	112.056	55.3129	35.5458	32.5556	11.778	1.38861	0.436842
C31H5.5	70.6958	14.8889	25.9444	22.037	11.7429	-1.6362	0.541425
R07G3.6	18.625	8.38889	3.55556	2.77778	11.7371	1.8711	0.527919
Y48D7A.2	45.7639	28.3333	17.5	15.037	11.7368	2.521	0.797479
F13H8.8	22.8333	14.5278	9.88889	5.59259	11.73	1.42895	2.16384
ZK892.1b	65.9893	56.8472	47.8889	30.324	11.7265	2.47304	5.59342
T01C1.4	21.0139	8.16667	15.7083	11.5833	11.7045	-1.41775	2.62818
F19C6.3	3.30556	2.375	1.75	1.16667	11.6972	5.11765	1.77715
F11C1.6a	3.30556	1.75	2	1.16667	11.6972	0.732763	4.28571
ZK973.8	11.4167	6.91667	11.1944	5.51852	11.6881	2.05467	1.55961
F49A5.5a	5.44444	2.56944	2.5	1.53704	11.6579	1.51467	1.54791
F49A5.5b	5.44444	2.56944	2.5	1.53704	11.6579	1.51467	1.54791
F20C5.9	55.8333	28.9444	22.8889	12.0185	11.6563	5.97518	3.28706
F42G4.10	88.1111	99.75	100.768	41.9815	11.6429	2.00075	4.11165
ZK1225.6	198.164	114.694	136.25	88.8148	11.6402	1.11675	12.5231
F35C11.4	29.6389	20.1667	12.4722	13.537	11.6392	2.10663	-0.605161
F35C5.5a	90.2083	43.5972	49.3062	37.5	11.6338	0.519998	1.95625
F35C5.5b	90.2083	43.5972	49.3062	37.5	11.6338	0.519998	1.95625
F46G11.4	35.8889	20.25	11.75	9.77778	11.6337	3.03634	0.520925
M04C3.1a	51.8236	45.25	24.8611	21.1759	11.6284	5.06123	1.39771
Y43F4A.1a	13.4444	11	6.19444	5.28704	11.6222	2.1532	0.641222
C16C4.4b	67.4982	34.0556	30.3889	19.75	11.6204	2.96554	3.38018
C54D2.4a	23.2778	13.2778	16.8611	11.5741	11.6183	0.290276	15.6775
C54D2.4b	23.2778	13.2778	16.8611	11.5741	11.6183	0.290276	15.6775
F54C8.7f	111.111	103.783	83.5	75.0652	11.6179	2.1486	1.85839
Y74E4A.1a	56.9306	54.125	14.5278	5.62963	11.6163	4.73004	5.30175
H39E23.1i	46.5556	40.0278	38.9444	28.7963	11.6123	2.04543	1.69137
F53H8.3	21.4028	17.0139	9.5	5.5	11.6074	2.81047	1.08107
R07G3.9	7.94444	5.22222	1.5	1.66667	11.6054	1.09257	-0.300396
F47G9.4	11.8611	11.8056	7.52778	5.7037	11.5923	7.96318	4.47727
T22B2.4b	12.4167	11	11.3889	8.05556	11.5857	0.640989	9.83991
ZC8.3	51.9861	37.1667	20.3889	10.5556	11.5837	9.35095	2.89508
K02H8.1b	37.6389	33.5453	28.1389	24.3611	11.5795	1.60014	1.64534
C15F1.11	49.6667	48.6389	50.3889	24.7407	11.5687	6.19978	6.14264
T05E11.7	6.94444	3	2	1	11.5676	0	0
W03G11.4	28.5	20.5	14.8333	9.43519	11.5656	1.43834	3.6239
F21C10.11a	301.662	176.254	86.9211	69.2786	11.5607	3.71765	1.1558
C18H7.11	7.93056	3	2.5	1.83333	11.5526	6	1.20158
F55C5.3a	63.5417	16.2361	26.1667	14.5556	11.5519	0.175891	3.10524
F55C5.3b	63.5417	16.2361	26.1667	14.5556	11.5519	0.175891	3.10524
F14E5.5	131.975	121.111	51.7229	23.0251	11.5476	28.9996	6.43322
F47B7.2a	34.5833	31.9444	21.5	21.7778	11.5466	1.1263	-0.085757
ZK637.5	219.812	165.608	143.867	135.415	11.5387	0.734639	1.14436
F14F9.5	20.1389	13.4444	9.88889	6.37037	11.5381	1.89156	2.2216
F23H11.10	14.3889	2	4.16667	4.62963	11.5331	-3.59494	-0.200777
Y73B6BR.31	130.194	97.8333	65.8889	52.791	11.5295	7.73664	0.726055
F32B5.1	135	121.911	138.808	73.0463	11.5245	1.79029	8.69797
C48B4.1	161.638	53.5868	75.0833	57.0741	11.5223	-0.271405	2.42426
T02E1.8b	30.75	8.44444	10.4722	5.16667	11.5106	1.71576	2.03455
C17C3.1d	29.5972	12.6528	15.7639	14.9907	11.5099	-0.289631	0.424162
F22B5.5	41.1389	25.0556	26.8333	17.5556	11.5025	1.43486	1.86917
C07H4.1	58.5171	18.1389	15.75	15.8425	11.4965	0.874813	-0.0545943
B0252.5	71.7778	53.3333	44.3056	19.0185	11.4956	3.32943	3.27098
C35B1.5	1082.5	757.638	622.147	563.277	11.4925	2.31257	4.53497
B0511.3	40.7083	29.8056	23.1528	8.47222	11.4696	3.45011	2.65025
ZC376.2a	23.9167	12.8056	13.1667	12.5	11.4627	0.167115	0.744025
T25C12.1a	17.6111	13.75	14.6667	11.2778	11.4626	1.03122	1.53783
C25F9.10a	127.111	58.3611	70.9444	40.0556	11.4503	2.10094	2.89867
F15D4.5	21.2222	2	5.38889	2.62963	11.4453	-0.527456	1.49864
Y48B6A.6b	61.4167	49.4028	40.0833	30.1759	11.4386	6.3587	2.4073
R01E6.3b	102.012	64.0242	66.9413	49.287	11.4255	1.69005	2.52779
B0303.2	62.6405	27.1667	20.6944	14.0926	11.4158	3.49644	1.30474
C28H8.6a	53.1944	21.9028	33.25	23.0093	11.4127	-0.198764	1.66525
C52D10.1	62.2778	37.4167	18.4722	18.3704	11.4078	1.72821	0.0283608
Y49E10.23b	26.0278	17.7917	15.625	11.8704	11.4054	2.51975	2.42884
F45E4.11	9.88889	5.34722	6.16667	4.05556	11.3971	1.73515	1.59313
ZK682.12	13.9722	12.4722	7.16667	2	11.3952	8.34204	6.83076
F25E5.5	16.9306	8.05556	8.55556	7.09259	11.394	0.241009	1.20395
F59D12.2	16.9722	15.9861	5.79167	2.96296	11.3747	5.68292	4.23147
F56F4.9	18.9861	12.6111	12.1667	7.2963	11.3734	1.13387	4.80762
T05F1.11	47.1111	24.8889	16.0278	23.4167	11.3726	0.276532	-3.19638
Y48B6A.6c	61.4167	47.4515	33.4861	27.713	11.3721	11.4415	2.79428
Y32G9A.4	12.1806	7.75	8.26389	4.98148	11.3513	3.85581	2.41223
F49E12.8	32.5278	43.0278	16.6528	9.43519	11.3487	21.7508	4.35066
T21G5.2	61.0833	33.5	20.8333	10.3889	11.3472	19.4496	1.2377
Y19D10B.7	9297.45	3180.96	1506.03	1518.5	11.3405	1.5184	-0.0238194
F59F5.5	2.47222	2.31944	2.55556	2	11.3333	1.53333	0.952381
R10F2.1	2.47222	2	2	2	11.3333	0	0
ZK973.10	559.682	463.686	441.692	411.63	11.3323	0.65389	1.19171
ZK909.3	200.94	144.592	93.529	45.6667	11.3316	4.59698	2.37823
C46G7.51	49.1667	34.8889	21.75	13.7222	11.3314	11.212	4.06674
C43E11.6e	13.1528	13.5694	8.98611	6.2037	11.3261	10.8252	5.31858
Y57G11C.745	82.9167	48.9167	39	24.3519	11.3186	18.2713	4.08615
C02C6.3c	66.1111	58.8748	37.7917	27.287	11.3165	4.89842	1.66108
C10H11.4	57.7361	32.1111	25.0417	14.8889	11.306	2.09776	2.21829
T27A10.6	24.5139	16.4167	7.25	3.85185	11.2984	2.06976	5.78801
F36A4.2	156.222	91.6944	118.774	82.0655	11.2981	1.89781	5.0451
M03E7.2	20.1389	15	9.11111	3.88889	11.2907	10.7946	2.03874
C26C6.7b	7.19444	2.75	2.5	2.33333	11.2903	0.9375	0.265096
C18E3.3	14.4028	12.5556	8.65278	10.9537	11.2825	0.488027	-6.2846
T14B4.6	51.6667	18.6389	14.1389	4.22222	11.2821	5.0608	3.3067
F58A4.7c	49.4722	43.3889	40.3889	30.1204	11.2817	1.30472	5.7598
Y47D3A.2	41.3333	13.5556	21.6618	12.3148	11.2786	0.756755	1.35824
T08G11.2	67.1389	63.7917	39.7361	25.9722	11.2696	2.25552	2.10745
F36H5.2a	112.808	44.375	47.7524	31.4815	11.2642	1.75667	2.24506
F58H10.1	34.9444	23.5278	14.7222	8.14815	11.2624	5.38153	1.40299
C54G4.3	121.944	87.9672	106.889	49.5185	11.2623	6.64182	9.09858
Y47D9A.5	8.94444	5.81944	3.36111	2.90741	11.2556	1.57108	0.3247
F09B9.2a	57.4439	36.8611	46.375	29.844	11.2522	1.18751	2.41032
T04A6.1a	152.06	33.75	63.875	48.6085	11.2493	-1.1314	3.40439
T19B4.4	72.6389	30.1111	50.5278	43.2168	11.2468	-1.69778	3.88142
D2024.4a	23.0278	20.8611	4.19444	1.66667	11.2456	5.90142	2.97248
Y40C5A.13	43.3056	26.1111	24	12.5926	11.2397	2.62363	2.8245
B0041.6a	118.779	46.1111	62.3611	36.5926	11.2391	1.72316	4.74615
B0041.6b	118.779	46.1111	62.3611	36.5926	11.2391	1.72316	4.74615
F27C1.3	44.4167	39.1389	32.9167	18.463	11.2347	7.79787	15.1399
C33B4.3a	11.8611	11.5	7.94444	5.12963	11.2327	2.98471	3.97748
K10D3.6	170.555	144.15	93.5518	60.3889	11.2264	1.93854	2.98776
D2024.4b	20.7222	18.2917	3.25	1.83333	11.215	5.71173	2.64959
R12C12.10	130.307	99.5581	27.25	8.89815	11.2074	15.7283	6.41421
C10A4.9b	22.7361	13.0972	9.08333	6.33333	11.2034	1.95739	1.03803
C45E5.3	8.69444	3.44444	2.5	3.48148	11.203	-0.0607303	-1.50232
F56F3.6	46.625	24.2222	24.6389	19.3148	11.1907	3.33226	3.67981
ZK1058.6	11.2361	7.69444	6.05556	6.21296	11.1801	3.14627	-0.199699
T19C3.2	95.5	127.967	37.7361	9.31481	11.1798	1.98018	2.19985
F35E12.8b	52.0223	13.6389	15.1806	8.80556	11.1758	1.00523	2.48279
Y43F8B.3e	9.41667	8.88889	5.05556	2.07407	11.175	1.92964	4.31093
R09H10.3a	399.929	249.944	196.891	176.702	11.1735	1.95091	1.73518
F54D7.4	66.4028	25.3611	20.3889	26.5278	11.173	-0.118282	-0.577801
F25C8.4	22.8333	14.1389	7.94444	10.0926	11.155	1.2855	-1.95298
Y37A1A.39	27.4167	19.1389	6.72222	6.7037	11.1538	11.6417	0.00667315
Y57G11A.109	44.8056	49.4444	25.4444	9.74074	11.1466	19.8945	6.42
F18E2.5b	2.08333	1.5	1	1	11.1429	0.947368	0
T13C5.5	50.3333	22.1111	32.1111	28.963	11.1338	-1.41143	2.44682
F32D1.11	37.5	17.0694	9.44444	7.24074	11.1338	3.21073	1.48635
K01A2.8a	83.3447	71.414	37.7778	27.6944	11.1297	5.32969	1.29387
Y34B4A.10	21.7778	10.5	7.61111	3.07407	11.1186	2.40771	5.24879
E02A10.3c	32.1944	16.0278	19.7222	15.3333	11.1181	0.200894	0.72532
E02A10.3b	32.1944	14.4444	19.7222	15.3333	11.1181	-0.180313	0.72532
Y48G8AL.12	84.5954	136.047	42.5972	9.87037	11.1111	3.61264	9.47785
C50F2.6a	227.78	250.24	94.1111	35.3889	11.1073	3.18153	7.94585
B0495.10b	16.25	11.8333	7.11111	6.37963	11.1013	6.48225	0.810048
F14H3.11	27.5139	12.9167	8.26389	9.35185	11.0828	1.82029	-1.26775
ZK809.8b	957.883	412.581	510.679	378.995	11.082	0.318075	2.78822
Y73F8A.15	101.818	48.0972	82.6389	42.1481	11.0783	0.973517	7.37127
ZK688.6a	128.534	24.2848	42.0139	27.9298	11.0767	-0.549206	1.52688
F53A9.10a	210.74	285.649	213.66	121.517	11.0686	2.49605	8.58064
ZK381.5b	9.13889	8.65278	4.65278	4.81481	11.0647	2.10764	-0.393258
ZK328.6	21.75	18.8611	8.94444	6.01852	11.0634	9.631	2.08489
F55G11.4	118.194	59.2916	26.2917	18.6944	11.0547	5.3746	0.999033
R01E6.2	3.91667	6.29167	2.47222	1	11.0526	2.12849	1.47222
C26D10.5b	6.69444	3	3	2.90741	11.0509	0.383654	0.383654
C12D8.17	361.32	151.006	234.848	78.0619	11.0468	2.199	5.50333
M03A1.7	1284.82	934.655	249.255	61.3064	11.0455	8.42348	8.1249
C08E3.1	11.3889	1	4.22222	1.33333	11.0329	-0.923077	1.63688
T05D4.4a	21.625	22.2361	13.4583	7.61111	11.0308	4.33986	3.67561
C30F12.5b	116.417	72.2773	79.5833	52.2778	11.0163	2.01584	1.53054
ZK593.1c	477.842	281.912	234.143	246.961	11.0134	0.75297	-0.973559
F10G8.6	280.113	195.284	221.598	203.236	11.0068	-0.257307	1.23828
ZK970.1b	12.9167	4.72222	7.61111	6.53704	11.0067	-1.00012	1.08764
cTel54X.1	35.6806	16.1528	14.625	14.0185	11.0036	2.35062	0.234356
F41E6.1	37.3889	32.1111	35.75	16	10.9875	4.88486	7.04857
T13G4.4	40.1111	28.0833	14.5278	15.4074	10.9737	2.61882	-0.647345
R12E2.14	123.806	60.6389	52.6389	11.5833	10.9716	6.81603	4.59458
W02H3.1b	54.1569	13.2778	19	21.0741	10.97	-1.18621	-0.56027
F59G1.1b	225.429	198.229	154.809	132.635	10.9698	1.33684	1.10175
R10H10.2	81.8616	60.2361	67.3265	30.3148	10.9685	3.18456	17.6395
C28C12.11b	107.222	72.6527	71.6111	43.1667	10.9662	2.31364	7.10433
F36H12.1	112.778	21.7083	64.8681	51.9352	10.9595	-3.49096	4.50548
Y95B8A.2	38.6528	74.7268	20.4583	9.4537	10.9584	9.32528	4.0913
ZK1240.2	44.5972	32.6806	21.2083	17.7963	10.9412	1.76336	1.07121
F09B9.5	21.7639	7.05556	8.98611	4.92593	10.9392	0.881043	1.97589
F21C3.t1	66.4167	39.6462	45.8056	22.4815	10.9269	13.2444	1.91557
C07E3.10	83.8472	53.5731	13.2361	3.42593	10.9262	12.1874	5.09057
C43H6.1	41.7778	44.5176	25.5278	18.6111	10.9157	4.7273	4.47461
Y57G11A.36	115.687	94.0833	55.3333	25.6296	10.9119	10.5496	4.13145
Y41D4B.20	23.5139	15.5833	10.2222	10.3215	10.9109	1.35255	-0.0531594
M88.6b	41.3889	29.1667	15.9861	10.4722	10.9054	3.47212	2.45544
C26F1.7a	90.0964	65.7639	58.7917	47.6389	10.8979	1.26244	1.30346
Y39B6A.30	17.0556	18.9167	15.6944	9.44444	10.8913	2.27272	2.81517
T06A4.3a	19.3056	25.875	7.75	3.2963	10.8849	2.4121	3.81107
T21C12.1a	10.4167	7.61111	11.7222	6.7037	10.8846	0.409216	1.20898
T19B10.2	285.174	215.071	68.5833	34.5	10.8838	5.26806	8.86664
C45B2.2	273.893	314.648	125.487	43.2407	10.8811	20.2943	4.63072
F21A3.10	5.44444	10.3056	4	1.66667	10.88	9.08254	6.46154
F10G7.6	5.44444	3.94444	3.5	1.66667	10.88	6.22839	2.91606
F31D4.6	5.44444	1.5	2	1.66667	10.88	-0.265096	0.923077
B0218.6	111.778	63.6111	64.4444	59.2593	10.8794	0.9928	0.79613
K07C5.9	24.1528	9.93056	6.19444	8.11111	10.8709	0.63098	-1.10375
F25B5.1b	79.4444	55.1944	37.6111	40.3704	10.8629	1.73141	-0.991626
D1086.8b	259.749	138.334	110.974	68.0934	10.8475	6.324	3.17296
Y57G11A.74	54.8889	42.4167	18.5556	13.4444	10.842	1.97575	1.44324
K01A2.8d	83.3447	71.414	37.7778	27.4815	10.836	5.29398	1.30437
F47B7.2b	38.2778	33.6944	25.5833	22.7037	10.8357	1.51607	4.39258
F46G11.6	48.6667	21.6389	8.02778	2.81481	10.8286	12.9434	3.62787
F21D5.3a	85.3896	34.9586	48.125	32.0556	10.8276	0.46824	1.99408
H12D21.9	20.1944	15.2361	7.875	6.18519	10.8254	7.17339	0.861732
F38A5.3b	187.681	104.723	94.6806	75.9352	10.8173	1.53025	1.03198
C04F12.16	70.1944	73.9293	49.4861	28.0556	10.81	12.9492	5.75818
B0511.4	29.0833	29.7222	23.11	13.7778	10.8065	9.62256	7.16505
F53H10.2c	85.4228	82.1944	63.0278	55.0926	10.8027	2.39681	2.6975
C29E6.1c	8.43056	3	2.84722	1.66667	10.7977	3.69231	2.99288
W04E12.7	49.5278	23.6667	18.0278	13.1667	10.7928	1.61593	1.41557
ZC101.3	29.3333	16.1111	6.66667	1.66667	10.7923	7.52901	3.70832
T24B8.8	217.398	192.495	146.607	96.4259	10.7825	7.94066	2.54133
C18H7.7	44.3472	38.0694	34.6667	16.3611	10.7715	3.88761	9.19061
F20G2.5	14.3611	1.5	1.5	1.83333	10.7543	-0.600791	-0.600791
F11C1.1	77.0836	44.9722	39.2312	25.2315	10.7449	2.68802	5.82026
C10A4.9a	23.9167	15.1389	9.84722	6.64815	10.724	1.99274	1.55702
F25B3.5b	7.44444	3.41667	4.34722	3.46296	10.7161	-0.117203	0.933356
F45E4.5	149.029	63.7632	112.783	52.7315	10.7155	1.38953	3.52351
F14B8.5a	20.4306	17.3611	12.4444	9.40741	10.7037	4.93421	2.58047
F59G1.2	5.19444	3.58333	3	1.83333	10.6922	1.55714	6
T09A5.2c	86.1667	30.2778	25.0556	17.2407	10.6884	1.86802	1.68734
F25E5.2	8.61111	8.08333	2	2.07407	10.6872	2.07828	-0.123077
C45G9.6a	10.8472	5.65278	4.75	2.38889	10.6825	3.01664	3.20104
W07G4.6	6.94444	6.38889	3.5	1.16667	10.6811	25.6671	4.20554
C13C12.1b	227.533	86.4865	160.052	107.395	10.6782	-1.74316	2.23421
Y105C5B.18	47.75	29.0833	31.0822	21.8056	10.6771	1.38296	5.03362
C28D4.7	143.342	121.562	120.877	85.2222	10.6627	4.17101	6.49281
C14A4.8	22.0417	21.9722	14.1111	6.36111	10.6605	3.41003	2.29687
F54D5.3	1014.72	524.124	434.878	379.442	10.6545	2.81357	2.8325
ZK484.2a	103.889	91.7836	48.4167	33.7315	10.6541	9.68809	4.33439
T05A1.1a	7.69444	4.22222	4.94444	2.74074	10.6458	1.13394	2.11027
C54A12.4	15.75	7.19444	6.55556	3.81481	10.6438	1.01658	3.14178
F52A8.3b	18.9861	9.09722	6.81944	6.66667	10.6412	2.45346	0.164532
F21A3.3	28.4444	58.1667	13.5972	8.12963	10.6409	60.2139	2.27844
C05D10.4c	48.7173	57.5	34.6944	20.4537	10.6401	19.0548	3.72456
H04M03.46	129.639	91.4028	19.7222	5.27778	10.6351	4.29034	7.42934
M79.2	67.7211	28.8056	25.0822	30.2775	10.6286	-0.23979	-1.15657
Y53C10A.4	3.18056	3.94444	2	2	10.625	23.3333	0
R09B5.8	90.5967	77.3622	19.8056	7.74074	10.6236	10.6402	12.1661
F02A9.2a	2414.69	1648.97	1568.02	1177.17	10.6227	4.1797	4.83965
F33G12.6a	30.3333	32.5139	15.3611	12.8981	10.6176	3.19168	1.44494
K04A8.1	62.5841	46.5556	24.9978	23.4352	10.5936	38.3157	0.901708
W05H9.3	632.906	325.912	211.718	142.329	10.5901	3.74807	2.32912
Y53F4B.36	23.7639	12.7222	9.95833	7.09259	10.5901	0.860013	2.17138
D2045.9	33.1667	23.5	9.94444	8.5463	10.59	4.76525	0.618474
K11C4.1	24.9167	22.0278	23.3611	10	10.5897	1.9731	5.13349
W03D8.6b	22	13.0139	14.8333	14.9167	10.5867	-0.597281	-0.128874
C34D1.4a	38.2361	30.1251	15.6528	11.6204	10.5846	3.61188	1.57103
C34D1.4b	38.2361	30.1251	18.4722	11.6204	10.5846	3.61188	1.29951
B0379.1b	96.087	59.0559	54.5	39.5185	10.5811	1.45452	2.98394
D1014.5	23.2222	9.94444	3.80556	1.33333	10.5801	3.37704	2.74821
F20C5.4	54.2778	25.8056	19.2083	15.5185	10.5736	3.70169	1.08131
MTCE.26	34630.3	33831.6	33895.9	33525.3	10.5726	1.36743	3.16378
R12C12.9a	226.184	112.718	121.302	97.7541	10.5656	0.882222	1.21115
F20A1.1	170.413	125.516	124.403	82.8981	10.5632	2.44021	4.99062
Y46G5A.10	14.3889	20.5833	18.875	6.7037	10.5497	2.8963	3.01938
Y73B6BR.11	51.7222	34.5	22.7778	19.7963	10.549	2.0922	1.00964
F52E1.14	933.203	329.176	530.424	570.234	10.5415	-2.88619	-1.04465
ZK1025.7	26.1528	9.125	5.30556	2.81481	10.5293	5.26641	2.33397
T22C1.7	36.5417	33.875	25.125	16.3796	10.5281	2.38088	1.35221
DH11.5e	7.19444	4.55556	4.86111	3.25926	10.5205	4.31954	1.72786
F57B10.5	686.744	534.675	362.848	346.303	10.5198	1.43034	0.616071
C17H12.8	264.883	44.7435	68.5833	48.4537	10.517	-0.314209	1.90393
F16F9.3a	34.5417	5.33333	16.7778	11.4444	10.5081	-4.76728	3.96645
ZK484.2b	74.4722	89.0469	41.3889	30.4352	10.5075	16.6751	2.87156
F39D8.1b	17.0278	17.8056	11.2917	3.14815	10.5026	4.24882	3.34493
F19C6.8	36.6528	19.9583	19.9167	20.8148	10.5016	-0.299757	-0.339924
C33A12.6	80	25.5833	23.5556	26.2778	10.4915	-0.126092	-0.430907
F42A10.2a	35.4167	23.5	17.8611	16.7407	10.4848	1.79028	0.687229
ZK593.1b	477.842	281.912	234.143	244.232	10.4846	0.801232	-0.664676
C34D1.5b	42.375	18.8194	22.0278	17.5833	10.4837	0.658502	2.6351
F41H10.19	113.993	83.7222	68.5833	28.6852	10.482	8.90046	11.1195
ZK546.3	48.4288	61.1942	40.3056	15.7315	10.4658	2.19712	4.80604
F25H5.1b	47.9444	37.7222	29.9028	27.2593	10.464	2.6715	0.443777
F25H5.1c	47.9444	37.7222	29.9028	27.2593	10.464	2.6715	0.443777
F59E11.10b	9.41667	5.22222	5.22222	5.81481	10.4629	-0.260566	-0.260566
T24C4.4	15.1806	2.91667	5.05556	3.48148	10.4595	-0.468211	1.53667
T13H5.2a	67.8611	55.5	28.8589	29.7037	10.4557	2.88289	-0.324931
W02A2.8b	67.0417	51.7222	45.0139	23.5463	10.4543	8.35103	4.0955
Y4C6B.67	21.1944	9.41667	9.88889	7.01852	10.4476	0.99357	1.99039
F21C3.7	63.2361	33.5	44.1667	21.7593	10.4434	2.89324	8.33657
F28B3.6	156.754	121.872	144.963	114.428	10.4431	0.699693	7.78701
Y53F4B.14b	67.6452	38.0453	37.4167	27.8426	10.4431	1.32133	2.74879
ZK1321.4a	137.861	67.4141	96.9444	60.037	10.44	0.731828	5.79809
F26F12.2	19.6111	9.61111	8.58333	4.59259	10.4309	3.65374	1.75532
F53A9.9	33.3889	16.5	17.9722	12	10.4229	1.93148	1.66119
T13H5.2b	67.8611	55.5	28.8589	30.1019	10.4168	2.84157	-0.484571
C50F2.4	50.6944	22.25	23.8056	19.8889	10.4016	0.51231	0.84175
B0310.1b	21.2917	10.1111	13.375	13.463	10.4012	-6.8496	-0.19003
T07A9.12a	45.25	28.1389	25.8333	19.7407	10.3997	1.4652	13.2879
C33B4.3c	11.6111	10.6944	7.73611	4.86111	10.3983	2.46851	4.00472
K07F5.4	9.65278	10.2639	8.48611	5.68519	10.3936	3.83189	11.2538
H08M01.92	28.0556	16.7222	18.1944	12.3148	10.3921	3.50553	5.23311
C25F9.14b	86.8219	42.9167	56.6389	33.9259	10.3765	1.35205	5.05035
K10C8.4	14.25	5.22222	6	5.33333	10.3764	-0.0476316	0.655242
H19M22.3a	6.94444	3.5	3	1.33333	10.373	3.90514	8.57143
K01A2.8c	112.126	93.9306	47.0556	31.9352	10.3699	4.74472	1.31045
K05F1.3	102.797	97.3333	96.976	60.6296	10.3677	5.57717	3.68362
ZK669.1b	26.0278	23.0556	12.9722	10.1852	10.3665	5.52455	1.87012
Y71H2B.4	200.011	148.577	123.724	99.979	10.3634	4.0867	1.83457
T17H7.4c	14.3889	7.16667	12.1944	9.5	10.3576	-7.13659	3.0071
F39D8.2b	16.75	12.0417	7.11111	6.71296	10.3573	9.09501	0.279654
F52B11.11	163.255	93.3333	47.9167	12.5741	10.3543	16.4906	5.32394
C05D10.4b	35.2639	42.6811	20.5417	14.9167	10.3476	8.34603	3.93785
ZC168.5	298.077	260.739	307.948	63.2891	10.3434	8.79221	7.5262
Y4C6B.18	74.9722	38.3056	37.8056	27.1667	10.3322	2.45167	1.78391
C29F3.2	8.94444	2.25	3.5	1.5	10.3252	1.27813	2.72152
C01F1.3b	46.5556	16.1944	8.52778	8.50926	10.3247	5.43539	0.0135734
C28C12.11a	108.268	72.7916	71.6111	43.1667	10.3234	2.30062	7.10433
R11E3.5a	42.875	32.0556	18.0278	14.0185	10.3102	5.09863	1.35911
C52B11.5	116.56	60.4721	60.1667	37.7037	10.2936	1.4136	3.33385
ZK822.5a	133.833	53.0833	82.5278	56.1481	10.2907	-0.156223	2.2139
F57B7.4	44.2917	11.8056	10.3889	7.85185	10.2858	1.11581	2.39717
F53H10.2b	74.1389	71.6109	53.1402	46.8889	10.2828	1.89544	0.574801
Y53F4B.2	86.1458	38.6389	40.7222	29.2222	10.2828	1.43793	2.25347
F31E3.8	120.667	101.633	66.2971	49.2021	10.2723	11.4145	2.17853
Y46C8AL.1	42.5556	54.4167	52.0972	29.4444	10.2639	2.07805	20.9723
Y116A8C.28b	203.944	82.4167	103.7	79.4444	10.2588	0.166123	2.55873
D2023.1c	17.1111	16.8333	6.44444	3.85185	10.2578	3.81691	1.50178
D2023.1d	17.1111	16.8333	6.44444	3.85185	10.2578	3.81691	1.50178
C47A4.1	118.611	96.362	73.6944	59.9071	10.2574	2.6919	5.70194
D2062.7	418.559	165.55	270.696	166.445	10.2524	-0.036028	10.7915
ZK652.8	37.0278	28.2778	15.625	15.9444	10.2491	8.15227	-0.190844
C03A7.12	30.7778	9.59741	13.125	8.37963	10.2447	0.853103	7.11358
C25F9.14a	102.005	50.0833	64.9167	39.6296	10.2304	1.28093	10.1044
F59A3.8	19.6944	18.8889	18	8.9537	10.2251	4.01579	3.85727
ZK1251.3	21.7639	22.75	13.0556	6.19444	10.2211	3.41948	3.57577
F59C6.3	33.0833	19.6111	17.3333	8.25926	10.2193	1.52622	6.08552
F28D1.6	57.2778	10.9444	24.1389	12.2593	10.2124	-0.245443	1.888
F40G12.10	69.4336	69.4583	41.5417	24.451	10.2113	2.01693	3.94731
C18H7.2b	5.34722	6.22222	1.75	1.66667	10.1923	5.89233	0.0982107
Y39E4B.8	6.44444	5.22222	3	2.7037	10.1872	1.93726	0.7775
F53A9.2	45.25	5.5	20.6667	8.31481	10.181	-1.64647	1.30366
F39D8.1a	16.5	17.8056	11.4306	2.94444	10.1799	4.30306	6.47968
F39D8.1c	16.5	17.8056	11.4306	2.94444	10.1799	4.30306	6.47968
C05B5.7a	7.375	4.25	2.25	3.09259	10.1744	1.97371	-1.68396
W06A7.4b	78.0015	30.0419	47.3889	27.7037	10.171	0.238756	3.5736
C34B4.3	7.44444	3.83333	3.5	3.48148	10.1673	0.373531	0.0283457
T21C12.1i	33.8611	23.3889	22.5833	13.8148	10.1624	9.67399	2.05875
Y57G11A.85	24.4444	27.5	11.0278	7.68519	10.1621	14.9382	1.17126
C06C6.4	3.66667	3.22222	2.75	1.83333	10.1538	4.54545	2.79267
F47A4.1a	3.66667	2	2.75	1.83333	10.1538	0.857143	2.79267
C04F6.4b	45.0833	28.0903	38.268	31.5185	10.1502	-0.809781	2.22057
C42C1.9b	71.6933	55.5278	61.2791	32.9444	10.142	3.67442	9.37663
Y53F4B.33	40.5833	38.3889	27.8611	24.7685	10.1403	3.30016	0.962863
T16G1.6	22.8611	3.83333	4.11111	4.22222	10.14	-0.3533	-0.0836491
H12C20.3a	208.471	149.78	79.4059	80.0358	10.1389	2.42847	-0.148967
F52G2.5	39.5833	32.4167	19.2778	11.2778	10.1341	11.9005	5.9316
K08E7.8a	11.1944	6.22222	3.94444	2.90741	10.1321	1.01392	0.684601
C01H6.8b	70.0833	23.6111	29.0139	22.2593	10.1303	0.27585	1.7198
F55D12.2b	50.4347	31.9444	21.0278	14.1204	10.1263	3.70851	3.56689
C04F12.12	96.5833	49.5278	53.6944	39.7169	10.125	0.751473	9.08297
T01G6.8	19.1111	10.9444	14.1389	8.7963	10.1206	0.789083	1.34782
T12B5.8	99.8333	47.1944	46.5556	36.2963	10.1121	2.51044	1.43401
C34E7.4	97.0556	78.4975	37.8056	18.3704	10.1058	18.4709	3.59291
Y116A8C.28e	445.387	232.958	265.551	235.479	10.1053	-0.168549	0.825936
B0252.3b	57.2451	46.174	31.1528	26.6111	10.1043	2.69998	0.985902
B0252.3c	57.2451	46.174	31.1528	26.6111	10.1043	2.69998	0.985902
T23G11.6d	105.292	74.2917	37.625	32.5622	10.078	4.99517	0.687361
T11F9.4b	48.7222	20.2222	23.8333	21.1667	10.0704	-0.136298	1.30257
T11F9.4a	48.7222	18.0417	23.5833	21.1667	10.0704	-0.643538	1.24372
C04G2.5	60.9444	22.8611	24.8472	14.1389	10.0692	3.25299	1.18989
H19M22.2c	34.0556	24.6528	26.0417	12	10.0676	2.15346	6.89938
F17C11.12b	60.1262	26.4444	20.9444	16.8611	10.0601	2.92571	1.31817
ZK1321.4b	121.073	67.4141	96.9444	60.037	10.0572	0.731828	5.79809
H19M22.3c	7.44444	3.72222	3.25	1.5	10.0542	5.18733	4.27184
F57B9.7a	53.6389	31.2778	36.125	27.6759	10.0524	0.266473	2.24789
H32K21.1	46.3341	20.5417	15.6528	16.2778	10.0499	0.605668	-0.234831
E04D5.4a	17.4167	21.6111	9.27778	4.88889	10.0471	18.7715	3.41152
F58A4.7a	49.0139	43.2917	40.3889	29.9722	10.039	1.29588	5.61269
C17G1.3a	133.444	111.889	47.25	54.5185	10.0389	3.96078	-4.70601
C18H2.5	19.1944	17.2222	11.4167	5.83333	10.0339	2.2843	4.01891
ZK622.1	51.1291	33.8056	35.6111	19.3704	10.0324	1.96637	7.71959
B0034.1	21.9722	13.7778	16.3889	7.68519	10.0321	1.10912	6.58132
T14D7.1	72.7177	72.3944	45.3194	31.2685	10.0305	2.90506	1.87131
C35B8.4	97.8186	45.5139	34.8056	26.7315	10.0304	1.9978	1.52026
C05D11.13	31.1944	18.6528	12.8889	9.65741	10.0261	1.84962	1.2146
C08F11.13b	78.3483	32.25	19.0833	13.5185	10.0201	3.71366	2.91779
C14C10.7	31.0556	13.5556	13.1944	11.1574	10.0176	1.65369	1.97084
F10G8.8b	25.2361	20.1944	11.4167	9.26852	10.0164	10.7191	2.61702
C17C3.1a	93.0833	51.6667	66.4722	43.7407	10.0125	0.372854	3.68797
C17C3.1b	93.0833	51.6667	66.4722	43.7407	10.0125	0.372854	3.68797
C10C5.7	30.8333	5.08333	13.1111	6.94444	10.0068	-1.55756	13.1233
T07H6.3b	284.446	450.085	207.49	77.3148	10.0032	3.00802	7.00303
C30F8.3	6.23611	6.16667	3.5	1.66667	10.0029	1.93148	2.91606
T28D6.4	8.91667	7.44444	6.16667	2.74074	10.0023	4.29135	2.51963
ZK1307.2	17.6528	10.9722	8.61111	2.2963	9.99866	2.58066	4.9603
F55B11.50	90.1076	70.2778	30.8611	26.2037	9.99677	8.2614	0.839398
ZK809.8a	1948.46	855.054	1033.35	767.511	9.9853	0.421678	2.76997
F02C12.5c	3.86111	3	1.5	1.16667	9.97989	9.42857	0.600791
C01A2.2a	25.2222	14.5556	6.76389	6.7037	9.97619	2.89256	0.0376631
K08E4.7	27.4444	25.6111	14.1111	7.09259	9.97125	9.43748	2.06345
F55E10.6	62.1257	30.125	22.9989	19.1204	9.9703	1.4355	0.93031
D1081.10	5.69444	5.22222	5.16667	2.22222	9.96683	2.36213	2.42257
B0285.7	8.66667	4.97222	3.5	3.74074	9.96544	2.34672	-0.573546
R05A10.66	98.6944	21.3333	36.6389	26.8148	9.94913	-0.454066	2.72167
Y57G11C.156	48.1111	23.7222	34.5	23.7963	9.94168	-0.0254476	4.42072
K08B5.2	24.8333	13.0556	11.0278	11.7778	9.92815	0.439993	-0.304266
ZK1251.2a	78.8364	18.4167	36.1667	26.9259	9.92709	-1.41631	0.941564
ZK1251.2b	78.8364	18.4167	36.1667	26.9259	9.92709	-1.41631	0.941564
T21C12.1f	26.1111	17.125	18.75	10.2963	9.92452	1.22946	2.94423
F56H9.4b	12.8611	3.72222	4.11111	5.66667	9.91122	-1.0373	-1.17529
C02C6.3d	96.3183	93.2778	49.0556	36.537	9.89769	3.55583	1.72925
C31H1.6a	41.5278	28.1389	22.5833	20.1111	9.89437	1.3201	0.531877
C31H1.6b	41.5278	28.1389	22.5833	20.1111	9.89437	1.3201	0.531877
C08F11.63	260.161	172.639	116.23	80.7407	9.89116	4.88612	1.22781
T10B5.8	15.9306	11.6667	4.52778	3.48148	9.88927	4.34506	1.84388
F44F4.3	19.4861	12.1389	7.25	4.91667	9.88853	1.41419	3.4801
F15E6.2	77.1111	49.1667	31.0833	25.3333	9.88785	1.20993	1.29199
C47E8.7	107.43	73.5	70.2639	55.8241	9.88658	3.26405	1.41052
F45G2.1	20.7639	21.3889	10.2083	2.37963	9.8839	6.66857	6.19295
R03D7.6a	113.792	48.4167	42.1413	39.1732	9.88285	1.8939	0.750653
C53B4.7e	126.819	104.444	65.0833	46.6759	9.88078	36.4353	1.4432
T28C6.11	99.875	86.0816	58.6806	40.2037	9.87279	6.16209	2.25806
D1054.9e	18.6667	20.4583	8.83333	2.74074	9.86605	5.25989	2.38376
R12C12.9b	227.444	113.44	121.302	99.1245	9.86064	0.810934	1.1346
F11D5.1b	12.8333	12.4583	8.125	7.75926	9.84762	2.27074	0.611172
ZK675.3b	26.1111	9.94444	9.63889	7.0463	9.84478	1.13502	3.20309
Y54G2A.9	83.8889	61.9722	28.5833	26.3279	9.83894	10.0563	0.209502
F31F6.4a	153.928	49.3333	84.25	52.5	9.83446	-1.08393	13.8189
Y57G11C.1123	111.417	51	50.6438	28.5741	9.83401	2.46467	7.81631
R10E8.8	55.25	20.75	20.7222	19.5741	9.82771	0.455514	0.210406
K10B3.1a	73.3333	64.3847	31.5	19.9167	9.82623	3.45433	7.15368
F42A10.2c	34.3889	22.7222	17.625	16.4352	9.82191	1.6097	0.666957
C26B2.3b	40.4722	31.0625	29.1111	23.6481	9.81631	5.33988	0.777751
Y1H11.2	22.4722	9.11111	5.22222	5.06481	9.8035	5.58351	0.277398
C08F11.71	256.496	168.218	114.767	80.4074	9.80236	4.50561	1.24199
T08G11.5	30.0556	11.8056	12.0972	8.05556	9.80205	0.956357	1.76337
Y54F10AM.2c	20.5417	21.625	14.8333	5.09259	9.78911	6.27005	5.96875
C54D10.9	19.9444	24.25	7.65278	2.94444	9.78695	5.92193	2.26117
Y49E10.16b	150.056	88.6389	82.0278	72.3148	9.78262	2.09593	1.26003
C18A3.4c	56.8194	52.3194	36.2985	29.1111	9.77831	7.92578	2.53247
F55B11.68	150.806	106.083	77.5	43.3148	9.77634	4.50157	1.62935
T19C4.1	8.69444	5.41667	2.75	1.87037	9.77472	4.98059	1.23539
D1007.14	91.1111	36.0694	40.0278	28.7963	9.77468	1.61863	2.60212
F46F2.3	56.182	40.0694	28.0972	23.3519	9.74992	2.23252	1.27818
T10C6.12	11.3611	14.5	6.41667	3.85185	9.74895	2.53191	1.97857
C06E7.94	42.5	13.3056	10.4444	13.2593	9.74124	0.00808815	-0.890523
T24H10.7a	28.8056	22.3472	22.4444	20.7593	9.73922	1.12392	0.702496
B0495.10a	17.5833	12.3889	7.11111	6.72222	9.7358	5.87818	0.381252
F35H12.2c	17.875	12.3889	16.3889	14.0926	9.73191	-5.25714	3.7873
T16G1.13	80.2083	59.75	57.1944	42.8981	9.72879	2.52953	2.81879
T12C9.5c	48.6667	22.4861	15.8056	15	9.72822	4.23911	0.400383
F10F2.9	7.18056	14.2639	4.88889	1.72222	9.72577	6.46524	3.03143
B0273.1	28.6389	23.125	34.1944	17.9352	9.71298	0.967374	1.74463
Y102E9.5	67.4167	30.1111	33.3333	24.7593	9.70631	0.671589	2.19601
F02A9.2b	2329.21	1703.88	1514.24	1139.67	9.70341	3.96631	3.90732
R13D7.2	32.2222	9.51389	15.4306	13.6574	9.70017	-0.88757	0.639475
F28H1.4b	66.2222	45.3333	37.2778	23.5463	9.69358	1.50207	2.68278
R09B5.3	20.6667	12.7259	8.94444	2.77778	9.68863	1.15858	5.51651
M03F8.1	14.2917	7.875	3.625	2.07407	9.68475	3.41634	2.08075
Y46H3D.5a	35.4861	12.8194	15.9306	13.7778	9.67863	-0.455619	1.31179
K02G10.3	56	17.6667	21.9583	24.0926	9.66093	-1.56159	-0.956388
VK10D6R.1	95.59	46.1069	76.9905	29.1733	9.65601	2.29961	1.37894
R07B1.9	11.3611	8.86111	6.33333	2.33333	9.63204	6.50715	11.0769
ZK1128.3	33.3333	24.1389	19.1528	10.8889	9.62379	4.76103	7.14463
K09B11.21	5.94444	4.58333	1.5	1	9.62162	4.96154	0.947368
T07H8.6	5.94444	3.19444	2.5	1	9.62162	3.03846	2.84211
Y73F8A.457	5.94444	2	1.5	1	9.62162	0.972973	0.947368
ZK470.6	5.94444	8.44444	2.5	1	9.62162	0	2.84211
ZK121.2	18.9028	6.5	12.1944	8.71296	9.61944	-2.08239	2.14186
C25E10.9b	692.884	301.293	268.679	190.807	9.61475	2.70058	2.47949
F47G9.3	26.6944	12.4722	7.25	2.2037	9.61392	3.63163	5.80194
T01D1.6	120.727	145.875	94.5833	13.1296	9.60949	2.48142	13.0152
AC3.5b	57.9722	20.0833	13.4167	15.7037	9.60321	0.488938	-4.18075
F46B3.4b	108.004	71.75	106.025	49.6111	9.595	6.02096	29.7883
F57F5.3	15.6806	10.1111	5.44444	2.49074	9.59254	15.2463	2.10623
B0507.6	6.19444	3.83333	3.05556	2.90741	9.59186	1.04266	0.134105
B0336.4b	16.0556	11.6944	10.7778	12.5278	9.59141	-0.316511	-1.2475
EGAP7.1	35.8472	18.3333	9.5	1.7037	9.59118	2.82792	3.3495
F07A5.7a	137.218	83.625	112.611	57.0556	9.58975	1.97402	3.72624
E02A10.3a	32.1944	14.4444	19.7222	16.8704	9.58965	-0.489565	0.469688
R09H10.3b	474.11	304.402	231.46	220.403	9.58645	2.74556	1.24579
C23H3.2b	119.722	73.9306	60.9167	37.6296	9.58579	2.79763	1.30585
Y37A1B.5b	316.79	231.974	197.076	137.22	9.58321	8.63204	3.35619
C18A3.4a	63.6111	59.9444	44.4235	29.9167	9.58282	6.35624	3.47827
Y73B6BL.1	19.4444	12.7778	9.94444	6.7037	9.57758	1.38911	2.07634
Y82E9BR.23	21.2222	11.6111	7.11111	4.68519	9.57599	2.97378	1.66384
C50F4.13	204.88	155.832	174.012	131.634	9.56435	1.08955	2.60898
F59A6.2	78.4444	64.6528	54.1667	25.7315	9.56103	7.83599	5.60799
CD4.1	17.1389	8.30556	4.40278	4.35185	9.5564	1.71267	0.0508917
C31C9.2	58.4722	44.0278	25.1667	16.2037	9.55624	1.95721	4.08867
T19D2.2	46.0556	39.6389	34.3056	24.7593	9.54822	3.31657	3.01426
Y57G11B.2b	200.797	162.666	104.905	45.213	9.54441	13.4844	6.02819
F36G3.1	29.6111	28.3333	13.5556	11.9259	9.53731	3.48613	0.987766
C12D8.14	668.788	262.333	461.545	188.211	9.52947	1.05216	5.12857
B0496.8	24.3611	15.6389	13.0556	13.1111	9.52319	2.83614	-0.029308
Y62E10A.13d	643.328	735.662	478.503	283.421	9.52153	10.1559	6.64498
K05B2.5a	75.5278	68.0278	48.9722	35.4881	9.52015	2.2339	3.19554
C43G2.8	26.1111	14.3611	10.0556	7.72222	9.51691	7.37519	0.935184
C09B8.1	26.2917	21.7778	14.6667	11.7037	9.51294	2.90017	0.816833
C34D1.4c	67.4167	47.6462	26.0833	15.5185	9.50147	3.73236	2.24271
C23H4.3	25.9167	20.2083	9.69444	13.4444	9.4924	2.13492	-1.26964
C23G10.1b	20.1528	14.1667	12.125	8.46296	9.49085	1.7762	2.9954
F42G4.3a	119.594	143.159	149.221	80.612	9.48865	1.23565	16.0018
R13F6.9	7.94444	3.95833	3	3.83333	9.48738	0.146889	-1.86339
K07C6.5	12.7222	4.66667	2	1	9.48315	2.16393	0
C54E10.6	75.1656	26.8333	41.1111	37.1019	9.47864	-2.25695	0.994693
K06A5.6	240.491	189.57	180.071	189.807	9.47121	-0.00632055	-1.93909
F07D3.2	87.6973	39.4722	43.4444	31.2778	9.46926	1.19131	2.06884
ZK550.5	66.8795	53.5833	74.8846	40.1204	9.46749	1.55701	5.45327
H20E11.6	48.6667	21.7778	19.6667	10.3333	9.46653	3.53319	11.6923
W08F4.6	167.257	142.112	46.0417	13.5	9.46345	5.08399	3.6825
F45C12.4	48.4306	22.1389	23.1944	21.3241	9.46152	0.13416	0.319693
T26C12.6	52.7222	42.125	23.5556	20.6204	9.45838	2.28119	1.0866
F54D10.2	13	2	3.97222	3.5	9.45663	-1.97211	0.836894
C25F9.10b	92.3065	43.3059	53.517	34.1204	9.45562	1.6408	3.5691
K09F6.3	24.5556	29.6459	17.5556	11.3426	9.4552	3.03478	4.77016
T04D1.2	2.91667	1.25	2	2	9.42857	-2.7	0
F28A12.3	30.9306	13.5694	12.2778	13.213	9.42369	0.13785	-0.597665
F44D12.9a	61.3194	38.4308	30.1528	29.1177	9.42282	3.16234	0.337331
F53B6.2b	15.4444	9.84722	8.11111	6.01852	9.41539	3.93255	1.33273
T25B6.2	113.667	124.715	73.3333	57.1111	9.41288	6.99802	1.50015
B0261.8	128.639	67.0551	56.0417	33.0926	9.40886	2.4909	3.93324
AC3.16	395.244	473.408	269.378	42.3333	9.40397	4.32506	12.6534
F57B7.1a	41.0556	14.2361	15.5	10.8611	9.40371	0.615108	1.6559
F22B8.6	514.702	503.617	310.837	126.907	9.403	7.20546	4.03059
F33H12.7	14.3889	4.97222	10.4444	3.02604	9.39777	1.77017	5.07647
K02E2.12	27.1111	8.86111	10.5556	8.61111	9.39617	0.0807172	0.344872
F28E10.4	17.6111	12.7778	16.4722	9.44444	9.3896	0.754757	2.36466
R53.4	1398.63	1403.24	1178.28	1171.6	9.38892	1.47857	0.312773
D2092.7	28.5139	17.2222	19.0139	6.30556	9.38175	3.27019	5.34829
C45G9.10a	2.94444	2.5	2	1.16667	9.3779	2.40316	4.28571
C18F10.2	2.94444	1.75	2.25	1.16667	9.3779	1.77715	3.30043
T12B3.1	2.94444	1.5	1.25	1.16667	9.3779	0.600791	0.253879
ZC581.6	22.7083	16.9167	17.8194	9.89815	9.37199	2.525	16.8879
T28C6.1c	30.5556	57.7925	26.2778	14.2315	9.36675	12.1856	1.12994
Y71F9B.5a	9.41667	4.58333	4	4.75926	9.36659	-0.201423	-1.48779
Y71F9B.5b	9.41667	4.58333	4	4.75926	9.36659	-0.201423	-1.48779
R10H10.3	961.78	517.943	540.16	408.475	9.36602	1.37488	2.5004
M03E7.3	17.3194	10.7083	11.1528	7.32407	9.35583	1.10813	4.7616
F17A9.4	78.4306	47.2917	34.125	34.0158	9.35482	8.25498	0.0319949
C53B4.7c	127.583	108.056	71.3889	56.2222	9.35223	17.0922	1.17218
T28D6.7	84.1014	42.5694	39.1062	33.1944	9.35024	1.20787	1.24357
F44G3.10	3.5	0.5	1.5	1.16667	9.34862	-0.506209	0.600791
D1054.8	219.073	108.565	107.222	111.89	9.34012	-0.175488	-0.448218
C08G9.1	114.708	86.8838	71.875	55.7315	9.33857	5.94534	4.05132
C34C12.6	18.9306	9.5	6.20833	5.33333	9.33822	3.70708	0.726632
C15H11.11a	17.3056	5.47222	5.47222	7.24074	9.3263	-3.33735	-3.33735
F46H5.3b	2190.88	1245.81	1617.01	1401.58	9.3152	-2.27656	1.7212
F46G10.5b	68.3611	54.7778	36.3322	36.543	9.30332	6.98898	-0.0272533
C46G7.66	605.371	670.179	436.794	293.695	9.30058	9.84256	2.30192
Y53F4B.27b	9.20833	7.27778	3.5	1.33333	9.29381	3.14327	3.44625
ZC455.6b	51.7398	22.3646	10.2361	7.38889	9.29211	5.48599	0.990432
C49C3.15	20.2361	9.05556	10.8889	10.1944	9.28677	-0.665765	0.515119
C08B6.3	38.5	31.0556	21.4167	15.6667	9.28337	2.46988	1.31171
C54D1.5	41.7639	20	21.1667	18.3796	9.27831	0.437583	0.660312
Y71G12B.32	5.05556	1.75	1.75	1.66667	9.27819	0.1875	0.1875
Y82E9BL.15	39.5833	14.8056	14.2917	11.2407	9.2694	1.14222	0.760555
F53B3.3	4.5	5.5	3.5	1.32407	9.26762	4.52966	3.4892
C16C4.5	11.7083	9.48611	5.33333	4.03704	9.26272	4.76807	1.57924
T24B8.3c	203.814	186.973	139.028	89.3148	9.26147	9.50407	2.59941
Y57G11C.24e	44.9167	37.9583	34.8472	28.0066	9.25777	1.26986	3.96272
F14H12.4a	21.9444	13.5	14.5278	12.3519	9.25084	0.409313	1.32663
F14H12.4b	21.9444	13.5	14.5278	12.3519	9.25084	0.409313	1.32663
R102.3	25.7778	17.6111	14.5278	7.31481	9.25049	1.54636	3.49766
ZK909.2i	74.4317	52.0972	62.1528	50.5292	9.24605	0.0903876	1.36372
ZK154.4	38.2361	22.9306	16.5139	15.6019	9.24182	4.42564	0.503575
C49A9.16	5.72222	2.5	1	1.64815	9.23783	1.36551	-1.84003
C03B8.6	48.6667	36.7778	30.9444	17.7778	9.23674	5.57486	3.49863
T12C9.5b	55.0278	24.0417	16.4722	16.787	9.2362	5.39726	-0.184104
F02C9.1	45.4861	22.8889	24.4583	10.713	9.2334	3.16584	4.50739
F18F11.1	213.87	129.056	106.957	90.2127	9.23309	6.6575	1.18232
C38C6.4	2.83333	1.5	1	1.16667	9.23077	0.600791	-0.857143
K05F1.8	22.7778	26.5556	22.5417	17.2407	9.22265	2.07519	0.707175
C45E5.25	35.5556	18.6111	17.5	3.48148	9.21991	9.61126	8.33366
C45E5.38	35.5556	18.6111	17.5	3.48148	9.21991	9.61126	8.33366
Y37A1A.2	22.8611	19.5556	7.61111	4.55556	9.2192	4.14738	2.28745
Y37A1A.14	33.9167	31.0278	9.75	6.7037	9.21559	26.9104	0.764068
C01G10.14	54.3333	49.1944	36.6528	20.6574	9.21051	3.92204	11.1624
C34E11.2b	6.94444	7.27778	3.25	1.5	9.20853	3.06725	4.27184
Y105E8A.13b	6.94444	5.72222	2	1.5	9.20853	2.38002	0.467897
F43H9.1	108.278	46.8889	48.4444	36.7963	9.20443	1.60878	1.20955
W04H10.1	14.3611	8.22222	14.4167	7.7037	9.19352	0.0982623	4.35758
D1054.9h	18.6667	21.4444	8.83333	3.12963	9.18743	7.494	2.18931
F46F3.2	15.9722	12.2778	6.83333	8.16667	9.18638	1.5441	-0.724296
F20G2.3a	31.1667	17.6944	8.22222	7.66667	9.18634	3.71799	0.129431
C09G9.5a	29.1389	7.63889	15.3333	14.8889	9.18129	-4.62975	0.527209
F11E6.1a	27.6667	11.1111	14.25	11.2407	9.17933	-0.0756218	2.42289
F13A7.1	40.9583	48.7778	54	34.1852	9.17448	3.38487	2.51004
K09H9.8	48.6111	21.9306	20.4306	15.6481	9.17404	0.898605	1.49609
VZK822L.1b	1369.39	1045.24	908.65	1182.53	9.17383	-1.57479	-14.203
F58A4.7b	49.0139	42.9444	40.2083	29.5278	9.1679	1.34403	5.1923
F25H2.2	38.9571	29.2083	24.125	22.3519	9.14868	0.794742	2.32529
F40F8.4	102.79	57.3056	56.9444	43.9352	9.14434	2.15082	1.21195
Y39A1A.19	22.0556	9.88889	6.66667	3.88889	9.14415	1.66716	1.51251
T12C9.5a	61.6944	25.1389	17.1389	18.5741	9.14378	5.99524	-0.842847
C50D2.1	10.3472	6.70833	5	1.66667	9.13521	2.40483	3.41142
F09D12.1	131.083	53.6806	105.514	84.5344	9.12756	-2.18613	7.02837
K10G6.2	6.94444	4.88889	2	1.33333	9.12652	2.35438	1.84615
C30G12.1	6.94444	4.33333	2.25	1.33333	9.12652	2.13958	1.08032
F19H8.4	6.94444	2.25	1.75	1.33333	9.12652	2.0625	0.491053
Y71G12B.2	7.94444	2	3.25	2.33333	9.12652	-0.308108	1.08032
Y47D3A.13	316.193	264.571	246.666	140.442	9.1263	4.44343	7.27081
F55B11.121	147.488	112.75	62.4722	48.6481	9.126	5.69309	1.23802
T04C9.4b	1342.94	1002.96	1184.24	717.916	9.11201	1.28726	7.03884
B0207.12a	8.45833	3.83333	4.36111	3.12963	9.1091	0.67949	1.16318
Y57G11C.463	8.91667	9.91667	3.11111	2	9.10372	4.91975	0.501311
R10H10.9	67.4167	59.75	50.4722	29.3889	9.10314	4.02031	2.5029
F41E7.8	161.011	126.628	137.673	63.9074	9.10117	10.5679	7.43531
D2089.5	34.3611	24.3194	12.8056	17.8148	9.10044	2.54767	-2.1086
C55A6.5	17.3194	8.05556	7.25	8.57407	9.09839	-0.129304	-1.34961
C35A5.11b	28.3611	25.4167	2.5	2.40741	9.09628	31.1232	0.10364
F20A1.10	137.066	171.356	116.928	69.1944	9.09608	8.19212	2.73531
F46A9.1	253.559	167.639	217.438	119.643	9.09545	3.74093	6.32335
T28B4.1c	46.3611	25.9757	32.7778	23.287	9.08081	0.340869	1.90793
F23H12.3b	47.7786	29	27.3194	21.287	9.08073	1.0131	1.22191
Y39E4B.9b	23.9583	17.4306	9.18056	8.98148	9.07021	4.38937	0.263495
C06E7.9	77.6111	64.6389	34.4145	22.8519	9.06993	5.68828	1.39538
R57.1b	101.806	81.2959	56.3194	54.3981	9.06181	3.82335	0.350865
T09F5.12a	42.9167	15.0417	12.75	9.75	9.05962	0.428768	1.12723
F55C10.4	6.63889	2.75	1.75	1.5	9.05759	0.953705	0.610264
C13C4.3	19.6111	20.3611	10.4444	8.35185	9.04317	2.11845	1.36501
F17C8.2	27.1389	22.2083	13.3333	5.42593	9.03654	8.67384	2.6877
ZC250.4	184.373	148.786	99.4583	50.9924	9.03513	3.77826	3.18191
F53B7.7	13.5972	5.93056	5.88889	3.48148	9.03455	3.42359	1.2475
C13C12.1a	236.136	87.5281	165.417	111.426	9.03107	-2.27349	2.7042
K04A8.6	48.9861	40.1703	30.4444	22.9259	9.02918	2.94904	5.06112
C12D8.9a	30.5139	17.059	26.2917	17.7593	9.02529	-0.490867	2.50888
F28F8.2	156.134	85.2591	97.6667	57.3796	9.02447	1.25124	4.22498
F34D10.3	35.8333	12.1389	16.1389	14.9444	9.02402	-1.38855	0.503549
E03D2.1	33.2361	19.0833	19.7361	13.8704	9.02319	1.27866	2.67328
T11B7.4b	128.778	80.4722	81.8333	47.6667	9.02194	10.1501	8.71781
C46G7.4a	56.5694	27.2778	32.3194	25.6019	9.01907	0.487897	1.2359
T28C6.1d	30.0417	56.3203	26.2778	14.2315	9.01749	13.1931	1.12994
R173.4	48.5139	28.7083	20.4028	18.4537	9.01362	3.85281	0.447338
C03A7.4	179.494	191.142	111.778	17.0278	9.00868	3.46842	6.90732
C52B9.1a	13.6806	6.95833	5.26389	5.66667	8.99779	0.950142	-0.578916
F17C11.11a	220.006	76.8056	98.75	57.1804	8.99507	2.13171	3.6887
F08F1.14	150.789	180.472	26.9722	5.92593	8.99202	22.89	3.47136
C49C8.4	42.6944	14.7222	13.8056	16.6574	8.9775	-0.288953	-0.932552
Y67D8C.8	2683.13	1157.26	1692.61	1136.24	8.97718	0.083696	3.08191
F32D8.3	6.25	6.72222	1.5	2.37037	8.9765	1.56819	-1.33901
T22B11.2	14.4861	12.7222	5.93056	1.66667	8.9727	2.07965	10.8096
C03A7.7	183.209	213.498	125.92	21.9444	8.97016	3.22455	9.01094
Y37E11AL.12	34.4167	22.1111	24.2222	13.5	8.96551	1.78946	1.84516
F36H1.10b	22.25	9.625	12.75	8.66667	8.96436	0.590505	1.85142
C17H12.10	21.2222	5.36111	10.3611	8.81481	8.96321	-4.04842	1.86223
C27C7.8	15.4722	5.58333	3.72222	1.33333	8.96223	2.97388	5.17433
H04M03.12	9.94444	3.72222	5.72222	3.44444	8.96123	0.153772	1.26093
T27A10.2	5.44444	4.97222	3	2.33333	8.96	5.49806	0.616217
Y51A2D.19h	5.44444	3.22222	3.75	2.33333	8.96	2.07493	3.1875
Y51A2D.19f	5.44444	3.22222	3.5	2.33333	8.96	2.07493	1.85567
Y51A2D.19a	5.44444	3	3.5	2.33333	8.96	1.84615	1.85567
Y51A2D.19b	5.44444	3	3.5	2.33333	8.96	1.84615	1.85567
Y51A2D.19c	5.44444	3	3.5	2.33333	8.96	1.84615	1.85567
Y51A2D.19d	5.44444	3	3.5	2.33333	8.96	1.84615	1.85567
Y51A2D.19e	5.44444	3	3.5	2.33333	8.96	1.84615	1.85567
Y51A2D.19g	5.44444	3	3.5	2.33333	8.96	1.84615	1.85567
Y51A2D.19i	5.44444	3	3.5	2.33333	8.96	1.84615	1.85567
Y51A2D.19j	5.44444	3	3.5	2.33333	8.96	1.84615	1.85567
Y51A2D.19k	5.44444	3	3.5	2.33333	8.96	1.84615	1.85567
Y51A2D.19l	5.44444	3	3.5	2.33333	8.96	1.84615	1.85567
Y51A2D.19m	5.44444	3	3.5	2.33333	8.96	1.84615	1.85567
F15A4.5	4.44444	2	3.94444	1.33333	8.96	0.616217	1.30517
Y22D7AR.13	5.44444	2	3.94444	2.33333	8.96	-0.923077	1.56522
F59F3.2	4.25	2.94444	2.5	1.83333	8.95104	1.12596	1.20158
K07C5.7	20.1667	9.61111	8.47222	6.53704	8.94583	2.74496	1.32368
Y62H9A.13	3.11111	2.25	1	1	8.94118	4.5	0
F23B2.4	3.11111	1.59722	1.25	1	8.94118	1.3871	0.9
Y47G7B.2	8.69444	1.75	3.5	3.12963	8.93586	-1.42538	0.472627
F01E11.18	12.9167	5.22222	2.5	4.0463	8.93518	2.36825	-2.17514
W05F2.4d	17.1111	18.8611	12.1528	6.68519	8.9343	2.71687	3.42788
Y71H2AM.10	3.86111	2.94444	2.5	2	8.93333	0.971429	0.947368
F54D1.5	3.86111	2.47222	2	2	8.93333	0.472222	0
F28B12.2c	46.5556	35.625	30.1667	31.4352	8.92851	1.71655	-0.223675
F28B12.2a	46.5556	35.625	29.5139	31.4352	8.92851	1.71655	-0.305085
T13A10.5	36.6528	19.3472	20.4167	14.6204	8.92743	1.88744	2.07633
C17H12.25	57	37.8611	17.3889	18.5926	8.92648	4.46455	-0.276654
C41C4.10	90.9444	66.5278	39.8611	37.0185	8.92635	4.97742	1.14005
T22B7.1a	19.3056	11.4306	11.7778	14.6111	8.92334	-1.96664	-4.60164
F40H6.1	128.069	94.7969	110.823	71.0937	8.90529	1.52845	6.50207
W08F4.5	4.38889	4.5	2.25	2.16667	8.90345	3.26358	0.253879
Y53F4B.14a	95.0683	53.8129	54.5	41.5741	8.90205	0.813279	1.9884
T27F2.2c	11.8333	8.86111	9.93056	7.21296	8.90088	1.61592	6.63334
C06C3.4	30.0556	16.875	7.81944	4.03704	8.89694	22.6647	4.45022
F11F1.8	8.91667	6.58333	4.66667	2.87037	8.8936	3.68129	1.02101
Y57A10A.10	69.1389	48.6667	55.4444	35.037	8.89351	2.22285	5.63594
F42C5.2	3.11111	2	2.25	2	8.88889	0	0.195652
K05F1.5	39.875	14.8889	13.9167	8.92593	8.88792	1.40501	2.30436
C33B4.3b	11.6111	10.6944	7.98611	5.02778	8.88555	2.37128	3.18937
R07E3.4	58.0417	52.75	35.5	26.7037	8.88363	9.86331	1.80785
T22B7.8	73.5278	44.6111	36.7778	21.7407	8.88338	4.04471	2.13508
W03F8.16	123.937	100.316	88.3871	43.7593	8.87575	3.36216	4.80861
C05C12.4	115.806	56.9583	54.0068	45.8148	8.86901	1.44022	0.766532
M05B5.2	135.3	119.347	52.3681	41.1759	8.86738	59.3967	4.26259
C29F9.3c	101.082	54.5694	30.2151	30.8426	8.86256	1.61707	-0.140447
Y53F4A.2	22.6806	16.4722	19.3194	9.22222	8.85898	4.50591	4.15091
T02E9.2a	87.7778	56.9444	27.2639	9.51852	8.8571	1.9138	3.63109
R07E5.18	33.0833	34.1111	8.33333	6.33333	8.85708	3.24608	0.655229
F39G3.5b	27.3611	17.2222	16	11.6296	8.85347	3.33951	0.878418
K12C11.3b	26.3611	14.25	9	5.2037	8.84665	5.00138	2.66423
T28H11.7	46.125	33.2359	38.4729	21.5992	8.83713	1.12266	6.24588
D1054.9i	17.6111	21.4444	7.88889	3.12963	8.83165	7.494	2.79134
ZC334.1	16.1389	1.75	10.9306	6.60185	8.82344	-6.06631	5.66106
Y57G11C.773	55.1014	23.5278	41.7778	28.6111	8.82237	-1.42369	2.25827
C14A4.9	75.9918	37.8959	10.7083	4.55556	8.82054	3.8682	3.54032
F58D5.6	6.08333	4.77778	4.83333	2.37037	8.8198	1.32606	5.35776
F33D4.6b	35.4861	19.3611	8.94444	4.69444	8.81091	4.81805	4.32386
W04G3.3	53.75	20.2222	14.5833	3.35185	8.79797	9.0591	4.4702
F21C10.9	637.305	154.361	165.556	103.076	8.79609	9.1544	3.24343
T06E4.10	21.7778	19.6111	14.25	2.81481	8.79429	11.4747	7.53391
T05G5.1b	258.746	118.976	92.3889	60.6296	8.79419	2.14907	1.71744
W04G3.2	45.3472	20.1806	15.6944	4.24074	8.79016	6.52295	4.46121
F41C3.11	39.9444	19.5556	9	9.56481	8.78311	1.18071	-0.3389
F13B6.2	61.6944	15.9722	25.7917	16.25	8.77473	-0.0854722	1.37704
C06C3.12	16	9.91667	3.5	4.96296	8.771	2.95594	-1.58763
F53B1.6	7.69444	5.36111	2	1	8.76364	39.25	0
F32H2.11	7.69444	2.5	1.75	1	8.76364	2.84211	2.7
R09F10.5	53.6944	21.1389	38.0833	22.5741	8.75443	-0.109038	1.12764
F47B3.7	65.2917	78.0088	56.125	43.3981	8.75155	4.11903	3.00967
D2023.1e	12.75	11.1111	4.30556	2.78704	8.74921	2.23596	2.62904
D2023.1f	12.75	11.1111	4.30556	2.78704	8.74921	2.23596	2.62904
F32B6.7	69.2778	42.875	52.9167	30.5093	8.74702	1.97889	16.0882
C15A11.2	65.3622	54.4028	32.75	16.0185	8.74551	3.40989	5.22149
F59C6.14a	66.4722	22.0278	25.8611	20.963	8.74288	0.170047	2.43976
Y119C1B.3	2.91667	2	1.90278	1.16667	8.74004	4.28571	0.778285
Y50E8A.16	21.7361	14.9861	12.25	8.42593	8.73775	3.4094	2.42073
T15H9.5	36.0833	26.2222	13.75	9.16667	8.7373	2.21568	4.65026
T27E9.2	1623.11	1312.95	1252.22	1234.73	8.73652	0.311349	0.321646
K04G2.7b	22.7361	7.58333	5.72222	5.07407	8.73447	0.629944	1.11584
ZK867.3	137.546	58.125	75.1389	58.0463	8.72947	0.00627901	1.63775
R10D12.1	27.1389	21.3194	9.88889	7.44444	8.72586	4.60724	1.80206
W08E12.3	24.3611	33.2639	13.25	4.56481	8.71837	4.73167	3.21227
C03H5.6	4.5	2.5	2.25	1.53704	8.71611	1.54791	1.63949
T02E9.1	6.69444	2.5	2.5	2.40741	8.71552	0.137634	0.137634
C34F6.11	17.0556	9.11111	7.80556	7	8.70161	0.598981	0.603454
R03G8.3	7.19444	4.15278	4.41667	4.44444	8.70092	-0.512623	-0.0142308
C13A10.2	30.6389	7.93056	10.7222	10.4259	8.69445	-0.884533	0.310409
C33F10.5b	58.6218	60.2227	34.5417	18.9537	8.68226	4.8764	2.47728
F14B8.6	26.1944	16.6528	15.5972	15.1019	8.68214	1.10566	0.373937
C01H6.1	26.6667	14	11.1944	3.53704	8.67857	9.1266	4.53478
T10H4.12	24.4167	5.5	18.1944	16.7685	8.67535	-12.9833	4.75899
Y46G5A.29	8.66667	7.13889	3	1.66667	8.6492	1.66085	3.69231
F38A5.3a	113.028	82.0972	63.2917	54.8889	8.64735	1.82264	0.845848
T17H7.7	37.0417	35.3333	12.3889	7.27778	8.64584	7.56446	2.62306
F11C1.5a	62.8333	35.2432	40.8469	29.1917	8.64242	1.01506	2.2824
F11C1.5d	62.8333	35.2432	40.8469	29.1917	8.64242	1.01506	2.2824
Y54G2A.4	30.8333	24	21.0972	14.8519	8.64234	3.11147	3.12952
Y82E9BL.17	26.3333	11.1111	7.88889	9.59259	8.63364	0.978399	-0.973656
F55A4.8b	37.5139	22.0278	15.5	15.1944	8.6336	7.68621	0.19002
F10D2.2b	27.2083	3.83333	7.43056	7.52778	8.63185	-1.91352	-0.0554051
F09A5.4a	62.0278	49.125	36.4722	37.8981	8.62896	3.01346	-0.286896
ZC410.7b	103.224	100.111	91.8175	87.1944	8.62822	0.475574	3.06892
ZC410.7c	103.224	100.111	91.8175	87.1944	8.62822	0.475574	3.06892
R106.5	652.598	591.177	356.017	249.531	8.62489	2.45717	2.3588
Y43F8B.3a	8.18056	8.20833	4.75	2.07407	8.61847	1.89016	3.90541
F26B1.8	641.757	383.308	456.729	286.433	8.60772	0.829821	6.54448
K08D9.4	15.1389	4.72222	7.94444	3.85185	8.60767	0.399341	2.90003
Y59H11AR.9	318.135	155.845	162.394	147.778	8.60601	0.26956	0.795137
C15H9.8a	53.5442	33.4722	31.5	25.0529	8.60549	1.17398	2.48527
Y47D3B.2a	47.6389	30.5972	24.0833	12.5926	8.59518	1.81545	3.54672
F25B4.8a	55	29.4722	18.7917	20.4074	8.59229	3.31639	-0.710794
C14B9.3	30.5139	18.8333	13.25	8.12963	8.5914	3.6682	3.7565
F25H5.1d	149.749	80.1531	78.754	69.8889	8.58882	1.03079	0.758956
F41F3.3	302.221	374.355	162.858	27.1667	8.58806	2.59333	14.8005
C34B2.1a	6.94444	9.11111	3.44444	1.66667	8.58435	9.62892	1.17719
R07C12.1	19.1944	5.36111	6.66667	6.37037	8.58433	-0.920883	0.220049
F52B11.4	279.812	754.671	227.244	43.8426	8.57842	41.4605	7.42656
C15H7.3	75.2965	60.6363	55.3333	28.4444	8.56306	1.93103	4.7499
ZK836.3	6.94444	4.22222	3.33333	2.2037	8.56051	0.89342	2.69971
R08C7.1	13.9722	4.66667	5.55556	2.07407	8.55654	1.28949	3.0211
F55F3.1	41.8194	26.8056	26.5278	20.1019	8.5518	2.01544	2.52146
C45G9.10b	3.13889	2.5	2	1.16667	8.54367	2.40316	4.28571
C03A3.1a	17.8611	4.97222	8.94444	5.18519	8.543	-0.247831	3.96258
F17C8.5	28.0417	13.7639	14.1806	8.65741	8.54168	1.19928	2.71625
K01A2.7	3.47222	4.47222	1.75	1.16667	8.53949	2.18997	0.732763
R09H10.1	3.47222	2.44444	1.5	1.16667	8.53949	0.862311	0.600791
R05D7.7	69.9167	47.9167	43.0278	33.8239	8.53613	4.98145	1.36297
R90.2	213.664	69.511	125.088	68.9259	8.53169	0.0545651	6.34338
ZK507.1	13.4444	11.3056	10.7778	7.90741	8.52886	0.865421	0.706261
K11D9.3	74.7916	30.6111	30.1922	24.6852	8.52506	0.507951	1.24768
T20B5.2	6.44444	4.13889	3.72222	1.83333	8.52433	9.42085	2.45635
F54C1.5a	5.94444	2.25	1.5	1.33333	8.52433	1.15149	0.857143
C33D9.6	21.2222	8.91667	6.55556	7.44444	8.52397	0.75095	-0.684022
F25E5.4	8.44444	4.58333	7.11111	5	8.52378	-0.505453	3.9024
B0464.3	1309.41	820.15	639.943	619.816	8.52163	1.1022	0.399365
T11B7.4e	126.248	76.0694	79.8194	46.8056	8.51863	10.0696	10.2493
F59E12.12	246.692	236.253	83.1944	22.037	8.51262	19.9546	2.06069
D1086.5	91.9167	17.6389	23.3611	23.4074	8.51059	-0.625698	-0.00878134
R06A10.4	10.1111	9.77778	6.55556	4.27778	8.50421	3.95248	8.57428
F33C8.4	96.1111	32.7155	46.75	27.5185	8.50363	0.318175	3.46979
ZC581.13	47.6667	15.1111	17.5	12.7407	8.50195	0.436368	1.71142
W02B12.7	31.3889	31.7257	31.2222	16.5648	8.50061	9.42693	3.19663
F57H12.6	811.321	1183.56	116.271	51.6478	8.49948	2.92061	5.5674
Y57G11A.107	22.3056	12.8056	9.63889	8.94444	8.49941	0.702874	0.225462
F58F6.1	485.932	796.637	174.342	39.7778	8.49906	18.0636	5.31217
C44B7.4	11.3611	5.88889	5.16667	3.89641	8.4973	2.01272	0.862224
F07C6.2	108.972	49.3056	35.125	26.4259	8.49651	7.57188	2.32376
K08H2.10	29.0833	10.3889	21.1389	14.7407	8.4923	-1.01052	3.68636
Y45G12C.1	13.4167	5.86111	4.43056	3.27778	8.49128	1.97462	0.83251
R11D1.11	348.571	225.408	183.105	118.054	8.49106	2.83627	3.25193
ZC434.9d	42.2083	52.2222	33.0417	25.1296	8.48694	8.32094	1.55792
C34H4.4a	148.079	192.448	73.0278	12.5185	8.48688	3.00746	3.95372
F09B9.2b	66.2211	41.7222	52.8611	33.8177	8.48657	0.923974	3.16999
T22E5.1b	9.88889	5.5	5.05556	3.14815	8.47694	2.17748	2.75793
K07C5.5a	81.7058	36.7778	34.8889	28.5741	8.47639	1.60687	1.26123
F11C1.5c	73.2083	42.8231	51.5623	35.0185	8.4671	2.62785	1.60176
F21H11.3	13.2778	6.88889	6.41667	6.7037	8.46598	0.266272	-0.224541
C08F11.13c	102.583	48.6944	27.3611	20.213	8.46493	2.16672	2.27749
C35D10.17	97.4028	52.096	63.5139	46.1111	8.46213	0.393708	2.54705
C34C6.6a	51.6944	25.4861	18.1111	19.7778	8.45907	6.2823	-1.16257
C34C6.6b	51.6944	25.4861	18.1111	19.7778	8.45907	6.2823	-1.16257
ZK688.12	111.194	64.3611	89.75	53.037	8.45886	1.99342	11.3776
F25B5.3e	104.306	134.065	64.9167	36.9074	8.45732	6.91338	5.9652
C09B8.8	13.1528	9.15278	5.27778	5.11111	8.45065	1.35972	0.171621
F30A10.5a	135.927	75.3889	127.971	41.5185	8.44995	1.27405	14.0866
F18G5.3	14.7222	7.94444	8.16667	7.37963	8.44893	0.582231	0.231382
F40G9.5	25.5	14.8333	8.44444	10.8148	8.44657	2.29304	-1.99831
F55F3.4	4.05556	2	1.5	1.5	8.44633	1.58001	0
F39D8.2c	18.8194	12.8056	7.11111	6.87963	8.44543	4.70705	0.160668
D1054.9b	18.4167	20.4583	7.88889	2.74074	8.43628	5.25989	3.16205
K09F6.5	5.30556	2.97222	2.75	1.83333	8.43579	5.7887	2.79267
ZK813.4a	37.0278	22.0972	18.5139	15.037	8.43133	1.2472	2.0293
Y57G11A.141	29.1667	22.0833	10.8889	6.33333	8.42943	5.48065	0.689718
Y45G5AM.3	47.6389	23.5833	27.2778	15.6852	8.42884	1.01392	4.27848
Y113G7B.3	32.8889	10.7778	11.5278	9.7037	8.42657	2.09594	0.855932
T07F10.6	9.51389	6.66667	5.33333	2.2908	8.42564	6.15145	3.74572
Y54F10AM.6	109.931	55.7639	17.2361	6.33333	8.41712	13.1751	7.15133
M153.4	8.69444	6.45833	7	3.5	8.41374	5.16933	1.18007
Y82E9BL.18	8.91667	1	3	2.92593	8.41074	-3.55132	0.0642788
F36H2.3c	7.94444	3	2.5	2.40741	8.40403	0.535032	0.137634
C14A6.13	13.75	8.91667	8.875	3.85185	8.39975	2.41176	2.206
F42A10.2b	33.3611	21.4167	17.3889	15.7963	8.39672	1.2231	0.741358
W03F8.5	82.3029	42.0974	57.9444	34.8548	8.3947	1.11577	2.14117
VZK822L.1c	1503.39	1133.43	980.557	1368.91	8.39428	-2.94541	-44.2756
C50F7.1b	12.2361	5.36111	4.19444	3.48148	8.39127	4.55348	0.872206
F46C3.2	11.9167	5.43056	6.16667	4.42593	8.38891	0.529101	1.23058
C42D4.2	28.6111	59.0556	8.27778	7.75926	8.38833	15.0401	0.132606
C15H9.8b	59.0417	27.7535	24.9861	23.0369	8.38435	0.771032	0.536997
M01D7.7b	97.8333	87.7419	85.5833	56	8.36929	1.89949	3.31432
T07C4.5	4189.16	2115.75	2589.77	2456.88	8.3678	-0.417363	0.42387
R90.1	28.4028	26.0972	16.9167	17.3889	8.36378	8.23464	-0.351989
F21A10.1b	23.0417	12.7361	8.55556	7.94444	8.35722	3.90441	0.315026
Y18D10A.21	41.875	31.3368	25.8056	15.287	8.35494	1.80457	2.35751
B0280.4	33.6806	13.0694	16.3333	8.09259	8.34722	6.19205	14.0916
Y54E10A.17	181.778	175.022	113.282	68.4259	8.34005	3.74876	4.54056
C50F7.1a	12.7083	4.65278	3.94444	3.51852	8.33855	1.1326	0.307708
K08D8.4a	13	4.58333	7.52778	5.7037	8.33531	-1.375	4.47727
F22D6.12	75.8611	33.75	36.9444	28.8056	8.32873	2.1779	3.06347
ZK6.11b	669.263	252.489	338.94	233.455	8.32509	0.448526	2.54665
C44C1.1	84.9167	54.4722	33.4722	33.7778	8.32479	2.26196	-0.146548
ZK970.1a	15.1806	5.29167	8.625	6.87037	8.32395	-1.28927	0.922163
R102.4a	59.7778	37	29.6111	22.2593	8.32206	2.88534	0.74069
Y53F4B.27a	9.20833	6.94444	3.5	1.5	8.31656	3.38392	2.72152
F49E12.9a	77.2917	39.4444	31.4028	27.7685	8.31173	3.38678	0.61337
F49E12.9b	77.2917	39.4444	31.4028	27.7685	8.31173	3.38678	0.61337
C43H6.4	13.1944	8.08333	4.69444	6.2037	8.31164	0.647093	-1.5558
Y119D3A.4	2.83333	2.5	1.25	1.33333	8.30769	2.10277	-0.253879
F31D5.3d	32.7778	18.6111	23.5556	18.0741	8.30751	0.0986505	2.65992
T20D3.2	1278.01	779.862	463.515	514.957	8.30234	2.29105	-1.11157
B0496.6	45.0556	26.75	31.6089	16.1481	8.29902	1.91249	2.53334
F46C8.6	69.0374	27.3472	15.7917	3.66667	8.29719	9.67787	10.9858
ZK418.7	36.2222	9.95833	13.6528	8.98148	8.29494	0.194736	2.54373
Y73B6BR.20	30.1944	21.3333	13.8611	10.3889	8.29291	3.67426	0.544174
F56A8.7a	54.3611	27.125	24.9722	27.0463	8.29241	0.0217568	-1.04365
F56A8.7b	54.3611	27.125	24.9722	27.0463	8.29241	0.0217568	-1.04365
F26D12.1c	13.1389	8.93056	9.44444	6.87037	8.2915	2.25601	2.79517
T15B12.2	6.94444	11.0833	5.61111	5.51852	8.28491	7.51983	0.1207
ZK6.11a	671.843	253.776	340.174	234.085	8.27723	0.464167	2.57395
Y43C5B.3	117.944	97.9722	93.1693	65.1667	8.27569	6.53829	7.63463
K08F4.7	154.577	117.829	88.1545	37.8333	8.27541	11.6399	4.8439
Y75B12B.4	22.8333	9.41667	8.44444	10.037	8.27399	-0.253252	-1.11109
F52H3.5	87.5694	43.1806	30.4861	27.6481	8.27346	1.68042	1.14755
Y54F10AM.8	244.385	263.804	154.303	94.9844	8.27185	7.84278	3.18946
K10H10.4	39.7778	52.7222	28.7222	9.2963	8.26874	11.5908	1.84911
T23D8.2	18.9028	7.68056	7.25	5.59259	8.26507	0.751957	1.16174
EEED8.8	27.5694	23.2778	20.3333	19.6944	8.2648	0.621643	1.37243
Y116A8C.38b	29.5556	22.0278	17.5	10.6296	8.25994	1.84621	2.19944
R01H10.3b	21.9722	8.44444	11.5278	10.6481	8.25766	-1.90101	0.366737
Y23H5B.12	10.9167	6.44444	5.05556	2.77778	8.25352	2.83219	2.76694
F55C10.1b	111.982	86.651	62.5694	56.3611	8.24744	5.59649	4.53313
ZK688.6b	99.3921	22.6737	38.1944	26.0529	8.24679	-0.439109	0.969293
Y55B1AL.1	40.0417	41.7432	30.4572	22.6667	8.24248	1.99173	1.22591
C55B7.3	75.7907	44.8889	54.2709	26.3056	8.24174	3.50828	3.3368
T04C9.6a	41.1389	30.25	18.4444	17.9074	8.2417	6.13118	0.273872
C41G7.9b	125.086	92.5047	81.2778	57.7407	8.24072	0.846418	0.651214
Y37A1B.75	71.1667	49.3611	29.6944	28.4259	8.23815	2.78101	0.254567
F14B8.5b	21.75	17.3611	12.9722	10.0741	8.23672	4.01594	1.99128
K09A9.6c	26.6667	16.5	16.4444	13.2037	8.22638	1.56921	1.54276
F41H10.33	31.1111	14.8333	16.8056	20	8.22625	-2.75257	-1.90063
F01G12.2a	64.9167	47.8611	33.3056	33.1296	8.22567	1.84638	0.0394242
C55C2.2	45.0556	16.3333	46.5	29.2593	8.22515	-3.83058	3.48236
Y37A1B.5a	159.263	123.023	99.5833	77.1389	8.22423	4.43796	2.26541
C49C8.7	93.1389	38.4308	39.6111	30.0556	8.22318	1.11142	1.23443
C02B10.38	67.0556	47.6111	43.3889	33.2593	8.22294	2.64802	1.11372
Y73B6BR.1a	112.417	78.8611	46.4167	42.1111	8.22144	4.56574	0.534913
C01F6.14	50.6944	21.6389	34.0833	25.3519	8.22128	-1.24746	1.33876
D1086.18	34.8056	31.625	22.4861	22.9722	8.21831	0.74919	-0.0424979
F35E12.8a	30.0694	6.80556	10.2778	6.87963	8.21267	-0.0256393	1.27344
F15D4.8	88.8333	52.3611	43.2917	37.0926	8.20743	4.62315	1.50635
C15C8.3b	379.3	471.293	279.684	294.17	8.20653	8.61146	-0.51917
F18A11.2	14.5	5.86111	2.5	2.24074	8.20577	4.50505	0.348897
Y57A10B.3	119.139	49.1944	53.5694	40.8903	8.20024	0.597852	1.7691
H09F14.1c	7.68056	2.72222	5.08333	2.92593	8.19748	-0.222738	3.84751
F36D3.5	12.8889	10.4444	9.20833	6.53704	8.19584	1.82097	3.4975
F47A4.3b	5.19444	3.83333	2.25	1.66667	8.19355	2.34157	1.3125
F20D1.7	5.19444	2.5	1.75	1.66667	8.19355	1.32548	0.0982107
W06B11.1	6.19444	3.63889	3.19444	2.66667	8.19355	1.29908	0.30078
Y51A2D.9b	1141.24	601.618	542.632	433.502	8.18861	2.4119	3.40732
ZC412.9	44.6944	34.1287	24.6667	14.6204	8.17697	4.82743	2.79856
F14F11.2	76.4444	35.2083	27.5694	22.1547	8.17635	2.89992	1.18709
T04C9.4a	673.322	509.212	601.304	362.492	8.17077	1.31317	6.69631
W04A8.4	85.6227	58.6111	34.5278	17.2037	8.16944	16.3486	3.63138
C25F9.5	37	22.0278	14.5278	12.8148	8.16836	1.54243	1.1755
ZK596.4	11.4722	3.33333	2.5	1.66667	8.16751	1.18865	1.32548
Y73B6BR.1b	112.417	78.8611	48.5972	42.8611	8.1512	4.48342	0.56883
Y22F5A.5	915.512	304.48	361.019	422.523	8.15096	-1.31008	-1.00632
C24A8.4	26.0278	17.7917	16.1111	11.8148	8.15018	2.11761	0.971013
ZK1193.5c	35.2222	21.6389	17.0556	14.7037	8.14718	3.74045	0.808507
T05G5.1a	130.771	45.6979	41.1389	23.6019	8.14619	1.37705	2.77829
R11D1.12b	43.0556	25.1111	18.6389	18.8889	8.14548	0.745685	-0.0818819
ZK1290.9	15.7778	8.56944	11.875	5.13889	8.14381	1.08815	4.94767
Y38E10A.14	107.694	46.75	71.3056	31.3519	8.143	0.942889	4.83236
M01E11.4c	353.363	237.866	188.338	178.755	8.14037	4.48653	1.20503
B0350.2d	77.7778	81.8056	72.7961	54.2963	8.13973	2.65751	2.5272
R08A2.5	6	4.66667	2.5	1.16667	8.13821	18	2.40316
R04F11.6	7.94444	7.44444	4.44444	2.74074	8.13816	4.29135	2.7936
C25G4.7c	7.94444	8.91667	8.02778	2.74074	8.13816	3.99161	8.97724
ZK131.5	46.8056	26.9167	23.1111	9.66667	8.13717	2.40047	2.58779
F08G2.1	46.8056	27.5556	23.1111	9.66667	8.13717	2.29462	2.58779
C44H4.1	2.69444	3.06944	1	1	8.13333	1.88608	0
R07A4.4	2.69444	2	1.5	1	8.13333	0.972973	0.947368
Y41G9A.2	2.69444	1	1.75	1	8.13333	0	2.7
C05B5.17	2.69444	0.5	0.5	1	8.13333	0	0
F17C8.4	145.488	107.85	69.5278	64.6301	8.13193	3.25387	0.497022
F37C4.4b	14.3889	11.6389	5.05556	5.59259	8.13178	1.40199	-0.584262
T21C12.4a	22.8611	17.2222	12.9722	8.35185	8.13098	1.79433	5.45195
T21C12.4b	22.8611	15.1389	12.9722	8.35185	8.13098	0.966968	5.45195
K03B4.4b	6.83333	4.33333	5.70833	3.16667	8.12407	2.32198	3.81509
C27H5.8	9.66667	5.79167	5.83333	5.16667	8.11998	0.48602	1.24627
F23H12.4b	363.368	421.302	155.459	29.2407	8.11938	3.115	8.80701
R13H4.3	56.375	38.3611	20.6667	9.15741	8.11444	8.55929	2.08721
Y116A8C.28c	138.414	75.7606	72.625	61.5495	8.10929	1.33045	0.73404
Y116A8C.28d	138.414	75.7606	72.625	61.5495	8.10929	1.33045	0.73404
K01H12.1a	128.636	105.222	84.851	77.827	8.10354	1.16216	0.999696
F30A10.5b	136.082	76.8333	128.846	41.5185	8.10342	1.40381	12.7674
F08H9.4	6.41667	2	1.75	1.88889	8.10082	0.216972	-0.242466
F41D9.2b	42.6667	29.4167	31.6111	19.537	8.09814	3.54278	7.12007
R12E2.5	213.991	134.806	83.1667	66.8704	8.09705	3.64431	1.335
Y45G5AM.6	11.8889	7.19444	8.125	6.37037	8.09661	1.25235	2.54793
C39H7.56	142.135	87.6389	53.4444	59.817	8.09338	6.09275	-1.39609
T24F1.3b	22.6528	18.7917	11.6944	9.75926	8.09262	5.6202	1.99936
F44G4.8b	33.6389	23.5278	17.3889	8.31481	8.09126	5.92544	8.13343
F44F4.1	13.1528	3.77778	4.69444	3.85185	8.09122	-0.052754	0.946434
B0047.3	32.75	26.6667	20.0278	11.3148	8.08127	2.19959	3.3521
C56A3.3c	71.6389	57.4167	21.5556	26.6667	8.08103	2.8208	-2.31464
T10E9.6	35.7778	24.4203	24.5139	15.7315	8.07476	4.24476	6.28663
Y43F8B.14	4.69444	2	1.75	1.5	8.07146	1.58001	0.610264
F47A4.3a	4.69444	3.33333	2	1.5	8.07146	1.31705	1.58001
F47A4.3c	4.69444	3.33333	2	1.5	8.07146	1.31705	1.58001
F07E5.6	4.30556	11.1667	4.27778	2.2037	8.07052	5.0868	4.95684
F44G3.6	271.792	158.472	141.793	98.7233	8.06578	3.99177	2.6052
F07A5.3	50.25	18.2778	19.2222	26.4074	8.06229	-2.23075	-2.45596
C06E7.4	17.6111	14.8889	9	4.98148	8.05172	3.95324	2.72342
ZC513.10	8.94444	5.47222	3.22222	2.59259	8.04808	1.37972	0.953021
R102.11a	21.6667	20.8472	8.02778	1	8.04324	5.27306	15.8125
R07E4.4	30.4167	27.3333	21.5	21.2593	8.04099	5.50543	0.0452141
F44D12.9c	54.6944	34.7015	25.2639	26.3465	8.03945	2.13274	-0.282667
B0207.2	12.3056	4.72222	9.11111	5	8.03712	-0.154867	1.7176
W06B3.2a	43.5026	54.1667	20.9167	17.5185	8.03348	5.12605	1.20252
C52E4.5a	181.839	130.808	80.6667	67.7027	8.02855	3.40414	1.04358
F55D10.2	439.659	452.318	411.008	275.743	8.02632	2.0343	4.66119
F01D5.5	58.6674	53.7736	30.25	16.963	8.02191	4.82481	3.35635
T09A5.4	13.0694	5.29167	6.41667	6.18519	8.01822	-0.646815	0.135189
F43G9.8	9.94444	8.44444	10.3889	5.37037	8.01516	2.989	2.54415
K10C2.3	147.579	50.4722	40.3191	29.4907	8.01279	0.92513	2.74282
F38B2.4b	105.706	63.5278	77.2222	50.9071	8.01066	1.94901	3.24847
F38B2.4a	105.706	56.9444	76.4444	50.9071	8.01066	1.29014	2.91225
K02D10.1c	126.346	75.2675	72.3913	71.8611	8.01014	0.214459	0.0783702
Y39H10B.2a	120.639	68.0008	31.9444	53.3889	8.01005	1.06412	-2.75806
K02E7.10	3.66667	4.72222	2.75	3.11111	8	0.920164	-1.27207
C08B6.10	23.4028	15.9444	13.3333	12.2593	7.99681	0.949587	0.391452
H14N18.4b	26.6667	19.0833	17.4722	12.9815	7.99475	3.5714	2.10009
W10G6.4	62.0556	43.9167	34.8889	20.037	7.99304	14.4305	2.45945
C09D4.1b	39.9722	35.049	25.6389	22.9259	7.99153	2.51356	0.829756
K05F1.10	100.394	74.7366	49.5417	41.0741	7.99064	2.5986	0.788936
R09D1.6	14.6389	4.72222	3.73611	5.10185	7.98407	-0.190104	-1.10732
ZK675.3a	28.7778	11.5556	10.3889	8.21296	7.98232	1.46249	2.19656
Y73B6BL.120	28.5278	23.6111	8.52778	12.037	7.98212	2.44607	-2.09363
Y73B6BL.245	28.5278	23.6111	8.52778	12.037	7.98212	2.44607	-2.09363
F26F12.8	36.9456	15.4722	30.2639	20.1852	7.9804	-1.01652	4.3571
F11G11.10	313.658	516.185	97.2639	23.1019	7.97921	4.2266	8.66459
F53B2.5	16.5	18.3889	16.3611	11.0926	7.97882	19.7602	8.55563
Y56A3A.7a	47.2222	55.7361	35.4118	24.1111	7.97826	3.16042	3.03024
F22D6.4	240.357	146.37	168.814	161.218	7.976	-0.568628	0.871906
T04C9.6b	40.0556	27.5417	17.6806	17.7593	7.9744	4.61263	-0.037746
F39H2.1	139.203	63.7778	68.0833	55.3704	7.97308	0.830164	1.25647
ZC250.5	30.75	23.2778	21.8056	13.9444	7.9702	1.90107	3.63386
F38H4.5	12.8611	8.44444	9.91667	9.7037	7.96885	-1.17823	0.366195
Y57G11A.111	32.7778	23.6944	15.8611	14.7778	7.96763	3.55309	0.498783
Y57G11A.86	32.7778	23.6944	15.8611	14.7778	7.96763	3.55309	0.498783
F31E3.2a	7.44444	5.29167	3.25	1.87037	7.96496	4.11259	2.46467
F26E4.7a	18.8889	8.63889	8.58333	7.72222	7.9604	0.503534	0.459323
C05D12.3b	42.6111	31.1944	30.6896	21.75	7.96039	3.66399	2.18425
K08C9.4	84.3738	67.5278	37.25	12.8519	7.95676	3.88333	2.81429
T20B12.9	8.68056	4.22222	4.61111	3.12963	7.9559	0.775853	1.62094
B0495.10c	14.9167	11.2778	7.11111	6.38889	7.94961	4.48866	0.636479
Y51B9A.5	197.968	119.124	144.52	98.5	7.94855	1.12532	3.65134
R09B5.9	22.4583	58.9861	13.4861	4.98148	7.94381	2.01702	4.47454
T05B4.14	75	41.5522	40.5694	21.4352	7.94349	1.85816	10.0602
F55G1.15	10.8611	2.97222	6.55556	6.69444	7.94291	-5.98189	-0.307421
D1054.9g	18.4167	21.4444	7.88889	3.12963	7.9402	7.494	2.79134
T08A9.8	147.449	85.2175	79.7749	89.846	7.93889	-0.350699	-1.94602
F55G11.12	20.7222	14.3611	3.61111	3.44444	7.93394	6.49159	0.0760482
F56C11.6a	12.6667	7.16667	5.80556	4.53704	7.92893	2.44241	1.21665
F36G9.12	23.7222	6.22222	6.55556	3.14815	7.9279	1.31313	4.81485
H14N18.3	699.576	422.734	373.683	318.34	7.92774	1.40366	0.899637
F52A8.2	68.3903	35.1389	27.8056	21.9074	7.92747	1.86003	2.45596
F08B6.2	692.869	451.322	394.624	285.82	7.92726	1.70919	3.99209
C12D8.16	757.582	234.332	555.18	235.076	7.92613	-0.00979542	4.953
T22B7.1c	19.9722	11.9722	12.6667	14.9259	7.92518	-1.71375	-1.62244
T27D12.1a	21.7222	8.91667	19.4722	15.7037	7.92458	-4.24067	2.08182
F56B3.2a	13.9722	11.5	7.36111	6.10185	7.92368	2.52768	1.62539
ZK637.1	7.66667	4.22222	3.47222	2.92593	7.91949	0.561461	1.00596
F47B3.3	52.7639	60.6806	42.0694	16.9167	7.91882	7.57045	7.73839
Y57G11C.1100	41.8889	17.9722	17.4444	17.1111	7.91592	0.19801	0.0430994
C34H4.3	16.2917	8.80556	9.22222	7.33333	7.91527	0.558949	1.37115
R05A10.46	23.9167	7.88889	6.16667	5.96296	7.91503	0.883552	0.102447
C39E9.8d	116.272	63.5278	71.4167	57.2947	7.91189	0.791969	0.878329
C39E9.8e	116.272	63.5278	71.4167	57.2947	7.91189	0.791969	0.878329
M03F8.6	27.9861	8.05556	11.5	10.2685	7.90886	-1.00515	0.526329
C49A9.32	20.6667	10.5833	6.83333	8.66667	7.90515	1.16796	-0.848488
Y48A6B.7	174.558	59.1111	91.1389	60.3726	7.90072	-0.0417877	4.88196
R05D11.5	254.234	178.714	179.175	153.812	7.89974	0.592293	1.83453
F55C7.7e	36.4167	24.4167	29.9839	21.0185	7.89808	1.25258	2.43977
C23H4.7	22.7639	14.7639	7.41667	7.61111	7.89745	2.22456	-0.0843312
F48C5.1	7.81944	2.09722	4.19444	2.90741	7.89635	-1.67507	1.03696
F29C6.1b	174.556	77.9182	103.694	76.2593	7.89534	0.173118	2.51896
M04C3.2a	62.5556	30.2815	23.7917	18.6759	7.89258	2.31149	1.12464
Y45F10A.5	180.139	105.611	87.3333	74.2603	7.89055	2.52535	1.72437
T27E4.2	105.851	29.1944	52.0556	28.25	7.88283	0.0670378	2.40798
F59H5.4	79.5278	46.7222	28.3889	29.6111	7.88172	2.76677	-0.219646
F44E7.2	564.637	482.326	429.186	204.321	7.87844	20.7375	4.08823
K09A9.6a	26.4028	17.875	17.5278	12.6204	7.87822	3.82358	3.78305
K09A9.6b	26.4028	15.9861	16.1528	12.6204	7.87822	2.05197	1.54424
Y48A6C.5a	39.4722	14.1389	12.6667	14.7037	7.87399	-0.13821	-0.667872
H22K11.3	2.63889	1.75	1.5	1	7.86667	2.7	0.947368
C45G9.9	119.889	145.721	141.099	73.6294	7.86636	2.07804	3.47462
F28B12.2f	53.25	39.5833	35.9572	32.9722	7.86131	1.09329	0.453004
C49A1.2	11.3472	8.36111	3.97222	2.74074	7.85828	2.68904	1.15077
W05F2.4b	18.1528	19.1667	12.4444	7.5	7.85745	2.60615	2.48949
Y39C12A.9	15.4444	8.69444	5.61111	6.33333	7.85681	1.38321	-0.55251
F49E12.9c	77.7639	40.25	31.4028	27.7685	7.85637	3.57396	0.61337
K02H8.1c	42.5	34.7296	30.5278	26.5926	7.84856	1.57783	1.89023
F25B4.8b	28	24.1389	13.1944	15.3148	7.84438	4.94694	-1.66138
E01G6.2	14.2222	13.6111	7.94444	7.33333	7.84362	1.37396	0.747506
T02E1.8a	30.3889	8.16667	7.75	4.90741	7.84203	1.87258	2.41571
C24G6.6	280.218	127.65	118.74	131.509	7.84129	-0.220278	-0.809199
F28G4.2	4.05556	2.44444	2	1.33333	7.84	0.735745	1.06038
Y105E8A.26d	12.4167	9.88889	7.05556	7.68519	7.82677	0.869298	-0.8897
ZK470.2b	77.4444	55.7639	70.4028	57.6005	7.82669	-0.856472	3.07893
ZK75.3	40.9862	7.86111	15.4583	14.9907	7.824	-2.6545	0.271864
F14B6.4	3.13889	2.25	1.5	1.33333	7.82167	1.15149	0.300396
Y105E8A.6	33.3056	24.8611	26.2778	19.8333	7.8184	1.971	3.03345
F30A10.9	242.367	193.694	162.639	166.407	7.81659	0.665109	-0.250425
F14H8.1c	140.272	127.169	110.549	70.3706	7.81427	5.08647	3.03201
R08A2.3	158.397	80.5	155.529	82.8472	7.81195	-0.101922	7.48872
F40F9.10	4.69444	3.61111	1.75	1.33333	7.80645	6.00772	0.491053
R09F10.17	116.951	109.611	71.9167	13.2222	7.80597	3.8544	9.53514
C51E3.9b	108.903	67.1531	46.1528	29.6574	7.80595	2.79838	3.26008
F42A10.9	140.946	46.6389	68.5833	54.537	7.80582	-1.45133	4.17809
EEED8.2	17.4444	13.3889	4.66667	3.55556	7.80378	5.70943	0.515041
F53F8.6	13	1.5	3.94444	5.33333	7.80296	-4.84288	-0.675488
ZC190.4	39.5972	48.7154	22.4167	13.3333	7.80122	6.79789	1.19305
C29F9.3a	118.989	65.473	35.1803	34.4815	7.80095	2.12845	0.144536
Y110A7A.21	116.361	63.6111	67.5141	52.7037	7.79663	0.936221	2.16568
E01A2.3b	10.1667	6.91667	4.55556	3.09259	7.79437	10.8684	2.03488
Y116A8C.38a	29.5556	22.0278	19.2778	10.9259	7.79375	1.78739	4.15883
C23G10.1a	20.4167	14.4167	12.3611	7.38889	7.79369	1.97916	4.49183
F46F5.6	69.6667	29.1111	75.0833	40.3704	7.7933	-2.11706	5.2313
C52D10.60	43.6667	21.7778	16.2222	12.7778	7.79248	2.28076	0.625363
C05D9.3	50.1389	25.9167	32.9167	17.1667	7.79218	2.50414	4.4511
F11C1.5b	62.8333	34.0626	39.4306	28.4695	7.79077	0.77148	1.92261
R02E4.3	1190.47	1398.63	360.713	85.0966	7.79019	11.4332	8.52804
B0207.12b	21.2222	8.36111	8.11111	5.94444	7.7888	0.925744	1.02677
F13H10.1	14.9444	11.9722	6	4.22222	7.78462	4.40031	1.64921
B0365.5a	13.8333	4.47222	3.80556	5.48148	7.78444	-0.76161	-1.52985
C36B1.7	53.3889	33.2639	48.7451	40.9722	7.78421	-1.68698	7.2215
ZK822.7	130.333	42.9167	59.5	64.2593	7.78149	-1.56921	-0.378763
C24D10.2	219.208	173.158	173.29	88.75	7.78105	2.26993	3.22209
C50B8.6	81.7108	52.7626	40.5612	25.5926	7.78052	2.98328	1.5886
Y77E11A.14	12.9583	23.75	10.0139	4.71296	7.78022	6.93384	4.64924
W05E10.4c	121.167	60.5833	54.4444	31.5131	7.77651	3.76704	15.9401
W05G11.6c	320.306	120.968	191.774	149.54	7.76572	-1.12678	1.41949
F47B10.7	304.629	139.364	134.014	102.583	7.76445	2.60785	2.87889
W02A2.8a	68.8333	54.1667	39.5423	21.8148	7.76306	6.91052	1.52739
Y11D7A.5	164.701	102.236	32.6389	7.78704	7.76225	15.1345	4.14977
T28C6.8	189.051	133.13	103.458	94.1389	7.75796	3.43953	1.39502
F07H5.9a	137.985	80.3611	78.8056	51.7037	7.75679	2.83103	2.17876
T22F7.4	30.125	15.2222	9.41667	6.46296	7.75669	4.68877	1.89991
K02E11.3	100.444	19.25	48.6389	37.8148	7.75628	-1.96868	1.18478
C39F7.2b	13.4861	13.0278	9.18056	6.49074	7.75483	1.27611	6.06016
F38A6.3a	82.6667	60.5833	67.5556	60.3889	7.75013	0.015304	1.86345
F38A6.3b	82.6667	60.5833	67.5556	60.3889	7.75013	0.015304	1.86345
T28A11.21	83.1354	35.9792	39.1149	37.2724	7.7482	-0.205666	0.346247
F36H5.2c	235.083	97.1815	94.0278	52.9815	7.74498	2.43943	3.64039
Y39G8B.1a	73.5037	49.2639	56.0904	42.1667	7.74127	0.804955	1.91911
C53A5.1	347.94	304.929	322.11	235.897	7.7406	2.69097	3.94284
C24A1.1	218.169	120.306	108.712	87.213	7.73923	2.71634	0.901285
C17G10.6a	5.83333	1.5	1.5	1	7.73333	0.947368	0.947368
F58A6.9	285.32	366.431	387.25	215.801	7.73333	9.66375	21.7139
Y59E9AL.18	16.5	24.3611	13.1944	4.51852	7.73205	12.7799	5.42755
C08F11.13a	127.212	58.25	30.9861	25.7593	7.73071	2.55013	1.27559
R05D7.2	17.6111	13.1667	9.30556	3.48148	7.72299	4.25863	5.49329
T21H3.2	11.9167	23.4028	7.69444	2.7963	7.71949	2.6536	2.91358
T22G5.6	26.9167	8.63889	12.3472	9.2963	7.71893	-0.219179	1.00629
C04G2.1a	59	18.2778	28.2778	23.4259	7.7183	-1.33313	1.52059
M04G12.2	529.706	391.799	206.046	135.352	7.71814	5.83873	3.0718
M02D8.4b	93.4028	61.5661	27.3333	25.1759	7.71735	5.8445	0.361497
Y44A6E.1b	18.5556	7.88889	8.94444	6.09259	7.71615	1.10265	4.34885
Y44A6E.1a	18.5556	8.36111	9.44444	6.09259	7.71615	1.08498	8.22044
C18H9.6	121.023	103.137	31.8194	23.5648	7.7119	2.81009	2.10584
R10E11.11	9.38889	7.94444	3	2	7.71014	11.2632	0
C46C11.3	31.0278	25.9028	14.9167	10.8241	7.70789	2.91383	3.28478
W08A12.2	228.001	70.8481	102.949	85.9953	7.70344	-0.910789	1.02278
F13D11.4	11.3611	8.30556	4.66667	3.85185	7.7009	1.52493	0.466059
F07H5.13	60.5278	49.9727	28.7778	25.0806	7.69766	3.15935	0.980082
Y50E8A.12a	48.7868	30.2639	27.8611	9.40741	7.69705	3.71089	5.31117
C56E10.4c	21.5	23.4722	12.4722	10.2963	7.69696	2.37774	1.7683
F35H8.6	56.3611	25.3333	22.7778	27.2963	7.69672	-1.21702	-6.35778
F11G11.12	1498.85	2652.45	521.103	91.7409	7.69228	6.82378	7.98644
ZK265.6	181.822	165.455	153.653	139.495	7.69166	0.999539	0.971214
F08A8.2	78.0833	27.5625	32.4444	32.7222	7.68314	-1.11501	-0.396925
M7.3	5.94444	4.72222	2	2	7.67568	3.62963	0
K08H10.10	4.94444	2.5	2.5	1	7.67568	2.84211	2.84211
R03H4.6	4.94444	2	1	1	7.67568	0	0
F15D3.8	5.94444	1.75	2.69444	2	7.67568	-0.9	2.08333
F31D5.3b	33.5833	19.8056	25.4306	18.5648	7.67465	0.232586	2.59986
C31C9.1a	28.9722	35.2778	25.3056	22.6296	7.67265	1.80431	6.66309
Y52E8A.3	38.7778	15.1944	13.5556	8.76852	7.6712	4.08646	3.64029
C07A9.13	12.5	4.65278	7.44444	4	7.67005	0.372908	3.06965
Y71G12B.27	208.253	135.504	142.888	89.3157	7.66986	1.61939	8.64289
H06H21.8a	135.606	68.2917	87.7917	74.0926	7.66927	-0.58615	1.14181
H06H21.8b	135.606	68.2917	87.7917	74.0926	7.66927	-0.58615	1.14181
C55C2.3	9.76389	7.36111	5.58333	3.07407	7.66767	1.94163	3.58916
T15B12.1b	48.75	32.0833	38.4722	29.3148	7.66609	0.229878	0.97532
F52D1.2	17.2778	8.30556	6.36111	5.86111	7.66559	3.98137	0.651388
Y57G11B.35	111.861	85.8889	58.3889	23.963	7.66516	4.89033	3.74381
T04C9.4c	35.9444	28.8889	25.6667	12.7593	7.66435	4.95874	2.16089
K07F5.16	17.0556	10.375	8.52778	9.25	7.66275	0.50491	-0.337163
C55C2.5a	10.7639	6.69444	8.66667	6.37037	7.65935	0.245807	2.80639
B0496.3e	13.4444	13.75	8.73611	5.66667	7.65571	3.14407	2.53931
B0294.1	4.13889	1.25	2.30556	2.15741	7.65447	-2.46757	0.171146
M70.3b	31.6111	32.0417	31.7941	21.3148	7.6534	2.27546	4.52468
F10C1.8a	158.389	105.486	90.3638	66.787	7.64896	4.92006	1.64236
C52E4.2a	82.8056	39.1667	40.2222	31.1759	7.648	0.663573	3.35557
K08F8.2	10.4444	7.52778	4.44444	2.16667	7.64676	4.77028	2.30821
F18A11.3	125.5	81.9444	67.5556	55.6481	7.64628	1.48815	0.86863
M05B5.7	85.9167	59.1667	71.3526	51.8426	7.64321	2.14763	4.62114
F55A4.1	61.6944	35.5833	34.7778	31.1852	7.63992	0.69346	1.62205
F32A7.3b	10.3333	9.95833	7.70833	3.02778	7.63949	11.0095	13.1636
F42G8.3b	10.1528	7.59722	7.08333	6.2037	7.63863	1.09508	1.49592
F52H2.5	43.6667	21	19	20.2778	7.62577	0.142219	-0.371598
F28F5.3c	17.625	19.8333	15.1944	12.1852	7.62397	8.63859	2.46205
K02E2.6	115.005	71.2639	52.0924	43.7222	7.62128	3.1117	1.04101
K07H8.7	19.2778	11.8194	16.7361	9.21296	7.62049	0.945684	2.86023
Y34F4.1b	133.317	39.5972	57.0139	49.4881	7.61229	-0.68617	0.694036
T25E12.16	31.6528	27.3194	33.3472	15.5	7.61162	5.20108	3.0726
C07G3.9	78.0278	57.1389	47.8056	44.7963	7.60406	4.92656	1.44665
T07D3.4	21.9583	11.5417	9.38889	9.25	7.60338	1.4695	0.0763894
C47A4.28	54.3889	33.0278	20.0556	15.9259	7.60152	3.62947	0.851721
K01A2.11d	5.94444	4.05556	2	1.83333	7.60001	3.36085	0.857143
F29F11.5b	4.25	4.84722	3	1.5	7.59787	8.72177	2.47881
C12D8.19	347.707	100.958	267.122	131.725	7.59525	-1.08975	5.63036
C43G2.4	14.3889	6.88889	7.16667	4.74074	7.58793	1.70574	1.99928
K10D2.8	42.2917	26.2222	29.8056	15.963	7.5876	1.2401	1.83693
C03C10.2	46.9167	30.6944	28.7639	16.1574	7.5873	2.26691	6.8934
ZC250.1b	23.125	27.3611	9.11111	2.77778	7.58648	2.65104	2.47959
ZC250.1a	23.125	22.9722	9.11111	2.77778	7.58648	2.34536	2.47959
F13C5.3a	4.05556	3.44444	1	1	7.58621	5.17647	0
C09B9.3b	4.05556	2.25	2.5	1	7.58621	4.5	2.84211
R03H10.2	4.05556	2.5	1	1	7.58621	2.84211	0
Y55F3AM.14	4.05556	4.13889	2	1	7.58621	2.69048	0
ZK131.9	47.25	27.5556	23.1111	9.66667	7.5821	2.29462	2.58779
K04G2.4	245.432	137.943	183.375	92.6852	7.57933	1.80745	3.51133
M04G12.4b	31.0278	24.7535	19.1944	14.1204	7.57888	3.08646	2.12625
D1086.17	149.218	106.556	110.5	75.7161	7.57711	1.73248	1.75922
C15H9.11	63.9444	16.1389	23.0556	17.037	7.5763	-0.153653	1.77024
F39D8.3	7.95833	14.3611	3.5	2	7.57272	12.1322	1.89504
ZC247.2	26.9444	21.6667	12.1944	7.87963	7.57012	5.2347	3.12881
C12C8.2b	43.2222	50.7396	22.2222	25.2778	7.56998	5.56513	-0.782497
C01C4.3b	17.8472	7.69444	10.6389	8.97222	7.5653	-1.06908	1.40695
Y105E8A.7b	12.4167	10.3889	9.52778	7.05556	7.56073	1.59981	1.20167
F42A9.3	102.222	53.9444	60.3068	33.8889	7.55535	1.76753	4.60152
Y57G11A.45	50.1667	28.3333	24	13.5741	7.54681	2.38732	1.85148
T03D8.6a	87.1944	67.75	21.3611	9.09259	7.54073	10.7472	4.93778
F42G8.4	32.5556	20.6389	19.9583	17.8889	7.53737	0.662774	1.56795
C39F7.2a	13	12.0278	8.93056	6.49074	7.53582	1.34216	3.91949
[truncated: 47,400 more rows]

## Sheet: TableS4
TableS4: DamID and expression profiling performed in this study
Experiment	Description	Method	Dye orientation for DamID	GEO Accession Number
1	LMN-1 DamID rep.1	DamID-chip	Dam::LMN-1-Cy5; GFP::Dam-Cy3	GSE44188
2	LMN-1 DamID rep.2	DamID-chip	Dam::LMN-1-Cy3; GFP::Dam-Cy5	GSE44188
3	LMN-1 DamID rep.3	DamID-chip	Dam::LMN-1-Cy5; GFP::Dam-Cy3	GSE44188
4	EMR-1 DamID rep.1	DamID-chip	Dam::EMR-1-Cy5; GFP::Dam-Cy3	GSE44188
5	EMR-1 DamID rep.2	DamID-chip	Dam::EMR-1-Cy3; GFP::Dam-Cy5	GSE44188
6	EMR-1 DamID rep.3	DamID-chip	Dam::EMR-1-Cy5; GFP::Dam-Cy3	GSE44188
7	LMN-1 DamID in emr-1 (gk119) rep.1	DamID-chip	Dam::LMN-1-Cy5; GFP::Dam-Cy3	GSE44188
8	LMN-1 DamID in emr-1 (gk119) rep.2	DamID-chip	Dam::LMN-1-Cy3; GFP::Dam-Cy5	GSE44188
9	LMN-1 DamID in emr-1 (gk119) rep.3	DamID-chip	Dam::LMN-1-Cy5; GFP::Dam-Cy3	GSE44188
10	LMN-1 DamID in lem-2 (tm1582) rep.1	DamID-chip	Dam::LMN-1-Cy5; GFP::Dam-Cy3	GSE44188
11	LMN-1 DamID in lem-2 (tm1582) rep.2	DamID-chip	Dam::LMN-1-Cy3; GFP::Dam-Cy5	GSE44188
12	LMN-1 DamID in lem-2 (tm1582) rep.3	DamID-chip	Dam::LMN-1-Cy5; GFP::Dam-Cy3	GSE44188
13	WT expression profiling rep.1	RNA-seq		GSE44682
14	WT expression profiling rep.2	RNA-seq		GSE44682
15	WT expression profiling rep.3	RNA-seq		GSE44682
16	emr-1 (gk119) expression profiling rep.1	RNA-seq		GSE44682
17	emr-1 (gk119) expression profiling rep.2	RNA-seq		GSE44682
18	lem-2(tm1582) expression profiling rep.1	RNA-seq		GSE44682
19	lem-2(tm1582) expression profiling rep.2	RNA-seq		GSE44682
20	lem-2(tm1582) emr-1(RNAi) expression profiling rep.1	RNA-seq		GSE44682
21	lem-2(tm1582) emr-1(RNAi) expression profiling rep.2	RNA-seq		GSE44682
