# Supplementary material for: Genome-wide analysis links emerin to neuromuscular junction activity in Caenorhabditis elegans
Source: Genome Biol. 2014 Feb 3;15(2):R21. doi: 10.1186/gb-2014-15-2-r21 (PMC4053756; doi:10.1186/gb-2014-15-2-r21)
Supplement: Additional file 3 — Tables S5 to S10: Information on significant GO categories. [file gb-2014-15-2-r21-S3.xlsx]

## Sheet: Content
GENE ONTHOLOGY ANALYSES of DamID and RNAseq data
Content of Additional File 2:
Table S5	GO analysis of genes placed in EMR-1 Only elements ("Biological Process" terms)
Table S6	GO analysis of genes placed in regions detached from the NE in emr-1(gk119) mutants ("Biological Process" terms)
Table S7	GO analysis of genes placed in regions detached from the NE in lem-2(tm1582) mutant ("Biological Process" terms)
Table S8	GO analysis of genes with altered expression in emr-1(RNAi) lem-2(tm1582) mutants
Table S9	GO analysis of genes with altered expression in emr-1(gk119) mutants
Table S10	GO analysis of genes with altered expression in lem-2(tm1582) mutants

## Sheet: TableS5
TableS5: Gene Ontology analysis of genes placed in EMR-1 Only elements ("Biological Process" terms)
Category	Term	Count	%	PValue	Genes	List Total	Pop Hits	Pop Total	Fold Enrichment	Bonferroni	Benjamini	FDR
GOTERM_BP_FAT	GO:0007166~cell surface receptor linked signal transduction	17	6.18182	0.000224374	DAF-8, Y70D2A.1, NLP-13, H09F14.1, SOC-2, TAG-89, EGL-47, DOP-4, R106.2, LOV-1, F21C10.12, GPC-1, Y59H11AL.1, F14F4.1, SRE-56, CFZ-2, GNRR-1	118	393	7838	2.87329	0.113724	0.113724	0.325939
GOTERM_BP_FAT	GO:0007186~G-protein coupled receptor protein signaling pathway	15	5.45455	0.000241463	Y70D2A.1, NLP-13, H09F14.1, TAG-89, EGL-47, DOP-4, R106.2, LOV-1, F21C10.12, GPC-1, Y59H11AL.1, F14F4.1, SRE-56, CFZ-2, GNRR-1	118	316	7838	3.15303	0.121837	0.0628964	0.350723
GOTERM_BP_FAT	GO:0045165~cell fate commitment	7	2.54545	0.00144155	VAB-3, LIN-11, FOZI-1, PAG-3, MBK-2, FAX-1, UNC-4	118	83	7838	5.602	0.539808	0.227948	2.0769
GOTERM_BP_FAT	GO:0010604~positive regulation of macromolecule metabolic process	6	2.18182	0.00165895	DAF-8, VAB-3, IFF-1, UNC-30, MBK-2, FAX-1	118	58	7838	6.87142	0.590679	0.200136	2.38662
GOTERM_BP_FAT	GO:0046578~regulation of Ras protein signal transduction	6	2.18182	0.00380336	CNT-1, TAG-218, TTN-1, TBC-16, CRML-1, SOC-2	118	70	7838	5.69346	0.871279	0.336364	5.39306
GOTERM_BP_FAT	GO:0040012~regulation of locomotion	10	3.63636	0.00617304	DYC-1, ACE-1, F56F11.4, LIN-11, PAG-3, FAX-1, CRML-1, ACE-2, UNC-6, KVS-1	118	224	7838	2.96535	0.964256	0.42606	8.61491
GOTERM_BP_FAT	GO:0010557~positive regulation of macromolecule biosynthetic process	5	1.81818	0.00686784	DAF-8, VAB-3, IFF-1, UNC-30, FAX-1	118	51	7838	6.51213	0.975465	0.411197	9.54002
GOTERM_BP_FAT	GO:0009891~positive regulation of biosynthetic process	5	1.81818	0.00686784	DAF-8, VAB-3, IFF-1, UNC-30, FAX-1	118	51	7838	6.51213	0.975465	0.411197	9.54002
GOTERM_BP_FAT	GO:0031328~positive regulation of cellular biosynthetic process	5	1.81818	0.00686784	DAF-8, VAB-3, IFF-1, UNC-30, FAX-1	118	51	7838	6.51213	0.975465	0.411197	9.54002
GOTERM_BP_FAT	GO:0051056~regulation of small GTPase mediated signal transduction	6	2.18182	0.0078312	CNT-1, TAG-218, TTN-1, TBC-16, CRML-1, SOC-2	118	83	7838	4.80172	0.985444	0.410642	10.8083
GOTERM_BP_FAT	GO:0019226~transmission of nerve impulse	5	1.81818	0.0135312	MKK-4, ACE-1, AEX-3, UNC-4, ACE-2	118	62	7838	5.35675	0.999344	0.557088	17.9798
GOTERM_BP_FAT	GO:0007268~synaptic transmission	5	1.81818	0.0135312	MKK-4, ACE-1, AEX-3, UNC-4, ACE-2	118	62	7838	5.35675	0.999344	0.557088	17.9798
GOTERM_BP_FAT	GO:0048609~reproductive process in a multicellular organism	14	5.09091	0.0177455	DAF-8, HLH-29, LIN-11, HIL-1, TEN-1, EGL-47, LOV-1, CDK-1, IFF-1, AEX-3, ETR-1, PGL-2, SEK-1, HBL-1	118	455	7838	2.04381	0.999934	0.61836	22.9327
GOTERM_BP_FAT	GO:0032504~multicellular organism reproduction	14	5.09091	0.018039	DAF-8, HLH-29, LIN-11, HIL-1, TEN-1, EGL-47, LOV-1, CDK-1, IFF-1, AEX-3, ETR-1, PGL-2, SEK-1, HBL-1	118	456	7838	2.03933	0.999944	0.589478	23.2671
GOTERM_BP_FAT	GO:0030182~neuron differentiation	5	1.81818	0.0184582	LIN-11, FAX-1, CRML-1, UNC-4, UNC-6	118	68	7838	4.8841	0.999956	0.566246	23.7423
GOTERM_BP_FAT	GO:0045944~positive regulation of transcription from RNA polymerase II promoter	4	1.45455	0.0214504	DAF-8, VAB-3, UNC-30, FAX-1	118	40	7838	6.64237	0.999991	0.592362	27.0554
GOTERM_BP_FAT	GO:0045893~positive regulation of transcription, DNA-dependent	4	1.45455	0.0243967	DAF-8, VAB-3, UNC-30, FAX-1	118	42	7838	6.32607	0.999998	0.612933	30.1864
GOTERM_BP_FAT	GO:0007267~cell-cell signaling	5	1.81818	0.0254587	MKK-4, ACE-1, AEX-3, UNC-4, ACE-2	118	75	7838	4.42825	0.999999	0.603446	31.2839
GOTERM_BP_FAT	GO:0051254~positive regulation of RNA metabolic process	4	1.45455	0.0259478	DAF-8, VAB-3, UNC-30, FAX-1	118	43	7838	6.17895	0.999999	0.586879	31.784
GOTERM_BP_FAT	GO:0033057~reproductive behavior in a multicellular organism	10	3.63636	0.0296081	DAF-8, HLH-29, LOV-1, AEX-3, LIN-11, ETR-1, HIL-1, SEK-1, HBL-1, EGL-47	118	291	7838	2.2826	1	0.613708	35.42
GOTERM_BP_FAT	GO:0019098~reproductive behavior	10	3.63636	0.0319313	DAF-8, HLH-29, LOV-1, AEX-3, LIN-11, ETR-1, HIL-1, SEK-1, HBL-1, EGL-47	118	295	7838	2.25165	1	0.620902	37.6332
GOTERM_BP_FAT	GO:0006813~potassium ion transport	6	2.18182	0.0323792	TWK-22, TWK-23, SLO-2, IRK-3, TWK-29, KVS-1	118	119	7838	3.3491	1	0.60624	38.0517
GOTERM_BP_FAT	GO:0045941~positive regulation of transcription	4	1.45455	0.0326697	DAF-8, VAB-3, UNC-30, FAX-1	118	47	7838	5.65308	1	0.590775	38.3217
GOTERM_BP_FAT	GO:0010628~positive regulation of gene expression	4	1.45455	0.0344788	DAF-8, VAB-3, UNC-30, FAX-1	118	48	7838	5.53531	1	0.592983	39.9788
GOTERM_BP_FAT	GO:0051173~positive regulation of nitrogen compound metabolic process	4	1.45455	0.0402111	DAF-8, VAB-3, UNC-30, FAX-1	118	51	7838	5.2097	1	0.633466	44.9598
GOTERM_BP_FAT	GO:0045935~positive regulation of nucleobase, nucleoside, nucleotide and nucleic acid metabolic process	4	1.45455	0.0402111	DAF-8, VAB-3, UNC-30, FAX-1	118	51	7838	5.2097	1	0.633466	44.9598
GOTERM_BP_FAT	GO:0007610~behavior	12	4.36364	0.0413396	DAF-8, HLH-29, LOV-1, AEX-3, LIN-11, ETR-1, HIL-1, SEK-1, HBL-1, FAX-1, KVS-1, EGL-47	118	409	7838	1.94886	1	0.62751	45.8938
GOTERM_BP_FAT	GO:0006581~acetylcholine catabolic process	2	0.727273	0.0441222	ACE-1, ACE-2	118	3	7838	44.2825	1	0.636348	48.1343
GOTERM_BP_FAT	GO:0031344~regulation of cell projection organization	3	1.09091	0.04925	CRML-1, UNC-4, SOC-2	118	24	7838	8.30297	1	0.662723	52.0384

## Sheet: TableS6
TableS6: Gene Ontology analysis of genes placed in regions detached from the NE in emr-1(gk119) mutants ("Biological Process" terms)
Category	Term	Count	%	PValue	Genes	List Total	Pop Hits	Pop Total	Fold Enrichment	Bonferroni	Benjamini	FDR
GOTERM_BP_FAT	GO:0040035~hermaphrodite genitalia development	19	9.59596	0.00392485	W04A4.5, HSF-1, TPST-1, HIM-4, Y51A2D.15, Y48E1B.5, UAF-1, CRN-1, MIG-14, Y41D4B.11, NPP-8, Y23H5B.5, SRC-2, Y54E10BR.4, Y57A10A.27, DSS-1, T28D6.6, Y71G12B.11, Y77E11A.7	105	690	7838	2.05551	0.813478	0.813478	5.38677
GOTERM_BP_FAT	GO:0048806~genitalia development	19	9.59596	0.0043016	W04A4.5, HSF-1, TPST-1, HIM-4, Y51A2D.15, Y48E1B.5, UAF-1, CRN-1, MIG-14, Y41D4B.11, NPP-8, Y23H5B.5, SRC-2, Y54E10BR.4, Y57A10A.27, DSS-1, T28D6.6, Y71G12B.11, Y77E11A.7	105	696	7838	2.03779	0.841301	0.60163	5.88943
GOTERM_BP_FAT	GO:0007548~sex differentiation	20	10.101	0.00563661	W04A4.5, HSF-1, TPST-1, HIM-4, Y51A2D.15, Y48E1B.5, UAF-1, CRN-1, MIG-14, Y41D4B.11, UNC-5, NPP-8, Y23H5B.5, SRC-2, Y54E10BR.4, Y57A10A.27, DSS-1, T28D6.6, Y71G12B.11, Y77E11A.7	105	771	7838	1.93638	0.910511	0.55271	7.65063
GOTERM_BP_FAT	GO:0003006~reproductive developmental process	20	10.101	0.0122707	W04A4.5, HSF-1, TPST-1, HIM-4, Y51A2D.15, Y48E1B.5, UAF-1, CRN-1, MIG-14, Y41D4B.11, UNC-5, NPP-8, Y23H5B.5, SRC-2, Y54E10BR.4, Y57A10A.27, DSS-1, T28D6.6, Y71G12B.11, Y77E11A.7	105	831	7838	1.79657	0.994867	0.732329	15.9575
GOTERM_BP_FAT	GO:0007517~muscle organ development	3	1.51515	0.0493574	SMU-1, SMU-2, SOC-2	105	27	7838	8.29418	1	0.986736	50.969

## Sheet: TableS7
Table S7: Gene Ontology analysis of genes placed in regions detached from the NE in lem-2(tm1582) mutant ("Biological Process" terms)
Category	Term	Count	%	PValue	Genes	List Total	Pop Hits	Pop Total	Fold Enrichment	Bonferroni	Benjamini	FDR
GOTERM_BP_FAT	GO:0006672~ceramide metabolic process	3	2.38095	0.00454025	W07E6.3, Y105E8A.10, SMS-3	63	13	7838	28.7106	0.835037	0.835037	6.14123
GOTERM_BP_FAT	GO:0046519~sphingoid metabolic process	3	2.38095	0.00454025	W07E6.3, Y105E8A.10, SMS-3	63	13	7838	28.7106	0.835037	0.835037	6.14123
GOTERM_BP_FAT	GO:0006730~one-carbon metabolic process	4	3.1746	0.0070931	UNC-2, Y48C3A.14, SPR-5, Y75B8A.6	63	50	7838	9.95302	0.940327	0.755719	9.43861
GOTERM_BP_FAT	GO:0006665~sphingolipid metabolic process	3	2.38095	0.00965484	W07E6.3, Y105E8A.10, SMS-3	63	19	7838	19.6441	0.978547	0.722138	12.6391
GOTERM_BP_FAT	GO:0006643~membrane lipid metabolic process	3	2.38095	0.0106734	W07E6.3, Y105E8A.10, SMS-3	63	20	7838	18.6619	0.985727	0.654355	13.8822
GOTERM_BP_FAT	GO:0006816~calcium ion transport	3	2.38095	0.0151937	NCX-1, UNC-2, MCA-3	63	24	7838	15.5516	0.997672	0.702569	19.2035
GOTERM_BP_FAT	GO:0046578~regulation of Ras protein signal transduction	4	3.1746	0.017722	TAG-218, TBC-15, GBF-1, SOC-2	63	70	7838	7.1093	0.999159	0.692764	22.0451
GOTERM_BP_FAT	GO:0015674~di-, tri-valent inorganic cation transport	3	2.38095	0.0232322	NCX-1, UNC-2, MCA-3	63	30	7838	12.4413	0.999909	0.735465	27.9196
GOTERM_BP_FAT	GO:0006268~DNA unwinding during replication	2	1.5873	0.0235463	Y48C3A.14, TOP-3	63	3	7838	82.9418	0.99992	0.692563	28.2418
GOTERM_BP_FAT	GO:0032259~methylation	3	2.38095	0.0262245	UNC-2, Y48C3A.14, Y75B8A.6	63	32	7838	11.6637	0.999973	0.689409	30.9349
GOTERM_BP_FAT	GO:0051056~regulation of small GTPase mediated signal transduction	4	3.1746	0.0276797	TAG-218, TBC-15, GBF-1, SOC-2	63	83	7838	5.99579	0.999985	0.670958	32.3585
GOTERM_BP_FAT	GO:0006305~DNA alkylation	2	1.5873	0.0312732	UNC-2, Y75B8A.6	63	4	7838	62.2063	0.999997	0.681399	35.7583
GOTERM_BP_FAT	GO:0006304~DNA modification	2	1.5873	0.0312732	UNC-2, Y75B8A.6	63	4	7838	62.2063	0.999997	0.681399	35.7583
GOTERM_BP_FAT	GO:0032392~DNA geometric change	2	1.5873	0.0312732	Y48C3A.14, TOP-3	63	4	7838	62.2063	0.999997	0.681399	35.7583
GOTERM_BP_FAT	GO:0032508~DNA duplex unwinding	2	1.5873	0.0312732	Y48C3A.14, TOP-3	63	4	7838	62.2063	0.999997	0.681399	35.7583
GOTERM_BP_FAT	GO:0006306~DNA methylation	2	1.5873	0.0312732	UNC-2, Y75B8A.6	63	4	7838	62.2063	0.999997	0.681399	35.7583
GOTERM_BP_FAT	GO:0006259~DNA metabolic process	5	3.96825	0.0325013	UNC-2, Y48C3A.14, TOP-3, UNG-1, Y75B8A.6	63	153	7838	4.06577	0.999998	0.663905	36.8834
GOTERM_BP_FAT	GO:0030421~defecation	3	2.38095	0.0378246	SUR-2, PBO-5, SEC-23	63	39	7838	9.57021	1	0.691043	41.5518
GOTERM_BP_FAT	GO:0045933~positive regulation of muscle contraction	2	1.5873	0.0389399	STIM-1, PBO-5	63	5	7838	49.7651	1	0.674848	42.4884
GOTERM_BP_FAT	GO:0006686~sphingomyelin biosynthetic process	2	1.5873	0.0389399	W07E6.3, SMS-3	63	5	7838	49.7651	1	0.674848	42.4884
GOTERM_BP_FAT	GO:0007588~excretion	3	2.38095	0.0414399	SUR-2, PBO-5, SEC-23	63	41	7838	9.10337	1	0.672847	44.5374
GOTERM_BP_FAT	GO:0010324~membrane invagination	3	2.38095	0.0451801	TAT-1, MCA-3, CED-1	63	43	7838	8.67996	1	0.681539	47.4766
GOTERM_BP_FAT	GO:0006897~endocytosis	3	2.38095	0.0451801	TAT-1, MCA-3, CED-1	63	43	7838	8.67996	1	0.681539	47.4766
GOTERM_BP_FAT	GO:0007276~gamete generation	5	3.96825	0.0483928	MDT-19, STIM-1, TOP-3, SEC-23, CSN-3	63	174	7838	3.57508	1	0.685086	49.8851

## Sheet: TableS8
TableS8: Gene Ontology analysis of genes with altered expression in emr-1(RNAi) lem-2(tm1582) mutants
Genes up-regulated in emr-1(RNAi) lem-2(tm1582) mutants
Category	Term	Count	%	PValue	Genes	List Total	Pop Hits	Pop Total	Fold Enrichment	Bonferroni	Benjamini	FDR
GOTERM_BP_FAT	GO:0007218~neuropeptide signaling pathway	23	1.11596	5.65324e-10	NLP-47, NLP-20, NLP-33, FLP-18, FLP-16, NLP-13, FLP-24, NLP-7, SBT-1, FLP-7, FLP-26, FLP-8, FLP-13, FLP-5, NLP-6, FLP-6, NLP-11, FLP-22, FLP-1, NLP-27, NLP-16, NLP-29, Y23B4A.2	758	52	7838	4.57362	5.81718e-07	5.81718e-07	8.96449e-07
GOTERM_BP_FAT	GO:0006952~defense response	20	0.970403	1.80892e-05	HSP-16.1, SKR-3, TIR-1, NLP-33, C34F6.11, F08H9.4, HIS-12, F25D1.3, K11D12.5, F20G2.5, HIS-43, F08G5.6, ACDH-1, HIS-3, HSP-16.11, F41C3.8, VHP-1, PRX-11, NHR-112, NLP-29, UNC-43, VAB-9, T19D12.4	758	69	7838	2.99721	0.0184418	0.00926378	0.0286806
GOTERM_BP_FAT	GO:0007166~cell surface receptor linked signal transduction	63	3.05677	5.73719e-05	NLP-47, LIN-17, FLP-24, GPB-2, C05D9.3, NLP-7, FLP-26, IPP-5, NLP-6, FLP-22, UNC-64, SER-4, SMA-3, F57A8.4, FLP-18, FLP-16, NLP-13, FLP-13, F57B7.1, F42C5.2, NLP-11, GRL-4, DOP-2, GBB-2, SPHK-1, T02D1.6, Y23B4A.2, NLP-20, NPR-2, ZK418.7, FLP-7, GPA-12, GPA-13, FLP-8, GPA-9, PAT-2, FLP-5, FLP-6, UNC-49, FLP-1, F16C3.1, DGK-1, F57C9.6, T02E9.1, GAR-3, NLP-16, MIG-1, CKR-1, C50F7.1, LIN-44, F59D12.1…	758	393	7838	1.65762	0.0573285	0.0194868	0.0909374
GOTERM_BP_FAT	GO:0007186~G-protein coupled receptor protein signaling pathway	53	2.57157	7.58492e-05	NLP-47, LIN-17, GPB-2, FLP-24, NLP-7, FLP-26, NLP-6, FLP-22, SER-4, F57A8.4, FLP-18, FLP-16, NLP-13, FLP-13, F57B7.1, F42C5.2, NLP-11, GRL-4, DOP-2, GBB-2, SPHK-1, T02D1.6, Y23B4A.2, NLP-20, NPR-2, ZK418.7, FLP-7, GPA-12, GPA-13, GPA-9, FLP-8, FLP-5, FLP-6, UNC-49, FLP-1, F16C3.1, DGK-1, F57C9.6, T02E9.1, GAR-3, NLP-16, MIG-1, CKR-1, C50F7.1, F59D12.1, NLP-33, SBT-1, EGL-30, GPA-3, GPC-2, NLP-27,…	758	316	7838	1.7343	0.0750834	0.0193238	0.120208
GOTERM_BP_FAT	GO:0030258~lipid modification	15	0.727802	0.00139153	F35H12.4, F08A8.2, UGT-16, UGT-17, UGT-28, UGT-39, C48B4.1, UGT-33, UGT-20, UGT-43, UGT-1, UGT-54, UGT-23, UGT-47, UGT-51	758	60	7838	2.58509	0.761379	0.24917	2.18392
GOTERM_BP_FAT	GO:0040012~regulation of locomotion	37	1.79525	0.00146628	LEV-11, MIG-17, LIN-17, CST-2, GPB-2, MCA-3, UNC-73, EGL-43, T23G11.6, UNC-49, VHP-1, DGK-1, T02E9.1, UNC-44, SER-4, LEV-1, UNC-43, MIG-1, SSP-32, F59D12.1, MPS-2, SYD-9, MIG-23, JPH-1, COGC-6, DPY-10, EGL-30, ASD-2, DYS-1, TNT-2, UNC-78, ALH-6, F47B7.2, UNC-31, EGL-19, UNC-36, VAB-8	758	224	7838	1.70801	0.779071	0.222485	2.29997
GOTERM_BP_FAT	GO:0030259~lipid glycosylation	12	0.582242	0.00247735	UGT-33, UGT-20, UGT-43, UGT-54, UGT-1, UGT-23, UGT-47, UGT-51, UGT-16, UGT-17, UGT-28, UGT-39	758	44	7838	2.8201	0.922102	0.305542	3.85693
GOTERM_BP_FAT	GO:0043051~regulation of pharyngeal pumping	10	0.485201	0.00253975	SNT-1, UNC-29, GAR-3, GPB-2, UNC-13, NHX-2, EGL-19, UNC-10, AVR-14, EGL-30	758	32	7838	3.23137	0.926959	0.278982	3.95225
GOTERM_BP_FAT	GO:0060259~regulation of feeding behavior	10	0.485201	0.00253975	SNT-1, UNC-29, GAR-3, GPB-2, UNC-13, NHX-2, EGL-19, UNC-10, AVR-14, EGL-30	758	32	7838	3.23137	0.926959	0.278982	3.95225
GOTERM_BP_FAT	GO:0040002~collagen and cuticulin-based cuticle development	18	0.873362	0.00451045	DPY-8, ANT-1.3, GEI-13, BLI-2, DPY-2, EGL-43, DPY-10, DPY-7, ZK265.6, SQT-1, TSP-15, SQT-3, ETR-1, COL-79, UNC-23, COL-39, ROL-6, COL-14	758	89	7838	2.09131	0.990455	0.403611	6.91762
GOTERM_BP_FAT	GO:0042335~cuticle development	18	0.873362	0.00569753	DPY-8, ANT-1.3, GEI-13, BLI-2, DPY-2, EGL-43, DPY-10, DPY-7, ZK265.6, SQT-1, TSP-15, SQT-3, ETR-1, COL-79, UNC-23, COL-39, ROL-6, COL-14	758	91	7838	2.04535	0.997204	0.444536	8.66221
GOTERM_BP_FAT	GO:0007592~protein-based cuticle development	18	0.873362	0.00569753	DPY-8, ANT-1.3, GEI-13, BLI-2, DPY-2, EGL-43, DPY-10, DPY-7, ZK265.6, SQT-1, TSP-15, SQT-3, ETR-1, COL-79, UNC-23, COL-39, ROL-6, COL-14	758	91	7838	2.04535	0.997204	0.444536	8.66221
GOTERM_BP_FAT	GO:0007610~behavior	56	2.71713	0.00657538	DPY-8, LEV-11, HIS-12, HIM-4, FEH-1, GPB-2, UNC-73, EGL-43, KLC-2, DPY-7, AVR-14, SHN-1, PDE-4, SLO-1, SYD-9, NHR-25, UNC-98, ASD-2, EGL-13, UNC-15, TBX-2, VALV-1, EGL-19, MEC-6, UNC-10, VAB-15, MLC-3, Y11D7A.9, GPA-12, Y47G6A.15, PAT-2, UNC-95, C01F1.3, HIS-3, UNC-49, KIN-1, CASY-1, NSY-4, SNT-1, PES-8, LIN-42, OLRN-1, ODR-2, ALP-1, PPT-1, LIN-14, HIS-43, EGL-30, UNC-78, EGL-1, ETR-1, TAX-6, DRE…	758	409	7838	1.4158	0.998873	0.460508	9.9326
GOTERM_BP_FAT	GO:0042592~homeostatic process	21	1.01892	0.00725602	DNJ-27, C35B1.5, ZIG-6, C35C5.3, PBO-4, GSTO-3, MCA-3, ASNA-1, NHX-8, DYS-1, NHX-9, T05F1.11, GAR-3, D2092.4, F47B7.2, TPI-1, NHX-2, Y105E8A.1, Y52E8A.3, C06A6.5, INX-12	758	116	7838	1.87196	0.999443	0.464456	10.9062
GOTERM_BP_FAT	GO:0006470~protein amino acid dephosphorylation	22	1.06744	0.00813532	R06B10.2, DEP-1, C24F3.2, F36H1.3, C15H7.3, T20B6.1, F42C5.5, T13H5.1, T28F4.3, F47B3.7, K09F6.3, C55B7.3, F20H11.4, VHP-1, C43E11.5, F40G12.10, T27A3.5, F25H5.7, Y116A8C.37, PRL-1, Y39B6A.30, C50F2.5	758	125	7838	1.81991	0.999776	0.476163	12.1493
GOTERM_BP_FAT	GO:0050795~regulation of behavior	13	0.630762	0.00835836	MPS-2, GPB-2, AVR-14, EGL-30, SNT-1, DGK-1, UNC-29, GAR-3, NHX-2, UNC-13, EGL-19, LEV-1, UNC-10	758	58	7838	2.31767	0.999823	0.460397	12.462
GOTERM_BP_FAT	GO:0040017~positive regulation of locomotion	24	1.16448	0.0124684	LEV-11, F59D12.1, SYD-9, CST-2, JPH-1, MCA-3, UNC-73, DPY-10, EGL-30, ASD-2, T23G11.6, DYS-1, VHP-1, TNT-2, UNC-78, ALH-6, T02E9.1, F47B7.2, UNC-31, UNC-44, EGL-19, UNC-43, UNC-36, SSP-32	758	146	7838	1.69979	0.999998	0.577139	18.0416
GOTERM_BP_FAT	GO:0016311~dephosphorylation	22	1.06744	0.0174081	R06B10.2, DEP-1, C24F3.2, F36H1.3, C15H7.3, T20B6.1, F42C5.5, T13H5.1, T28F4.3, F47B3.7, K09F6.3, C55B7.3, F20H11.4, VHP-1, C43E11.5, F40G12.10, T27A3.5, F25H5.7, Y116A8C.37, PRL-1, Y39B6A.30, C50F2.5	758	134	7838	1.69767	1	0.676778	24.3063
GOTERM_BP_FAT	GO:0007229~integrin-mediated signaling pathway	4	0.194081	0.0233393	Y71G12B.11, C05D9.3, INA-1, PAT-2	758	7	7838	5.90878	1	0.760562	31.2357
GOTERM_BP_FAT	GO:0019725~cellular homeostasis	16	0.776322	0.0270137	C35B1.5, DNJ-27, C35C5.3, PBO-4, GSTO-3, MCA-3, ASNA-1, DYS-1, T05F1.11, GAR-3, D2092.4, F47B7.2, TPI-1, Y105E8A.1, Y52E8A.3, C06A6.5	758	91	7838	1.81809	1	0.791021	35.2253
GOTERM_BP_FAT	GO:0030421~defecation	9	0.436681	0.0302317	HID-1, SNT-1, SHN-1, AEX-1, PBO-4, PBO-5, INX-16, UNC-10, CRT-1	758	39	7838	2.38624	1	0.810344	38.5403
GOTERM_BP_FAT	GO:0019098~reproductive behavior	39	1.89229	0.0388079	DPY-8, MLC-3, LEV-11, HIS-12, Y11D7A.9, HIM-4, UNC-73, GPA-12, EGL-43, Y47G6A.15, PAT-2, KLC-2, UNC-95, C01F1.3, DPY-7, HIS-3, KIN-1, NSY-4, PES-8, LIN-42, PPT-1, LIN-14, SYD-9, NHR-25, HIS-43, EGL-30, ASD-2, EGL-13, UNC-78, EGL-1, ETR-1, UNC-15, DRE-1, VALV-1, UNC-31, EGL-19, ROL-6, UNC-10, EFF-1, Y47D3B.1, VAB-8	758	295	7838	1.36703	1	0.869508	46.6153
GOTERM_BP_FAT	GO:0007588~excretion	9	0.436681	0.0396203	HID-1, SNT-1, SHN-1, AEX-1, PBO-4, PBO-5, INX-16, UNC-10, CRT-1	758	41	7838	2.26984	1	0.862055	47.3264
GOTERM_BP_FAT	GO:0007517~muscle organ development	7	0.339641	0.0404315	CEH-22, HLH-1, TBX-2, EMB-9, EFF-1, UNC-112, UNC-98	758	27	7838	2.68084	1	0.854908	48.0275
GOTERM_BP_FAT	GO:0018991~oviposition	38	1.84377	0.0409144	DPY-8, MLC-3, LEV-11, HIS-12, Y11D7A.9, HIM-4, UNC-73, GPA-12, EGL-43, Y47G6A.15, PAT-2, KLC-2, UNC-95, C01F1.3, DPY-7, HIS-3, KIN-1, NSY-4, PES-8, LIN-42, PPT-1, LIN-14, SYD-9, NHR-25, HIS-43, EGL-30, ASD-2, EGL-13, UNC-78, EGL-1, ETR-1, UNC-15, DRE-1, VALV-1, UNC-31, EGL-19, ROL-6, EFF-1, Y47D3B.1, VAB-8	758	287	7838	1.36911	1	0.845718	48.4406
GOTERM_BP_FAT	GO:0022610~biological adhesion	12	0.582242	0.0411214	DEB-1, CDH-1, CASY-1, F54D1.6, Y43F4A.1, LAM-2, PAT-6, CEH-13, C05D9.3, INA-1, PAT-2, UNC-112	758	64	7838	1.93882	1	0.83476	48.6169
GOTERM_BP_FAT	GO:0007155~cell adhesion	12	0.582242	0.0411214	DEB-1, CDH-1, CASY-1, F54D1.6, Y43F4A.1, LAM-2, PAT-6, CEH-13, C05D9.3, INA-1, PAT-2, UNC-112	758	64	7838	1.93882	1	0.83476	48.6169
GOTERM_BP_FAT	GO:0048878~chemical homeostasis	8	0.388161	0.0467863	NHX-8, NHX-9, PBO-4, GAR-3, MCA-3, NHX-2, ASNA-1, INX-12	758	35	7838	2.36351	1	0.860854	53.225
GOTERM_BP_FAT	GO:0050801~ion homeostasis	7	0.339641	0.0474155	NHX-8, NHX-9, PBO-4, GAR-3, MCA-3, NHX-2, ASNA-1	758	28	7838	2.58509	1	0.85376	53.7121
GOTERM_BP_FAT	GO:0006796~phosphate metabolic process	78	3.78457	0.0483827	R06B10.2, PMK-2, CST-1, PMK-3, CST-2, C05C12.1, C01C4.3, R10D12.10, NDUF-6, TRK-1, C03C10.2, W09C3.1, F54H5.2, W03F8.2, SMA-5, TAG-344, ZK596.2, Y116A8C.37, C50F2.5, MAK-2, F31E3.2, VER-2, F38E1.3, F36H1.3, T20B6.1, ZK507.1, F42C5.5, R13H9.6, M7.7, C55B7.3, F20H11.4, E02D9.1, F59A3.8, KIN-24, Y51B9A.9, Y38H8A.3, PRL-1, PAR-1, Y39B6A.30, F11E6.8, CEH-48, C15H7.3, F23C8.8, T13H5.1, T28F4.3, K09F6.3…	758	665	7838	1.21286	1	0.848931	54.4518
GOTERM_BP_FAT	GO:0006793~phosphorus metabolic process	78	3.78457	0.0483827	R06B10.2, PMK-2, CST-1, PMK-3, CST-2, C05C12.1, C01C4.3, R10D12.10, NDUF-6, TRK-1, C03C10.2, W09C3.1, F54H5.2, W03F8.2, SMA-5, TAG-344, ZK596.2, Y116A8C.37, C50F2.5, MAK-2, F31E3.2, VER-2, F38E1.3, F36H1.3, T20B6.1, ZK507.1, F42C5.5, R13H9.6, M7.7, C55B7.3, F20H11.4, E02D9.1, F59A3.8, KIN-24, Y51B9A.9, Y38H8A.3, PRL-1, PAR-1, Y39B6A.30, F11E6.8, CEH-48, C15H7.3, F23C8.8, T13H5.1, T28F4.3, K09F6.3…	758	665	7838	1.21286	1	0.848931	54.4518
GOTERM_BP_FAT	GO:0007015~actin filament organization	4	0.194081	0.0483975	LEV-11, UNC-78, UNC-60, ZOO-1	758	9	7838	4.59572	1	0.838474	54.463
GOTERM_BP_FAT	GO:0040032~post-embryonic body morphogenesis	4	0.194081	0.0483975	DPY-2, DPY-10, EFF-1, UNC-98	758	9	7838	4.59572	1	0.838474	54.463
GOTERM_BP_FAT	GO:0033057~reproductive behavior in a multicellular organism	38	1.84377	0.0487313	DPY-8, MLC-3, LEV-11, HIS-12, Y11D7A.9, HIM-4, UNC-73, GPA-12, EGL-43, Y47G6A.15, PAT-2, KLC-2, UNC-95, C01F1.3, DPY-7, HIS-3, KIN-1, NSY-4, PES-8, LIN-42, PPT-1, LIN-14, SYD-9, NHR-25, HIS-43, EGL-30, ASD-2, EGL-13, UNC-78, EGL-1, ETR-1, UNC-15, DRE-1, VALV-1, UNC-31, EGL-19, ROL-6, EFF-1, Y47D3B.1, VAB-8	758	291	7838	1.35029	1	0.830122	54.7157
GOTERM_BP_FAT	GO:0042493~response to drug	5	0.242601	0.0497057	SLO-1, C53B4.3, GLC-4, NDUF-6, AVR-14	758	15	7838	3.44679	1	0.826007	55.4457
Genes down-regulated emr-1(RNAi) lem-2(tm1582) mutants
Category	Term	Count	%	PValue	Genes	List Total	Pop Hits	Pop Total	Fold Enrichment	Bonferroni	Benjamini	FDR
GOTERM_BP_FAT	GO:0009792~embryonic development ending in birth or egg hatching	286	36.8082	3.40639e-33	GEI-4, T24C4.5, DEPS-1, R10D12.14, B0464.9, Y23H5A.3, C31H1.8, B0205.9, Y71H2AM.20, PQN-45, CYH-1, VPS-37, GLA-3, VPS-39, W05F2.6, F26G5.1, HCP-3, VPS-35, HCP-6, Y54F10AR.1, APX-1, HCP-4, Y67D2.7, C44E4.4, Y62E10A.14, CYK-1, CKS-1, KIN-18, MEL-11, CDC-26, K07H8.1, CPF-1, PAR-3, CSN-6, K02F6.7, MUT-2, K04C1.5, Y47D3A.29, GLP-1, F58E10.3, BTB-19, T22F3.3, UNC-85, F07A11.2, ECT-2, ISW-1, CPAR-1, ARK…	481	2629	7838	1.7727	3.02147e-30	3.02147e-30	5.29972e-30
GOTERM_BP_FAT	GO:0003006~reproductive developmental process	118	15.1866	2.17064e-19	ZFP-1, GEI-4, C31H1.8, W05F2.3, CRN-1, FZY-1, SAS-6, CYH-1, VPS-37, HCP-3, HCP-6, C44E4.4, SPK-1, CYK-1, TAG-246, FOG-2, KNL-1, UNC-61, Y87G2A.1, UNC-60, F39B2.1, VPS-33.2, CPG-1, PAR-3, UFD-1, BUB-1, VAB-1, LET-49, ANI-2, PASH-1, ECT-2, ISW-1, F25H8.2, CPAR-1, GEI-11, KLP-19, F09D1.1, RSP-5, PLK-1, RSP-2, RSP-1, Y48G1C.8, NED-8, DAB-1, Y51A2D.7, ZC168.3, SYS-1, C24H12.5, C50A2.2, RPC-1, LIN-54, …	481	831	7838	2.31388	1.92535e-16	9.62677e-17	3.37711e-16
GOTERM_BP_FAT	GO:0007548~sex differentiation	107	13.7709	9.46392e-17	ZFP-1, GEI-4, W05F2.3, CRN-1, FZY-1, SAS-6, CYH-1, VPS-37, HCP-3, HCP-6, C44E4.4, SPK-1, CYK-1, TAG-246, KNL-1, UNC-61, Y87G2A.1, UNC-60, F39B2.1, PAR-3, UFD-1, BUB-1, LET-49, ANI-2, PASH-1, ECT-2, ISW-1, F25H8.2, CPAR-1, GEI-11, KLP-19, F09D1.1, RSP-5, PLK-1, RSP-2, RSP-1, Y48G1C.8, NED-8, Y51A2D.7, ZC168.3, SYS-1, C24H12.5, C50A2.2, CYE-1, LIN-54, RPC-1, Y77E11A.7, F43D2.1, F31C3.5, F56G4.4, Y5…	481	771	7838	2.26146	9.84768e-14	3.28626e-14	1.77636e-13
GOTERM_BP_FAT	GO:0048806~genitalia development	100	12.87	2.35265e-16	ZFP-1, GEI-4, W05F2.3, CRN-1, FZY-1, SAS-6, VPS-37, CYH-1, HCP-3, HCP-6, SPK-1, CYK-1, TAG-246, KNL-1, UNC-61, Y87G2A.1, UNC-60, F39B2.1, PAR-3, UFD-1, BUB-1, LET-49, PASH-1, ECT-2, ISW-1, F25H8.2, CPAR-1, GEI-11, KLP-19, F09D1.1, RSP-5, PLK-1, RSP-2, Y48G1C.8, NED-8, Y51A2D.7, ZC168.3, SYS-1, C50A2.2, C24H12.5, CYE-1, LIN-54, RPC-1, Y77E11A.7, F43D2.1, F31C3.5, F56G4.4, Y50D7A.11, XPO-2, LAG-1, …	481	696	7838	2.34127	1.96954e-13	4.91829e-14	3.44169e-13
GOTERM_BP_FAT	GO:0040035~hermaphrodite genitalia development	99	12.7413	3.13944e-16	ZFP-1, GEI-4, W05F2.3, CRN-1, FZY-1, SAS-6, VPS-37, CYH-1, HCP-3, HCP-6, SPK-1, CYK-1, TAG-246, KNL-1, UNC-61, Y87G2A.1, UNC-60, F39B2.1, PAR-3, UFD-1, BUB-1, LET-49, PASH-1, ECT-2, ISW-1, F25H8.2, CPAR-1, GEI-11, KLP-19, F09D1.1, RSP-5, PLK-1, RSP-2, Y48G1C.8, NED-8, Y51A2D.7, ZC168.3, SYS-1, C50A2.2, C24H12.5, CYE-1, LIN-54, RPC-1, Y77E11A.7, F43D2.1, F31C3.5, F56G4.4, Y50D7A.11, XPO-2, MCM-2, …	481	690	7838	2.33801	2.9543e-13	5.90639e-14	5.21805e-13
GOTERM_BP_FAT	GO:0051301~cell division	43	5.53411	9.9023e-14	F22B3.4, PTR-2, BUB-1, GNA-2, CDC-25.2, T22F3.3, LAG-1, CYB-2.1, CPSF-2, SQV-5, CYB-3, ECT-2, LET-99, PGL-1, CDC-14, RGA-3, MBK-2, HCP-4, SPK-1, KLP-16, ZEN-4, CKS-1, CYK-1, MEI-1, MEI-2, KNL-1, PLK-1, MIG-22, LIG-1, SMC-4, SMC-3, MCM-6, ZK507.6, CPG-1, CDC-26, PAR-3, NPP-1, APR-1, CYE-1, CSN-6, ZYG-11, MES-2, PUF-5	481	189	7838	3.70738	8.78413e-11	1.46402e-11	1.54077e-10
GOTERM_BP_FAT	GO:0007049~cell cycle	56	7.20721	3.76785e-12	MOM-2, SET-2, UNC-71, CYB-2.1, SAS-6, NPP-10, CYB-3, HCP-3, GLD-2, LET-99, CDC-14, HCP-6, HCP-4, SPK-1, MIS-12, CKS-1, MEI-1, MEI-2, KNL-1, UNC-61, MCM-6, SRGP-1, ZK507.6, CPG-1, HIM-14, PAR-3, NPP-1, HIL-5, ZYG-9, ZYG-11, MUT-2, MIG-5, GLP-1, CDC-25.2, MEG-1, W02D9.3, M116.5, MBK-2, RSA-2, SKR-2, MPK-1, KLP-15, KLP-16, NHR-2, ZEN-4, DUO-1, KLP-19, PLK-1, ZHP-3, LIG-1, SMC-4, HPR-17, CYE-1, C05C8…	481	329	7838	2.77365	3.34211e-09	4.77444e-10	5.86211e-09
GOTERM_BP_FAT	GO:0060429~epithelium development	56	7.20721	9.03368e-12	Y50D7A.11, ZFP-2, CRN-1, SQV-5, NPL-4.2, SAS-6, VPS-37, CYH-1, CDK-2, Y41E3.11, VPS-39, DAF-18, HCP-3, GLD-2, PIR-1, APX-1, EXC-4, CYK-1, Y87G2A.1, UNC-61, F33H2.5, F33H2.2, HSR-9, CPF-1, MIG-5, HRP-1, BUB-1, VAB-1, LIN-9, LET-49, DRP-1, RFP-1, PASH-1, ECT-2, CLR-1, ISW-1, LIN-41, MBK-2, DSH-2, CPAR-1, F56B3.4, F54C4.3, F09D1.1, RSP-4, RSP-2, NED-8, COGC-1, EKL-6, SMC-3, ZC168.3, PSF-1, COGC-4, M…	481	336	7838	2.71587	8.01286e-09	1.00161e-09	1.40547e-08
GOTERM_BP_FAT	GO:0002009~morphogenesis of an epithelium	55	7.07851	1.62647e-11	Y50D7A.11, ZFP-2, CRN-1, SQV-5, NPL-4.2, SAS-6, VPS-37, CYH-1, CDK-2, Y41E3.11, VPS-39, DAF-18, HCP-3, GLD-2, PIR-1, APX-1, CYK-1, Y87G2A.1, UNC-61, F33H2.5, F33H2.2, HSR-9, CPF-1, MIG-5, HRP-1, BUB-1, VAB-1, LIN-9, LET-49, DRP-1, RFP-1, PASH-1, ECT-2, ISW-1, CLR-1, LIN-41, MBK-2, DSH-2, CPAR-1, F56B3.4, F54C4.3, F09D1.1, RSP-4, RSP-2, NED-8, COGC-1, EKL-6, SMC-3, ZC168.3, PSF-1, COGC-4, MDT-8, S…	481	331	7838	2.70766	1.44268e-08	1.60297e-09	2.53048e-08
GOTERM_BP_FAT	GO:0000910~cytokinesis	31	3.9897	7.60995e-11	F22B3.4, PTR-2, BUB-1, GNA-2, T22F3.3, CPSF-2, CYB-2.1, SQV-5, CYB-3, ECT-2, CDC-14, MBK-2, RGA-3, HCP-4, SPK-1, KLP-16, ZEN-4, CYK-1, MEI-1, PLK-1, MIG-22, LIG-1, SMC-4, MCM-6, SMC-3, CPG-1, CYE-1, NPP-1, CSN-6, ZYG-11, PUF-5	481	127	7838	3.97757	6.75002e-08	6.75002e-09	1.18397e-07
GOTERM_BP_FAT	GO:0048729~tissue morphogenesis	55	7.07851	8.36853e-11	Y50D7A.11, ZFP-2, CRN-1, SQV-5, NPL-4.2, SAS-6, VPS-37, CYH-1, CDK-2, Y41E3.11, VPS-39, DAF-18, HCP-3, GLD-2, PIR-1, APX-1, CYK-1, Y87G2A.1, UNC-61, F33H2.5, F33H2.2, HSR-9, CPF-1, MIG-5, HRP-1, BUB-1, VAB-1, LIN-9, LET-49, DRP-1, RFP-1, PASH-1, ECT-2, ISW-1, CLR-1, LIN-41, MBK-2, DSH-2, CPAR-1, F56B3.4, F54C4.3, F09D1.1, RSP-4, RSP-2, NED-8, COGC-1, EKL-6, SMC-3, ZC168.3, PSF-1, COGC-4, MDT-8, S…	481	345	7838	2.59779	7.42288e-08	6.74808e-09	1.30199e-07
GOTERM_BP_FAT	GO:0022402~cell cycle process	50	6.43501	1.46856e-10	MOM-2, SET-2, UNC-71, SAS-6, NPP-10, CYB-3, HCP-3, GLD-2, LET-99, HCP-6, HCP-4, SPK-1, MIS-12, CKS-1, MEI-1, MEI-2, KNL-1, SRGP-1, ZK507.6, CPG-1, HIM-14, PAR-3, HIL-5, ZYG-9, NPP-1, ZYG-11, MUT-2, MIG-5, GLP-1, CDC-25.2, MEG-1, W02D9.3, M116.5, MBK-2, RSA-2, SKR-2, MPK-1, KLP-15, NHR-2, KLP-16, DUO-1, ZEN-4, KLP-19, PLK-1, ZHP-3, SMC-4, CYE-1, C05C8.6, PUF-8, APR-1	481	300	7838	2.71587	1.30262e-07	1.08551e-08	2.28481e-07
GOTERM_BP_FAT	GO:0019953~sexual reproduction	42	5.40541	1.93229e-10	LIN-3, HRP-1, Y47D3A.29, VAB-1, T26A5.8, LAG-1, C55C3.5, ANI-2, CYB-2.1, SPAS-1, SQV-5, MEG-1, CYB-3, LET-99, LIN-41, PGL-1, LIP-1, MBK-2, T05H10.6, SPK-1, ZEN-4, CYK-1, FOG-2, RSP-5, EFL-1, MRG-1, RSP-2, RSP-1, DAB-1, SUN-1, DAZ-1, CPG-1, Y37D8A.11, PAR-3, NPP-1, ZYG-9, MDT-6, PUF-8, CYE-1, CSN-6, MES-2, PUF-5	481	226	7838	3.02831	1.71394e-07	1.31842e-08	3.00629e-07
GOTERM_BP_FAT	GO:0007276~gamete generation	34	4.3758	3.84858e-09	LIN-3, HRP-1, VAB-1, LAG-1, C55C3.5, CYB-2.1, SPAS-1, ANI-2, SQV-5, MEG-1, CYB-3, PGL-1, LIN-41, LIP-1, T05H10.6, SPK-1, FOG-2, RSP-5, EFL-1, MRG-1, RSP-2, RSP-1, DAB-1, SUN-1, DAZ-1, CPG-1, Y37D8A.11, MDT-6, PUF-8, CYE-1, NPP-1, CSN-6, MES-2, PUF-5	481	174	7838	3.18412	3.41368e-06	2.43835e-07	5.98768e-06
GOTERM_BP_FAT	GO:0048580~regulation of post-embryonic development	31	3.9897	7.62745e-09	LIN-3, GEI-4, LIN-9, ASH-2, GLP-1, MET-1, LAG-1, LIN-65, PASH-1, UBA-2, LIN-41, LIP-1, APX-1, C44E4.4, ARK-1, VAV-1, CNK-1, TAM-1, HLH-2, EFL-1, SUR-2, SMO-1, RSP-1, PAR-3, LIN-54, LIN-36, MDT-6, PUF-8, CYE-1, APR-1, HOP-1	481	152	7838	3.32337	6.76553e-06	4.51037e-07	1.18669e-05
GOTERM_BP_FAT	GO:0040028~regulation of vulval development	31	3.9897	7.62745e-09	LIN-3, GEI-4, LIN-9, ASH-2, GLP-1, MET-1, LAG-1, LIN-65, PASH-1, UBA-2, LIN-41, LIP-1, APX-1, C44E4.4, ARK-1, VAV-1, CNK-1, TAM-1, HLH-2, EFL-1, SUR-2, SMO-1, RSP-1, PAR-3, LIN-54, LIN-36, MDT-6, PUF-8, CYE-1, APR-1, HOP-1	481	152	7838	3.32337	6.76553e-06	4.51037e-07	1.18669e-05
GOTERM_BP_FAT	GO:0022403~cell cycle phase	40	5.14801	2.56926e-08	MIG-5, SET-2, UNC-71, CDC-25.2, NPP-10, CYB-3, W02D9.3, GLD-2, HCP-3, LET-99, MBK-2, HCP-6, RSA-2, SKR-2, HCP-4, MIS-12, KLP-15, KLP-16, NHR-2, ZEN-4, CKS-1, DUO-1, MEI-1, KLP-19, MEI-2, KNL-1, PLK-1, ZHP-3, SMC-4, SRGP-1, ZK507.6, HIM-14, PUF-8, C05C8.6, CYE-1, HIL-5, APR-1, ZYG-9, ZYG-11, MUT-2	481	245	7838	2.66044	2.27891e-05	1.42433e-06	3.9973e-05
GOTERM_BP_FAT	GO:0000279~M phase	39	5.01931	5.69296e-08	MIG-5, SET-2, UNC-71, CDC-25.2, NPP-10, CYB-3, W02D9.3, GLD-2, HCP-3, LET-99, MBK-2, HCP-6, RSA-2, SKR-2, HCP-4, MIS-12, KLP-15, NHR-2, KLP-16, ZEN-4, CKS-1, DUO-1, MEI-1, KLP-19, MEI-2, KNL-1, PLK-1, ZHP-3, SMC-4, SRGP-1, ZK507.6, HIM-14, PUF-8, C05C8.6, HIL-5, APR-1, ZYG-9, ZYG-11, MUT-2	481	242	7838	2.62609	5.04953e-05	2.97038e-06	8.8572e-05
GOTERM_BP_FAT	GO:0000226~microtubule cytoskeleton organization	22	2.8314	1.12084e-06	MOM-2, MIG-5, MIS-12, ZEN-4, MEI-1, KLP-19, MEI-2, KNL-1, PLK-1, SPAS-1, SAS-6, NPP-10, PAR-3, HCP-3, NPP-1, ZYG-9, APR-1, MBK-2, HCP-6, RSA-2, SKR-2, HCP-4	481	105	7838	3.41424	0.000993694	5.52312e-05	0.00174381
GOTERM_BP_FAT	GO:0051276~chromosome organization	26	3.3462	1.1681e-06	MYS-2, T12E12.2, MET-1, HDA-2, LSD-1, UNC-85, MSH-6, RFP-1, HCP-3, ISW-1, HCP-6, CPAR-1, HCP-4, KNL-1, ZHP-3, SMO-1, MRG-1, HIS-68, SMC-4, SMC-3, HIM-14, C50A2.2, Y37D8A.11, HIL-5, HIL-4, ZYG-11	481	141	7838	3.00479	0.00103557	5.45302e-05	0.00181733
GOTERM_BP_FAT	GO:0001703~gastrulation with mouth forming first	16	2.0592	1.67464e-06	F31C3.5, PTR-2, MEX-3, RSP-5, CDT-1, Y23H5A.3, LET-49, RSP-4, RSP-2, SMO-1, RSP-1, CRN-1, EKL-4, SYS-1, RPB-3, CPF-1	481	59	7838	4.41904	0.00148431	7.42678e-05	0.00260541
GOTERM_BP_FAT	GO:0006259~DNA metabolic process	26	3.3462	5.43922e-06	F31C3.5, DNA-2, Y47D3A.29, XPC-1, T24C4.5, Y66D12A.15, CRN-1, MCM-2, HDA-2, MSH-6, WRN-1, RFC-1, RFC-2, UNG-1, CKU-70, C47D12.8, LIG-1, HIS-68, MCM-6, F33H2.5, HMG-4, HIM-14, HPR-17, POLH-1, CYE-1, Y37B11A.2	481	153	7838	2.76912	0.00481298	0.000229717	0.00846209
GOTERM_BP_FAT	GO:0007369~gastrulation	19	2.4453	6.56358e-06	MOM-2, F31C3.5, PTR-2, MEX-3, RSP-5, CDT-1, Y23H5A.3, LET-49, RSP-4, RSP-2, SMO-1, RSP-1, CRN-1, EKL-4, SYS-1, RPB-3, CPF-1, PAR-3, APR-1	481	90	7838	3.4401	0.005805	0.000264598	0.0102112
GOTERM_BP_FAT	GO:0007010~cytoskeleton organization	27	3.4749	7.0051e-06	MIG-5, MOM-2, GEI-4, SPAS-1, SAS-6, NPP-10, HCP-3, MBK-2, RGA-3, HCP-6, SKR-2, RSA-2, HCP-4, MIS-12, ZEN-4, CYK-1, MEI-1, MEI-2, KLP-19, KNL-1, PLK-1, UNC-60, FRL-1, PAR-3, ZYG-9, APR-1, NPP-1	481	165	7838	2.66649	0.00619428	0.000270118	0.0108981
GOTERM_BP_FAT	GO:0007059~chromosome segregation	25	3.2175	8.50491e-06	SET-2, UNC-71, W02D9.3, HCP-3, MBK-2, SKR-2, HCP-6, HCP-4, KLP-15, NHR-2, KLP-16, TAM-1, DUO-1, MEI-1, KNL-1, PLK-1, ZHP-3, SMC-4, SRGP-1, SMC-3, HIM-14, C05C8.6, HIL-5, MUT-2, ZYG-11	481	147	7838	2.7713	0.0075155	0.000314279	0.0132312
GOTERM_BP_FAT	GO:0006260~DNA replication	15	1.9305	8.92957e-06	DNA-2, F31C3.5, Y47D3A.29, T24C4.5, LIG-1, CRN-1, MCM-2, MCM-6, WRN-1, F33H2.5, HMG-4, CYE-1, RFC-1, RFC-2, Y37B11A.2	481	59	7838	4.14285	0.00788927	0.000316772	0.0138918
GOTERM_BP_FAT	GO:0048581~negative regulation of post-embryonic development	21	2.7027	9.32737e-06	ARK-1, TAM-1, GEI-4, LIN-9, EFL-1, ASH-2, SUR-2, GLP-1, MET-1, SMO-1, LIN-65, UBA-2, PASH-1, PAR-3, LIN-54, LIN-41, PUF-8, MDT-6, LIN-36, APR-1, C44E4.4	481	110	7838	3.11091	0.00823929	0.000318158	0.0145107
GOTERM_BP_FAT	GO:0040027~negative regulation of vulval development	21	2.7027	9.32737e-06	ARK-1, TAM-1, GEI-4, LIN-9, EFL-1, ASH-2, SUR-2, GLP-1, MET-1, SMO-1, LIN-65, UBA-2, PASH-1, PAR-3, LIN-54, LIN-41, PUF-8, MDT-6, LIN-36, APR-1, C44E4.4	481	110	7838	3.11091	0.00823929	0.000318158	0.0145107
GOTERM_BP_FAT	GO:0000278~mitotic cell cycle	24	3.0888	1.04334e-05	MOM-2, MIG-5, MIS-12, ZEN-4, CKS-1, KLP-19, PLK-1, CDC-25.2, SMC-4, ZK507.6, NPP-10, CYB-3, LET-99, PAR-3, HCP-3, NPP-1, CYE-1, APR-1, ZYG-9, MBK-2, HCP-6, RSA-2, SKR-2, HCP-4	481	139	7838	2.81356	0.00921176	0.000342699	0.0162312
GOTERM_BP_FAT	GO:0009791~post-embryonic development	149	19.1763	1.33947e-05	MOM-2, ZFP-2, GEI-4, DEPS-1, T24C4.5, T28D9.4, B0464.9, W05F2.3, Y71H2AM.20, SPAS-1, CYH-1, VPS-37, CDK-2, Y41E3.11, W05F2.6, HCP-6, C44E4.4, SPK-1, CYK-1, TAG-246, Y39E4B.5, Y87G2A.1, UNC-60, F39B2.1, KIN-18, PAR-3, CPF-1, LIN-36, UFD-1, F22B3.4, BUB-1, VAB-1, SMGL-2, GLP-1, PPK-1, F58E10.3, CDC-25.2, UNC-85, H35B03.2, Y39G10AR.7, PASH-1, ECT-2, ISW-1, RFC-1, CPAR-1, LIN-45, TOL-1, GEI-11, KLP-1…	481	1779	7838	1.3648	0.0118108	0.000424237	0.0208376
GOTERM_BP_FAT	GO:0007017~microtubule-based process	24	3.0888	2.66471e-05	MOM-2, MIG-5, KLP-15, MIS-12, KLP-16, ZEN-4, MEI-1, KLP-19, MEI-2, KNL-1, PLK-1, SPAS-1, SAS-6, NPP-10, PAR-3, HCP-3, NPP-1, ZYG-9, APR-1, MBK-2, HCP-6, RSA-2, SKR-2, HCP-4	481	147	7838	2.66044	0.0233591	0.000814712	0.0414499
GOTERM_BP_FAT	GO:0002119~nematode larval development	146	18.7902	2.89213e-05	MOM-2, ZFP-2, GEI-4, T24C4.5, DEPS-1, T28D9.4, B0464.9, W05F2.3, Y71H2AM.20, SPAS-1, CYH-1, VPS-37, CDK-2, Y41E3.11, W05F2.6, HCP-6, C44E4.4, SPK-1, CYK-1, TAG-246, Y39E4B.5, Y87G2A.1, UNC-60, F39B2.1, KIN-18, PAR-3, CPF-1, LIN-36, UFD-1, F22B3.4, BUB-1, VAB-1, SMGL-2, GLP-1, PPK-1, F58E10.3, CDC-25.2, H35B03.2, Y39G10AR.7, PASH-1, ECT-2, ISW-1, RFC-1, CPAR-1, LIN-45, TOL-1, GEI-11, KLP-16, KLP-1…	481	1760	7838	1.35176	0.0253273	0.000854753	0.0449867
GOTERM_BP_FAT	GO:0002164~larval development	146	18.7902	2.99705e-05	MOM-2, ZFP-2, GEI-4, T24C4.5, DEPS-1, T28D9.4, B0464.9, W05F2.3, Y71H2AM.20, SPAS-1, CYH-1, VPS-37, CDK-2, Y41E3.11, W05F2.6, HCP-6, C44E4.4, SPK-1, CYK-1, TAG-246, Y39E4B.5, Y87G2A.1, UNC-60, F39B2.1, KIN-18, PAR-3, CPF-1, LIN-36, UFD-1, F22B3.4, BUB-1, VAB-1, SMGL-2, GLP-1, PPK-1, F58E10.3, CDC-25.2, H35B03.2, Y39G10AR.7, PASH-1, ECT-2, ISW-1, RFC-1, CPAR-1, LIN-45, TOL-1, GEI-11, KLP-16, KLP-1…	481	1761	7838	1.35099	0.026234	0.000857188	0.0466184
GOTERM_BP_FAT	GO:0048609~reproductive process in a multicellular organism	51	6.56371	3.03137e-05	LAG-1, CYB-2.1, SPAS-1, SQV-5, CYB-3, T05H10.6, C44E4.4, SPK-1, FOG-2, UNC-61, MRG-1, HIS-68, SUN-1, CPG-1, F33H2.2, H37N21.1, ZYG-9, NPP-1, CSN-6, MIG-5, LIN-3, HRP-1, VAB-1, C55C3.5, UNC-85, ANI-2, MEG-1, UBA-2, CLR-1, PGL-1, LIN-41, LIP-1, SKR-2, SEL-12, NASP-1, RSP-5, SUR-2, EFL-1, RSP-2, RSP-1, DAB-1, NOL-10, COGC-4, DAZ-1, Y37D8A.11, CYE-1, PUF-8, MDT-6, HOP-1, MES-2, PUF-5	481	455	7838	1.8265	0.0265304	0.000839917	0.0471521
GOTERM_BP_FAT	GO:0032504~multicellular organism reproduction	51	6.56371	3.29465e-05	LAG-1, CYB-2.1, SPAS-1, SQV-5, CYB-3, T05H10.6, C44E4.4, SPK-1, FOG-2, UNC-61, MRG-1, HIS-68, SUN-1, CPG-1, F33H2.2, H37N21.1, ZYG-9, NPP-1, CSN-6, MIG-5, LIN-3, HRP-1, VAB-1, C55C3.5, UNC-85, ANI-2, MEG-1, UBA-2, CLR-1, PGL-1, LIN-41, LIP-1, SKR-2, SEL-12, NASP-1, RSP-5, SUR-2, EFL-1, RSP-2, RSP-1, DAB-1, NOL-10, COGC-4, DAZ-1, Y37D8A.11, CYE-1, PUF-8, MDT-6, HOP-1, MES-2, PUF-5	481	456	7838	1.82249	0.0288012	0.000885186	0.0512464
GOTERM_BP_FAT	GO:0048598~embryonic morphogenesis	23	2.9601	3.31753e-05	MOM-2, F31C3.5, PTR-2, MEX-3, VAB-1, RSP-5, CDT-1, Y23H5A.3, LET-49, RSP-4, EFL-1, RSP-2, SMO-1, RSP-1, CRN-1, EKL-4, SYS-1, RPB-3, CPF-1, PAR-3, LIN-36, APR-1, APX-1	481	139	7838	2.69633	0.0289982	0.000865124	0.0516021
GOTERM_BP_FAT	GO:0040008~regulation of growth	159	20.4633	4.39447e-05	MOM-2, GEI-4, C34E10.8, CRN-1, Y71H2AM.20, CYH-1, VPS-37, CDK-2, Y41E3.11, HCP-3, VPS-35, CDC-14, C44E4.4, CYK-1, TAG-246, MEI-2, Y87G2A.1, KIN-18, MEL-11, C32A3.3, SUN-1, C48B4.9, H37N21.1, PAR-3, D1044.6, T07A9.8, UFD-1, B0336.3, VAB-1, LET-49, GLP-1, MET-1, ZK418.5, F58E10.3, CDC-25.2, C43H8.2, UFD-3, ULP-1, ANI-2, H35B03.2, Y39G10AR.7, ECT-2, ISW-1, LIN-41, RFC-1, F25H8.2, POS-1, LST-3, C35D1…	481	1967	7838	1.3172	0.0382299	0.00111309	0.068348
GOTERM_BP_FAT	GO:0007292~female gamete generation	20	2.574	4.86315e-05	LIN-3, HRP-1, VAB-1, RSP-5, DAB-1, C55C3.5, ANI-2, CYB-2.1, SPAS-1, SQV-5, DAZ-1, CYB-3, CPG-1, NPP-1, PGL-1, MDT-6, LIP-1, CSN-6, T05H10.6, PUF-5	481	113	7838	2.88411	0.0422201	0.00119754	0.0756349
GOTERM_BP_FAT	GO:0048477~oogenesis	19	2.4453	5.16466e-05	HRP-1, VAB-1, RSP-5, DAB-1, ANI-2, CYB-2.1, SPAS-1, C55C3.5, SQV-5, DAZ-1, CYB-3, CPG-1, NPP-1, PGL-1, MDT-6, LIP-1, CSN-6, T05H10.6, PUF-5	481	104	7838	2.97701	0.0447782	0.00123739	0.0803224
GOTERM_BP_FAT	GO:0040010~positive regulation of growth rate	142	18.2754	5.6897e-05	MOM-2, GEI-4, CRN-1, C34E10.8, Y71H2AM.20, CYH-1, VPS-37, Y41E3.11, CDC-14, C44E4.4, TAG-246, MEI-2, Y87G2A.1, KIN-18, MEL-11, C32A3.3, SUN-1, C48B4.9, H37N21.1, PAR-3, D1044.6, T07A9.8, UFD-1, B0336.3, VAB-1, LET-49, GLP-1, MET-1, ZK418.5, F58E10.3, CDC-25.2, C43H8.2, UFD-3, ULP-1, H35B03.2, Y39G10AR.7, ISW-1, RFC-1, F25H8.2, POS-1, LST-3, C35D10.13, TAG-315, GEI-11, KLP-15, Y17G7B.18, RSP-4, SU…	481	1723	7838	1.34296	0.0492166	0.00132725	0.0884845
GOTERM_BP_FAT	GO:0040009~regulation of growth rate	142	18.2754	5.74232e-05	MOM-2, GEI-4, CRN-1, C34E10.8, Y71H2AM.20, CYH-1, VPS-37, Y41E3.11, CDC-14, C44E4.4, TAG-246, MEI-2, Y87G2A.1, KIN-18, MEL-11, C32A3.3, SUN-1, C48B4.9, H37N21.1, PAR-3, D1044.6, T07A9.8, UFD-1, B0336.3, VAB-1, LET-49, GLP-1, MET-1, ZK418.5, F58E10.3, CDC-25.2, C43H8.2, UFD-3, ULP-1, H35B03.2, Y39G10AR.7, ISW-1, RFC-1, F25H8.2, POS-1, LST-3, C35D10.13, TAG-315, GEI-11, KLP-15, Y17G7B.18, RSP-4, SU…	481	1724	7838	1.34218	0.0496604	0.00130519	0.0893025
GOTERM_BP_FAT	GO:0008406~gonad development	18	2.3166	6.16597e-05	LIN-3, HLH-2, LIN-9, LET-49, RSP-2, RSP-1, COGC-8, ANI-2, COGC-1, SQV-5, COGC-4, SYS-1, PAR-3, CYE-1, MDT-6, HOP-1, SKR-2, C44E4.4	481	96	7838	3.05535	0.053225	0.00136641	0.0958881
GOTERM_BP_FAT	GO:0048608~reproductive structure development	18	2.3166	7.0621e-05	LIN-3, HLH-2, LIN-9, LET-49, RSP-2, RSP-1, COGC-8, ANI-2, COGC-1, SQV-5, COGC-4, SYS-1, PAR-3, CYE-1, MDT-6, HOP-1, SKR-2, C44E4.4	481	97	7838	3.02385	0.0607213	0.00152671	0.109817
GOTERM_BP_FAT	GO:0007051~spindle organization	15	1.9305	9.61332e-05	MIG-5, MIS-12, ZEN-4, MEI-1, KLP-19, MEI-2, KNL-1, PLK-1, NPP-10, HCP-3, APR-1, ZYG-9, MBK-2, RSA-2, HCP-4	481	72	7838	3.39484	0.0817396	0.00202828	0.149461
GOTERM_BP_FAT	GO:0045165~cell fate commitment	16	2.0592	0.000130628	MOM-2, SEL-12, LIN-3, MEX-3, HLH-2, GLP-1, SKN-1, LAG-1, ECT-2, LIN-41, APR-1, RGA-3, MBK-2, APX-1, LIN-45, POS-1	481	83	7838	3.14125	0.109413	0.00269113	0.20304
GOTERM_BP_FAT	GO:0045137~development of primary sexual characteristics	18	2.3166	0.000134886	LIN-3, HLH-2, LIN-9, LET-49, RSP-2, RSP-1, COGC-8, ANI-2, COGC-1, SQV-5, COGC-4, SYS-1, PAR-3, CYE-1, MDT-6, HOP-1, SKR-2, C44E4.4	481	102	7838	2.87563	0.112771	0.00271568	0.209652
GOTERM_BP_FAT	GO:0045927~positive regulation of growth	152	19.5624	0.000140643	MOM-2, GEI-4, CRN-1, C34E10.8, Y71H2AM.20, CYH-1, VPS-37, CDK-2, Y41E3.11, HCP-3, VPS-35, CDC-14, C44E4.4, TAG-246, MEI-2, Y87G2A.1, KIN-18, MEL-11, C32A3.3, SUN-1, C48B4.9, H37N21.1, PAR-3, D1044.6, T07A9.8, UFD-1, B0336.3, VAB-1, LET-49, GLP-1, MET-1, ZK418.5, F58E10.3, CDC-25.2, C43H8.2, UFD-3, ULP-1, H35B03.2, Y39G10AR.7, ISW-1, LIN-41, RFC-1, F25H8.2, POS-1, LST-3, C35D10.13, TAG-315, GEI-11…	481	1904	7838	1.30088	0.11729	0.00276858	0.21859
GOTERM_BP_FAT	GO:0001708~cell fate specification	13	1.6731	0.000192929	MOM-2, SEL-12, LIN-3, MEX-3, HLH-2, GLP-1, SKN-1, LAG-1, LIN-41, APR-1, APX-1, POS-1, LIN-45	481	59	7838	3.59047	0.1573	0.00371362	0.299741
GOTERM_BP_FAT	GO:0006325~chromatin organization	16	2.0592	0.000422769	MYS-2, T12E12.2, MET-1, MRG-1, HIS-68, LSD-1, UNC-85, HDA-2, RFP-1, C50A2.2, Y37D8A.11, HCP-3, HIL-5, ISW-1, HIL-4, CPAR-1	481	92	7838	2.83395	0.312762	0.00794856	0.65573
GOTERM_BP_FAT	GO:0009880~embryonic pattern specification	8	1.0296	0.000428892	MEX-3, GLP-1, SKN-1, PGL-1, MBK-2, ZYG-11, APX-1, POS-1	481	24	7838	5.43174	0.316486	0.00789592	0.665197
GOTERM_BP_FAT	GO:0051321~meiotic cell cycle	23	2.9601	0.000433678	KLP-15, KLP-16, NHR-2, SET-2, ZEN-4, DUO-1, MEI-1, MEI-2, UNC-71, PLK-1, ZHP-3, SRGP-1, HIM-14, W02D9.3, GLD-2, HIL-5, C05C8.6, PUF-8, ZYG-9, MBK-2, SKR-2, ZYG-11, MUT-2	481	165	7838	2.27145	0.319383	0.00782141	0.672597
GOTERM_BP_FAT	GO:0040007~growth	112	14.4144	0.00059271	ZFP-2, T28D9.4, T24C4.5, DEPS-1, B0464.9, W05F2.3, Y71H2AM.20, CYH-1, VPS-37, CDK-2, Y41E3.11, W05F2.6, HCP-6, C44E4.4, CYK-1, TAG-246, Y39E4B.5, Y87G2A.1, F39B2.1, CPF-1, LIN-36, UFD-1, F22B3.4, SMGL-2, PPK-1, F58E10.3, H35B03.2, Y39G10AR.7, PASH-1, ISW-1, RFC-1, CPAR-1, TOL-1, GEI-11, KLP-16, KLP-19, F09D1.1, Y18D10A.1, Y17G7B.18, RSP-2, ZK686.2, DAB-1, Y51A2D.7, NOL-10, SYS-1, RNP-3, RPB-3, C0…	481	1364	7838	1.33802	0.408971	0.0104627	0.91818
GOTERM_BP_FAT	GO:0007126~meiosis	22	2.8314	0.000607288	KLP-15, KLP-16, NHR-2, SET-2, DUO-1, ZEN-4, MEI-1, MEI-2, UNC-71, PLK-1, ZHP-3, SRGP-1, HIM-14, W02D9.3, GLD-2, HIL-5, C05C8.6, PUF-8, MBK-2, SKR-2, ZYG-11, MUT-2	481	158	7838	2.26895	0.416569	0.0105096	0.940663
GOTERM_BP_FAT	GO:0051327~M phase of meiotic cell cycle	22	2.8314	0.000660823	KLP-15, KLP-16, NHR-2, SET-2, DUO-1, ZEN-4, MEI-1, MEI-2, UNC-71, PLK-1, ZHP-3, SRGP-1, HIM-14, W02D9.3, GLD-2, HIL-5, C05C8.6, PUF-8, MBK-2, SKR-2, ZYG-11, MUT-2	481	159	7838	2.25468	0.443642	0.0112125	1.02319
GOTERM_BP_FAT	GO:0006974~response to DNA damage stimulus	14	1.8018	0.000922251	XPC-1, Y66D12A.15, C47D12.8, LIG-1, CRN-1, HIS-68, MSH-6, WRN-1, HMG-4, HIM-14, HPR-17, POLH-1, UNG-1, CKU-70	481	79	7838	2.88776	0.558869	0.0153232	1.42526
GOTERM_BP_FAT	GO:0006281~DNA repair	13	1.6731	0.000992008	XPC-1, Y66D12A.15, LIG-1, CRN-1, HIS-68, MSH-6, WRN-1, HMG-4, HPR-17, POLH-1, HIM-14, UNG-1, CKU-70	481	70	7838	3.02625	0.585361	0.0161706	1.53229
GOTERM_BP_FAT	GO:0045132~meiotic chromosome segregation	18	2.3166	0.00115891	KLP-15, KLP-16, NHR-2, SET-2, DUO-1, MEI-1, UNC-71, PLK-1, ZHP-3, SRGP-1, HIM-14, W02D9.3, HIL-5, C05C8.6, MBK-2, SKR-2, ZYG-11, MUT-2	481	122	7838	2.40421	0.642473	0.018527	1.78791
GOTERM_BP_FAT	GO:0010608~posttranscriptional regulation of gene expression	11	1.4157	0.0012116	MEX-3, SET-2, ZFP-1, DAZ-1, PASH-1, FOG-2, E04D5.1, PUF-8, IFE-3, MUT-2, SID-1	481	53	7838	3.38203	0.658819	0.0190193	1.86849
GOTERM_BP_FAT	GO:0051726~regulation of cell cycle	12	1.5444	0.00136675	NOS-3, SUN-1, ZEN-4, CKS-1, GLD-2, PLK-1, EFL-1, NPP-1, PUF-8, CYE-1, CDC-14, LIP-1	481	63	7838	3.10385	0.702735	0.0210581	2.10538
GOTERM_BP_FAT	GO:0006333~chromatin assembly or disassembly	11	1.4157	0.00140742	UNC-85, MYS-2, T12E12.2, C50A2.2, Y37D8A.11, HCP-3, HIL-5, MRG-1, HIL-4, CPAR-1, HIS-68	481	54	7838	3.3194	0.713284	0.0213087	2.1674
GOTERM_BP_FAT	GO:0007389~pattern specification process	10	1.287	0.00161769	MEX-3, SYS-1, UBA-2, GLP-1, SKN-1, PGL-1, MBK-2, ZYG-11, APX-1, POS-1	481	46	7838	3.54244	0.762135	0.0240461	2.48741
GOTERM_BP_FAT	GO:0010605~negative regulation of macromolecule metabolic process	13	1.6731	0.00163777	MEX-3, SET-2, ZFP-1, FOG-2, EFL-1, MET-1, SMO-1, MRG-1, C43H8.2, SID-1, EKL-4, PASH-1, MUT-2	481	74	7838	2.86267	0.76634	0.0239403	2.51791
GOTERM_BP_FAT	GO:0006357~regulation of transcription from RNA polymerase II promoter	14	1.8018	0.00184588	T24H10.1, HLH-2, LET-49, SKN-1, MET-1, SMO-1, MRG-1, SOP-3, LAG-1, DAF-19, MDT-8, ELPC-4, MDT-6, APR-1	481	85	7838	2.68392	0.805788	0.026508	2.83358
GOTERM_BP_FAT	GO:0051640~organelle localization	14	1.8018	0.00205651	MOM-2, ZEN-4, CYK-1, Y47D3A.29, T26A5.8, SUN-1, PAR-3, LET-99, ZYG-9, NPP-1, MBK-2, SKR-2, ZYG-11, HCP-4	481	86	7838	2.65271	0.838945	0.0290222	3.1521
GOTERM_BP_FAT	GO:0010171~body morphogenesis	53	6.82111	0.00333293	MOM-2, F31C3.5, ZIM-3, FZY-1, C27D9.1, CYH-1, CDK-2, T07F8.4, RUVB-1, F11A10.5, TAG-246, HLH-2, K03H4.2, MRG-1, KIN-18, D1043.1, TAG-298, SUN-1, PAR-3, ZYG-9, B0336.3, VAB-1, LIN-9, CDT-1, SMGL-2, GLP-1, R11A8.2, LET-49, CDC-25.2, SOP-3, ULP-1, ANI-2, Y39G10AR.7, PASH-1, CLR-1, LIN-41, MBK-2, DSH-2, TOL-1, KLP-15, SKR-7, RSP-4, SMO-1, RSP-2, EMB-4, PBRM-1, MDT-8, SYS-1, MTM-6, C24H12.5, Y37D8A.11…	481	582	7838	1.48393	0.948246	0.0459164	5.0615
GOTERM_BP_FAT	GO:0007052~mitotic spindle organization	11	1.4157	0.00407832	MIG-5, MIS-12, NPP-10, KLP-19, HCP-3, PLK-1, ZYG-9, APR-1, MBK-2, RSA-2, HCP-4	481	62	7838	2.89109	0.973347	0.0550645	6.16018
GOTERM_BP_FAT	GO:0051656~establishment of organelle localization	13	1.6731	0.0043871	MOM-2, ZEN-4, CYK-1, Y47D3A.29, T26A5.8, PAR-3, LET-99, ZYG-9, NPP-1, MBK-2, SKR-2, ZYG-11, HCP-4	481	83	7838	2.55226	0.979756	0.0582343	6.61181
GOTERM_BP_FAT	GO:0007219~Notch signaling pathway	5	0.643501	0.00463234	SEL-12, GLP-1, LIP-1, HOP-1, LAG-1	481	12	7838	6.78967	0.98373	0.0604935	6.96906
GOTERM_BP_FAT	GO:0033554~cellular response to stress	15	1.9305	0.0054778	XPC-1, Y66D12A.15, C47D12.8, LIG-1, CRN-1, HIS-68, HDA-2, MSH-6, WRN-1, HMG-4, HIM-14, HPR-17, POLH-1, UNG-1, CKU-70	481	107	7838	2.28438	0.992343	0.0701378	8.19089
GOTERM_BP_FAT	GO:0048569~post-embryonic organ development	12	1.5444	0.0056088	SPAS-1, COGC-1, UNC-101, SQV-5, SEL-12, LIN-3, RFP-1, PASH-1, HLH-2, APR-1, LIN-45, MPK-1	481	75	7838	2.60723	0.993188	0.0707411	8.37887
GOTERM_BP_FAT	GO:0007281~germ cell development	10	1.287	0.00572716	CYB-2.1, VAB-1, CYB-3, PGL-1, CYE-1, MRG-1, LIP-1, MES-2, LAG-1, DAB-1	481	55	7838	2.96277	0.99387	0.0711748	8.54839
GOTERM_BP_FAT	GO:0010629~negative regulation of gene expression	11	1.4157	0.00576387	EKL-4, SET-2, ZFP-1, PASH-1, EFL-1, MET-1, MRG-1, SMO-1, MUT-2, SID-1, C43H8.2	481	65	7838	2.75765	0.994068	0.0706294	8.6009
GOTERM_BP_FAT	GO:0048285~organelle fission	11	1.4157	0.0064325	ZK507.6, ZEN-4, CKS-1, CYB-3, LET-99, HCP-3, CDC-25.2, HCP-6, HCP-4, SMC-4, DRP-1	481	66	7838	2.71587	0.996734	0.0774562	9.55253
GOTERM_BP_FAT	GO:0022411~cellular component disassembly	6	0.772201	0.00756852	SPAS-1, PLK-1, UNC-60, ZHP-3, SMO-1, CRN-1	481	21	7838	4.65578	0.998816	0.0893482	11.1482
GOTERM_BP_FAT	GO:0030163~protein catabolic process	20	2.574	0.00826684	UFD-1, DUO-1, SKR-7, T27A3.2, F56F11.4, F09D1.1, SEL-10, SMO-1, T22F3.2, NED-8, RFP-1, UBA-2, FSN-1, ATG-18, BATH-43, SKR-2, ZYG-11, K02C4.3, OXI-1, FEM-2	481	171	7838	1.90587	0.999366	0.0959451	12.1159
GOTERM_BP_FAT	GO:0019941~modification-dependent protein catabolic process	18	2.3166	0.00882377	UFD-1, DUO-1, SKR-7, T27A3.2, F09D1.1, SEL-10, SMO-1, T22F3.2, NED-8, RFP-1, UBA-2, FSN-1, BATH-43, SKR-2, ZYG-11, K02C4.3, OXI-1, FEM-2	481	148	7838	1.98185	0.999615	0.100787	12.8806
GOTERM_BP_FAT	GO:0043632~modification-dependent macromolecule catabolic process	18	2.3166	0.00882377	UFD-1, DUO-1, SKR-7, T27A3.2, F09D1.1, SEL-10, SMO-1, T22F3.2, NED-8, RFP-1, UBA-2, FSN-1, BATH-43, SKR-2, ZYG-11, K02C4.3, OXI-1, FEM-2	481	148	7838	1.98185	0.999615	0.100787	12.8806
GOTERM_BP_FAT	GO:0006997~nucleus organization	7	0.900901	0.0101423	NPP-8, F33H2.5, GLD-2, PLK-1, NPP-1, CRN-1, HIS-68	481	31	7838	3.67957	0.999882	0.113578	14.6663
GOTERM_BP_FAT	GO:0040025~vulval development	11	1.4157	0.0117947	SPAS-1, COGC-1, UNC-101, SQV-5, LIN-3, RFP-1, PASH-1, HLH-2, APR-1, LIN-45, MPK-1	481	72	7838	2.48955	0.999973	0.129314	16.8558
GOTERM_BP_FAT	GO:0006323~DNA packaging	8	1.0296	0.0128725	SMC-3, HCP-3, HIL-5, HIL-4, HCP-6, CPAR-1, HIS-68, SMC-4	481	42	7838	3.10385	0.99999	0.138644	18.2556
GOTERM_BP_FAT	GO:0048599~oocyte development	6	0.772201	0.0135883	CYB-2.1, VAB-1, CYB-3, PGL-1, LIP-1, DAB-1	481	24	7838	4.0738	0.999995	0.144084	19.173
GOTERM_BP_FAT	GO:0051603~proteolysis involved in cellular protein catabolic process	18	2.3166	0.0136633	UFD-1, DUO-1, SKR-7, T27A3.2, F09D1.1, SEL-10, SMO-1, T22F3.2, NED-8, RFP-1, UBA-2, FSN-1, BATH-43, SKR-2, ZYG-11, K02C4.3, OXI-1, FEM-2	481	155	7838	1.89235	0.999995	0.143129	19.2685
GOTERM_BP_FAT	GO:0044257~cellular protein catabolic process	18	2.3166	0.0144981	UFD-1, DUO-1, SKR-7, T27A3.2, F09D1.1, SEL-10, SMO-1, T22F3.2, NED-8, RFP-1, UBA-2, FSN-1, BATH-43, SKR-2, ZYG-11, K02C4.3, OXI-1, FEM-2	481	156	7838	1.88022	0.999998	0.149494	20.325
GOTERM_BP_FAT	GO:0007067~mitosis	10	1.287	0.0152705	ZK507.6, ZEN-4, CKS-1, CYB-3, LET-99, HCP-3, CDC-25.2, HCP-6, HCP-4, SMC-4	481	64	7838	2.54613	0.999999	0.155078	21.2911
GOTERM_BP_FAT	GO:0009994~oocyte differentiation	6	0.772201	0.0161527	CYB-2.1, VAB-1, CYB-3, PGL-1, LIP-1, DAB-1	481	25	7838	3.91085	0.999999	0.161509	22.381
GOTERM_BP_FAT	GO:0006417~regulation of translation	6	0.772201	0.0161527	MEX-3, DAZ-1, FOG-2, E04D5.1, PUF-8, IFE-3	481	25	7838	3.91085	0.999999	0.161509	22.381
GOTERM_BP_FAT	GO:0000087~M phase of mitotic cell cycle	10	1.287	0.0167983	ZK507.6, ZEN-4, CKS-1, CYB-3, LET-99, HCP-3, CDC-25.2, HCP-6, HCP-4, SMC-4	481	65	7838	2.50696	1	0.165602	23.1697
GOTERM_BP_FAT	GO:0000280~nuclear division	10	1.287	0.0167983	ZK507.6, ZEN-4, CKS-1, CYB-3, LET-99, HCP-3, CDC-25.2, HCP-6, HCP-4, SMC-4	481	65	7838	2.50696	1	0.165602	23.1697
GOTERM_BP_FAT	GO:0010558~negative regulation of macromolecule biosynthetic process	8	1.0296	0.0185031	EKL-4, MEX-3, FOG-2, EFL-1, MET-1, MRG-1, SMO-1, C43H8.2	481	45	7838	2.89693	1	0.178985	25.2163
GOTERM_BP_FAT	GO:0009890~negative regulation of biosynthetic process	8	1.0296	0.0207128	EKL-4, MEX-3, FOG-2, EFL-1, MET-1, MRG-1, SMO-1, C43H8.2	481	46	7838	2.83395	1	0.196207	27.7932
GOTERM_BP_FAT	GO:0031327~negative regulation of cellular biosynthetic process	8	1.0296	0.0207128	EKL-4, MEX-3, FOG-2, EFL-1, MET-1, MRG-1, SMO-1, C43H8.2	481	46	7838	2.83395	1	0.196207	27.7932
GOTERM_BP_FAT	GO:0009968~negative regulation of signal transduction	8	1.0296	0.0230997	ARK-1, VAV-1, STAM-1, SEL-10, EFL-1, CLR-1, APR-1, LIP-1	481	47	7838	2.77365	1	0.214193	30.4834
GOTERM_BP_FAT	GO:0010648~negative regulation of cell communication	8	1.0296	0.0230997	ARK-1, VAV-1, STAM-1, SEL-10, EFL-1, CLR-1, APR-1, LIP-1	481	47	7838	2.77365	1	0.214193	30.4834
GOTERM_BP_FAT	GO:0065004~protein-DNA complex assembly	7	0.900901	0.023517	KNL-1, HCP-3, HIL-5, HIL-4, CPAR-1, HIS-68, HCP-4	481	37	7838	3.08288	1	0.215438	30.944
GOTERM_BP_FAT	GO:0044265~cellular macromolecule catabolic process	19	2.4453	0.0255374	UFD-1, DUO-1, SKR-7, T27A3.2, F09D1.1, SEL-10, SMO-1, CRN-1, T22F3.2, NED-8, RFP-1, UBA-2, FSN-1, BATH-43, SKR-2, ZYG-11, K02C4.3, OXI-1, FEM-2	481	179	7838	1.72966	1	0.229526	33.1337
GOTERM_BP_FAT	GO:0033205~cytokinesis during cell cycle	4	0.514801	0.0260315	ZEN-4, CPG-1, PLK-1, MBK-2	481	11	7838	5.92553	1	0.231161	33.6593
GOTERM_BP_FAT	GO:0034621~cellular macromolecular complex subunit organization	12	1.5444	0.0261061	SPAS-1, ZEN-4, KNL-1, HCP-3, NPP-1, UNC-60, HIL-5, HIL-4, XPO-2, CPAR-1, HIS-68, HCP-4	481	93	7838	2.10261	1	0.229495	33.7384
GOTERM_BP_FAT	GO:0010564~regulation of cell cycle process	7	0.900901	0.0265329	NOS-3, SUN-1, ZEN-4, GLD-2, EFL-1, PUF-8, CYE-1	481	38	7838	3.00175	1	0.230578	34.1887
GOTERM_BP_FAT	GO:0042127~regulation of cell proliferation	6	0.772201	0.0295558	GLP-1, GLD-2, PUF-8, CYE-1, SKR-2, HOP-1	481	29	7838	3.37142	1	0.251177	37.2973
GOTERM_BP_FAT	GO:0008356~asymmetric cell division	5	0.643501	0.0307444	PAR-3, PGL-1, APR-1, MES-2, LAG-1	481	20	7838	4.0738	1	0.257573	38.4815
GOTERM_BP_FAT	GO:0010453~regulation of cell fate commitment	5	0.643501	0.0307444	LIN-3, NPP-1, LIP-1, HOP-1, LAG-1	481	20	7838	4.0738	1	0.257573	38.4815
GOTERM_BP_FAT	GO:0042659~regulation of cell fate specification	5	0.643501	0.0307444	LIN-3, NPP-1, LIP-1, HOP-1, LAG-1	481	20	7838	4.0738	1	0.257573	38.4815
GOTERM_BP_FAT	GO:0034508~centromere complex assembly	3	0.3861	0.0330688	KNL-1, HCP-3, HCP-4	481	5	7838	9.77713	1	0.271901	40.7372
GOTERM_BP_FAT	GO:0051382~kinetochore assembly	3	0.3861	0.0330688	KNL-1, HCP-3, HCP-4	481	5	7838	9.77713	1	0.271901	40.7372
GOTERM_BP_FAT	GO:0008593~regulation of Notch signaling pathway	4	0.514801	0.0331645	VAV-1, SEL-12, SEL-10, HOP-1	481	12	7838	5.43174	1	0.270141	40.8284
GOTERM_BP_FAT	GO:0021700~developmental maturation	4	0.514801	0.0331645	CYB-2.1, VAB-1, CYB-3, PGL-1	481	12	7838	5.43174	1	0.270141	40.8284
GOTERM_BP_FAT	GO:0048469~cell maturation	4	0.514801	0.0331645	CYB-2.1, VAB-1, CYB-3, PGL-1	481	12	7838	5.43174	1	0.270141	40.8284
GOTERM_BP_FAT	GO:0009057~macromolecule catabolic process	21	2.7027	0.0366727	UFD-1, DUO-1, SKR-7, T27A3.2, F56F11.4, F09D1.1, SEL-10, SMO-1, CRN-1, T22F3.2, NED-8, RFP-1, UBA-2, FSN-1, ATG-18, BATH-43, SKR-2, ZYG-11, K02C4.3, FEM-2, OXI-1	481	213	7838	1.60657	1	0.291928	44.082
GOTERM_BP_FAT	GO:0007338~single fertilization	8	1.0296	0.0378884	Y47D3A.29, CYK-1, ZEN-4, LET-99, PAR-3, ZYG-9, MBK-2, T26A5.8	481	52	7838	2.50696	1	0.297562	45.1699
GOTERM_BP_FAT	GO:0009566~fertilization	8	1.0296	0.0378884	Y47D3A.29, CYK-1, ZEN-4, LET-99, PAR-3, ZYG-9, MBK-2, T26A5.8	481	52	7838	2.50696	1	0.297562	45.1699
GOTERM_BP_FAT	GO:0051302~regulation of cell division	4	0.514801	0.0412025	SYS-1, ZEN-4, GLD-2, NPP-1	481	13	7838	5.01391	1	0.316703	48.0358
GOTERM_BP_FAT	GO:0040026~positive regulation of vulval development	7	0.900901	0.0454171	LIN-3, CNK-1, HLH-2, UBA-2, CYE-1, RSP-1, LAG-1	481	43	7838	2.65271	1	0.340616	51.4781
GOTERM_BP_FAT	GO:0051383~kinetochore organization	3	0.3861	0.0476177	KNL-1, HCP-3, HCP-4	481	6	7838	8.14761	1	0.351281	53.1895
GOTERM_BP_FAT	GO:0032268~regulation of cellular protein metabolic process	6	0.772201	0.0484303	MEX-3, DAZ-1, FOG-2, E04D5.1, PUF-8, IFE-3	481	33	7838	2.96277	1	0.353361	53.807
GOTERM_BP_FAT	GO:0008105~asymmetric protein localization	5	0.643501	0.0486687	SEL-12, ECT-2, PAR-3, MBK-2, RGA-3	481	23	7838	3.54244	1	0.352005	53.9868

## Sheet: TableS9
TableS9: Gene Ontology analysis of genes with altered expression in emr-1(gk119) mutants
Genes up-regulated in emr-1(gk119) mutants
Category	Term	Count	%	PValue	Genes	List Total	Pop Hits	Pop Total	Fold Enrichment	Bonferroni	Benjamini	FDR
GOTERM_BP_FAT	GO:0006793~phosphorus metabolic process	22	5.31401	0.00649026	Y18H1A.10, F38E1.3, ZC123.4, T06C10.3, KGB-1, Y113G7C.1, PTP-1, Y69E1A.3, T15B12.2, UNC-89, F54H5.2, SPE-6, W02B12.12, F20D6.5, TAG-344, T27A3.5, F47B3.2, Y69A2AR.19, B0207.1, F36H12.9, Y43C5B.2, F31E3.2	140	665	7838	1.85216	0.873894	0.873894	8.40422
GOTERM_BP_FAT	GO:0006796~phosphate metabolic process	22	5.31401	0.00649026	Y18H1A.10, F38E1.3, ZC123.4, T06C10.3, KGB-1, Y113G7C.1, PTP-1, Y69E1A.3, T15B12.2, UNC-89, F54H5.2, SPE-6, W02B12.12, F20D6.5, TAG-344, T27A3.5, F47B3.2, Y69A2AR.19, B0207.1, F36H12.9, Y43C5B.2, F31E3.2	140	665	7838	1.85216	0.873894	0.873894	8.40422
GOTERM_BP_FAT	GO:0006468~protein amino acid phosphorylation	16	3.86473	0.0103699	Y18H1A.10, F38E1.3, ZC123.4, T06C10.3, KGB-1, Y69E1A.3, T15B12.2, UNC-89, F54H5.2, SPE-6, W02B12.12, F20D6.5, TAG-344, F36H12.9, Y43C5B.2, F31E3.2	140	437	7838	2.04982	0.96366	0.80937	13.1106
GOTERM_BP_FAT	GO:0034728~nucleosome organization	4	0.966184	0.0185986	HIS-21, HIS-22, HIS-20, HIS-25, HIS-13, HIS-51, HIS-19, HIS-53, HIS-9, HIS-52, HIS-54, HIS-41	140	32	7838	6.99821	0.997446	0.863306	22.3611
GOTERM_BP_FAT	GO:0006334~nucleosome assembly	4	0.966184	0.0185986	HIS-21, HIS-22, HIS-20, HIS-25, HIS-13, HIS-51, HIS-19, HIS-53, HIS-9, HIS-52, HIS-54, HIS-41	140	32	7838	6.99821	0.997446	0.863306	22.3611
GOTERM_BP_FAT	GO:0031497~chromatin assembly	4	0.966184	0.0185986	HIS-21, HIS-22, HIS-20, HIS-25, HIS-13, HIS-51, HIS-19, HIS-53, HIS-9, HIS-52, HIS-54, HIS-41	140	32	7838	6.99821	0.997446	0.863306	22.3611
GOTERM_BP_FAT	GO:0065004~protein-DNA complex assembly	4	0.966184	0.0273334	HIS-21, HIS-22, HIS-20, HIS-25, HIS-13, HIS-51, HIS-19, HIS-53, HIS-9, HIS-52, HIS-54, HIS-41	140	37	7838	6.05251	0.999851	0.889557	31.1769
GOTERM_BP_FAT	GO:0006952~defense response	5	1.20773	0.0337386	HIS-21, NLP-33, T01B7.8, HIS-51, HIS-19, HIS-53, NLP-29, C04G6.10	140	69	7838	4.05694	0.999982	0.887276	37.0421
GOTERM_BP_FAT	GO:0006323~DNA packaging	4	0.966184	0.037898	HIS-21, HIS-22, HIS-20, HIS-25, HIS-13, HIS-51, HIS-19, HIS-53, HIS-9, HIS-52, HIS-54, HIS-41	140	42	7838	5.33197	0.999995	0.870961	40.5992
GOTERM_BP_FAT	GO:0016310~phosphorylation	16	3.86473	0.0383315	Y18H1A.10, F38E1.3, ZC123.4, T06C10.3, KGB-1, Y69E1A.3, T15B12.2, UNC-89, F54H5.2, SPE-6, W02B12.12, F20D6.5, TAG-344, F36H12.9, Y43C5B.2, F31E3.2	140	514	7838	1.74275	0.999996	0.830618	40.959
Genes down-regulated in emr-1(gk119) mutants
Category	Term	Count	%	PValue	Genes	List Total	Pop Hits	Pop Total	Fold Enrichment	Bonferroni	Benjamini	FDR
GOTERM_BP_FAT	GO:0009792~embryonic development ending in birth or egg hatching	101	31.1728	1.28243e-07	ZFP-1, DEPS-1, DYN-1, Y23H5A.3, COL-158, SAS-5, FZY-1, PRP-17, PQN-45, F02A9.4, F26G5.1, K03B4.1, RMD-1, Y67D2.7, MIS-12, F39B2.1, EGL-18, C17E4.11, H02I12.5, F22B3.4, HTP-3, Y66D12A.16, F26B1.2, LET-49, UFD-3, F08D12.1, ZK550.4, LST-4, POS-1, GPI-1, Y18D10A.1, PLK-1, SUR-2, RSP-1, Y51A2D.7, Y41E3.1, VIT-3, F26F2.7, C09H10.10, ZWL-1, RNR-2, VIT-4, SNR-2, SET-33, PTC-1, CPR-3, E02H1.1, MCM-5, XPO-…	195	2629	7838	1.54419	7.65583e-05	7.65583e-05	0.000189275
GOTERM_BP_FAT	GO:0003006~reproductive developmental process	45	13.8889	6.43355e-07	SMG-1, ZFP-1, SMG-6, E02H1.1, CDT-1, ASH-2, LET-49, XPO-2, GPD-4, RHA-1, LAG-1, SQV-5, FZY-1, CYB-3, T28D6.6, K03B4.1, LIP-1, DSH-2, F56B3.4, MPK-1, RME-2, HTZ-1, F56F11.4, SEL-10, SNA-2, PLK-1, F39B2.1, RSP-1, HIS-68, EKL-6, MCM-7, Y51A2D.7, GPD-1, HMG-4, LSY-2, CPG-1, CPG-2, Y37D8A.11, EGL-18, RNR-2, NPP-2, PUF-6, PUF-7, LSY-12, MES-2	195	831	7838	2.17662	0.000384009	0.000192023	0.000949531
GOTERM_BP_FAT	GO:0007049~cell cycle	25	7.71605	1.70871e-06	MIG-5, HTP-3, PTC-1, F26B1.2, UNC-71, MCM-5, RHA-1, SAS-5, MEG-1, CYB-3, LET-99, MPK-1, IMA-2, HTZ-1, MIS-12, ZYG-1, ZEN-4, PLK-1, PLK-3, SRGP-1, REC-8, CPG-1, C05C10.5, CPG-2, ZWL-1	195	329	7838	3.05432	0.00101958	0.000339976	0.00252188
GOTERM_BP_FAT	GO:0051301~cell division	18	5.55556	3.9044e-06	F22B3.4, ZYG-1, PTC-1, ZEN-4, PLK-1, MCM-5, RHA-1, LAG-1, MCM-7, SQV-5, CYB-3, CPG-1, CPG-2, LET-99, ZWL-1, PUF-6, MES-2, PUF-5	195	189	7838	3.82808	0.00232822	0.000582563	0.00576239
GOTERM_BP_FAT	GO:0022402~cell cycle process	22	6.79012	1.50565e-05	MIG-5, HTP-3, MIS-12, HTZ-1, ZYG-1, PTC-1, ZEN-4, F26B1.2, UNC-71, PLK-1, RHA-1, SRGP-1, REC-8, MEG-1, CYB-3, C05C10.5, CPG-1, CPG-2, LET-99, ZWL-1, IMA-2, MPK-1	195	300	7838	2.94762	0.0089485	0.00179614	0.0222197
GOTERM_BP_FAT	GO:0048609~reproductive process in a multicellular organism	28	8.64198	1.82838e-05	MIG-5, PTC-1, RHA-1, LAG-1, SQV-5, MEG-1, CYB-3, LIN-41, CLR-1, LIP-1, SEL-12, RME-2, NASP-1, SUR-2, RSP-1, SQV-3, HIS-68, AEX-3, CPG-1, F33H2.2, CPG-2, Y37D8A.11, NPP-2, CUTC-1, PUF-6, PUF-7, MES-2, PUF-5	195	455	7838	2.47353	0.0108562	0.0018176	0.0269818
GOTERM_BP_FAT	GO:0032504~multicellular organism reproduction	28	8.64198	1.90191e-05	MIG-5, PTC-1, RHA-1, LAG-1, SQV-5, MEG-1, CYB-3, LIN-41, CLR-1, LIP-1, SEL-12, RME-2, NASP-1, SUR-2, RSP-1, SQV-3, HIS-68, AEX-3, CPG-1, F33H2.2, CPG-2, Y37D8A.11, NPP-2, CUTC-1, PUF-6, PUF-7, MES-2, PUF-5	195	456	7838	2.46811	0.0112903	0.00162076	0.0280668
GOTERM_BP_FAT	GO:0007276~gamete generation	16	4.93827	2.45687e-05	RME-2, RSP-1, RHA-1, LAG-1, SQV-5, MEG-1, CPG-1, CYB-3, CPG-2, Y37D8A.11, LIN-41, LIP-1, PUF-6, PUF-7, MES-2, PUF-5	195	174	7838	3.69608	0.0145607	0.00183178	0.0362551
GOTERM_BP_FAT	GO:0019953~sexual reproduction	18	5.55556	4.16599e-05	RME-2, ZEN-4, RSP-1, RHA-1, LAG-1, SQV-5, MEG-1, CYB-3, CPG-1, CPG-2, Y37D8A.11, LET-99, LIN-41, LIP-1, PUF-6, PUF-7, MES-2, PUF-5	195	226	7838	3.20136	0.0245647	0.00275968	0.0614686
GOTERM_BP_FAT	GO:0002009~morphogenesis of an epithelium	22	6.79012	6.48193e-05	MEX-1, MIG-5, HTZ-1, F54C4.3, LET-49, SQV-3, EKL-6, SQV-5, PRP-17, PSF-1, NPL-4.2, MDT-8, DAF-18, F33H2.2, ZK550.4, EGL-18, CLR-1, LIN-41, RNR-2, DSH-2, F56B3.4, SNR-2	195	331	7838	2.67156	0.0379592	0.00386236	0.0956249
GOTERM_BP_FAT	GO:0060429~epithelium development	22	6.79012	8.04433e-05	MEX-1, MIG-5, HTZ-1, F54C4.3, LET-49, SQV-3, EKL-6, SQV-5, PRP-17, PSF-1, NPL-4.2, MDT-8, DAF-18, F33H2.2, ZK550.4, EGL-18, CLR-1, LIN-41, RNR-2, DSH-2, F56B3.4, SNR-2	195	336	7838	2.63181	0.0468916	0.00435654	0.118662
GOTERM_BP_FAT	GO:0000279~M phase	18	5.55556	9.75218e-05	MIG-5, HTP-3, MIS-12, HTZ-1, ZYG-1, PTC-1, ZEN-4, F26B1.2, UNC-71, PLK-1, RHA-1, SRGP-1, REC-8, CYB-3, C05C10.5, LET-99, ZWL-1, IMA-2	195	242	7838	2.9897	0.0565608	0.00484019	0.143837
GOTERM_BP_FAT	GO:0022403~cell cycle phase	18	5.55556	0.000113316	MIG-5, HTP-3, MIS-12, HTZ-1, ZYG-1, PTC-1, ZEN-4, F26B1.2, UNC-71, PLK-1, RHA-1, SRGP-1, REC-8, CYB-3, C05C10.5, LET-99, ZWL-1, IMA-2	195	245	7838	2.95309	0.0654158	0.0051906	0.167114
GOTERM_BP_FAT	GO:0048729~tissue morphogenesis	22	6.79012	0.000117197	MEX-1, MIG-5, HTZ-1, F54C4.3, LET-49, SQV-3, EKL-6, SQV-5, PRP-17, PSF-1, NPL-4.2, MDT-8, DAF-18, F33H2.2, ZK550.4, EGL-18, CLR-1, LIN-41, RNR-2, DSH-2, F56B3.4, SNR-2	195	345	7838	2.56315	0.0675788	0.00498544	0.172833
GOTERM_BP_FAT	GO:0007548~sex differentiation	37	11.4198	0.000124165	SMG-1, ZFP-1, SMG-6, E02H1.1, CDT-1, ASH-2, LET-49, XPO-2, GPD-4, LAG-1, SQV-5, FZY-1, CYB-3, T28D6.6, K03B4.1, DSH-2, F56B3.4, MPK-1, HTZ-1, F56F11.4, SEL-10, SNA-2, PLK-1, F39B2.1, RSP-1, HIS-68, EKL-6, MCM-7, Y51A2D.7, GPD-1, HMG-4, LSY-2, Y37D8A.11, EGL-18, RNR-2, NPP-2, LSY-12	195	771	7838	1.92894	0.0714501	0.00492988	0.1831
GOTERM_BP_FAT	GO:0007281~germ cell development	8	2.46914	0.00037892	RME-2, CYB-3, LIP-1, PUF-6, PUF-7, MES-2, RHA-1, LAG-1	195	55	7838	5.84653	0.202488	0.0140416	0.557796
GOTERM_BP_FAT	GO:0001708~cell fate specification	8	2.46914	0.000586071	MEX-1, SEL-12, MEX-3, SUP-17, EGL-18, LIN-41, POS-1, LAG-1	195	59	7838	5.45015	0.295303	0.020377	0.86151
GOTERM_BP_FAT	GO:0048806~genitalia development	32	9.87654	0.000876666	SMG-1, ZFP-1, SMG-6, E02H1.1, CDT-1, LET-49, ASH-2, XPO-2, LAG-1, FZY-1, CYB-3, T28D6.6, K03B4.1, DSH-2, F56B3.4, MPK-1, HTZ-1, F56F11.4, SNA-2, PLK-1, F39B2.1, HIS-68, EKL-6, MCM-7, Y51A2D.7, HMG-4, LSY-2, Y37D8A.11, EGL-18, NPP-2, RNR-2, LSY-12	195	696	7838	1.84804	0.407615	0.0286698	1.28611
GOTERM_BP_FAT	GO:0045165~cell fate commitment	9	2.77778	0.000982684	MEX-1, SEL-12, MEX-3, SUP-17, EGL-18, LIN-41, PIE-1, POS-1, LAG-1	195	83	7838	4.35848	0.44398	0.0304199	1.44059
GOTERM_BP_FAT	GO:0000910~cytokinesis	11	3.39506	0.00116108	F22B3.4, MCM-7, SQV-5, ZEN-4, CYB-3, CPG-1, CPG-2, PLK-1, MCM-5, PUF-6, PUF-5	195	127	7838	3.48145	0.50021	0.034084	1.70003
GOTERM_BP_FAT	GO:0016044~membrane organization	8	2.46914	0.00138116	M04F3.5, MTM-6, DYN-1, UNC-71, PLK-1, EGL-18, UNC-11, IMA-2	195	68	7838	4.72881	0.561819	0.0385297	2.01922
GOTERM_BP_FAT	GO:0040035~hermaphrodite genitalia development	31	9.5679	0.00156957	SMG-1, ZFP-1, E02H1.1, CDT-1, LET-49, ASH-2, XPO-2, LAG-1, FZY-1, CYB-3, T28D6.6, K03B4.1, DSH-2, F56B3.4, MPK-1, HTZ-1, F56F11.4, SNA-2, PLK-1, F39B2.1, HIS-68, EKL-6, MCM-7, Y51A2D.7, HMG-4, LSY-2, Y37D8A.11, EGL-18, NPP-2, RNR-2, LSY-12	195	690	7838	1.80586	0.608499	0.04173	2.29169
GOTERM_BP_FAT	GO:0007369~gastrulation	9	2.77778	0.00166716	MEX-1, PRP-17, MEX-3, CDT-1, LET-49, Y23H5A.3, PIE-1, MCM-5, RSP-1	195	90	7838	4.01949	0.630693	0.0423854	2.43257
GOTERM_BP_FAT	GO:0033205~cytokinesis during cell cycle	4	1.23457	0.00212738	ZEN-4, CPG-1, CPG-2, PLK-1	195	11	7838	14.6163	0.719561	0.0515962	3.09428
GOTERM_BP_FAT	GO:0000278~mitotic cell cycle	11	3.39506	0.00229041	MIG-5, HTP-3, MIS-12, PTC-1, ZEN-4, CYB-3, LET-99, PLK-1, ZWL-1, RHA-1, IMA-2	195	139	7838	3.18089	0.745624	0.0532855	3.32769
GOTERM_BP_FAT	GO:0007219~Notch signaling pathway	4	1.23457	0.00278512	SEL-12, SUP-17, LIP-1, LAG-1	195	12	7838	13.3983	0.810817	0.0620325	4.03276
GOTERM_BP_FAT	GO:0001703~gastrulation with mouth forming first	7	2.16049	0.0032232	PRP-17, MEX-3, CDT-1, LET-49, Y23H5A.3, MCM-5, RSP-1	195	59	7838	4.76888	0.854468	0.0688954	4.65311
GOTERM_BP_FAT	GO:0045927~positive regulation of growth	65	20.0617	0.00348701	SET-33, DYN-1, E02H1.1, SIP-1, MCM-5, XPO-2, C34E10.8, LAG-1, NPL-4.2, F02A9.4, DAF-18, GRD-3, K03B4.1, MEX-3, RME-2, HTZ-1, SUP-17, SNA-2, T04A8.7, OMA-2, HIS-68, NHR-66, LSY-2, C05D2.8, Y79H2A.3, EGL-18, NPP-2, INX-3, MIG-5, H13N06.4, LET-49, SOP-3, GPD-4, C43H8.2, UFD-3, F08D12.1, ZK550.4, NUO-4, LIN-41, CLR-1, DSH-2, C36A4.4, POS-1, F56B3.4, PTR-13, MPK-1, SEL-12, GST-19, F54C4.3, SEL-10, SUR…	195	1904	7838	1.3722	0.875741	0.0717721	5.02487
GOTERM_BP_FAT	GO:0048610~reproductive cellular process	8	2.46914	0.0035294	RME-2, CYB-3, LIP-1, PUF-6, PUF-7, MES-2, RHA-1, LAG-1	195	80	7838	4.01949	0.878856	0.0701997	5.08448
GOTERM_BP_FAT	GO:0009791~post-embryonic development	61	18.8272	0.00457883	PTC-1, SET-33, T28D9.4, DEPS-1, DYN-1, E02H1.1, XPO-2, LAG-1, PRP-17, SQV-5, NPL-4.2, F02A9.4, DAF-18, K03B4.1, HTZ-1, Y48B6A.13, F56F11.4, SUP-17, SNA-2, F30A10.13, F39B2.1, SQV-3, HIS-68, NHR-66, LSY-2, Y79H2A.3, EGL-18, CUTC-1, NPP-2, UNC-11, INX-3, NPP-6, F22B3.4, HTP-3, CDT-1, ASH-2, ALG-2, SOP-3, GPD-4, F08D12.1, T28D6.6, F47G4.2, NUO-4, CLR-1, DSH-2, IMA-2, MPK-1, SEL-12, F54C4.3, SEL-10, …	195	1779	7838	1.37824	0.935419	0.0872817	6.54916
GOTERM_BP_FAT	GO:0007067~mitosis	7	2.16049	0.0048445	HTP-3, PTC-1, ZEN-4, CYB-3, LET-99, ZWL-1, RHA-1	195	64	7838	4.39631	0.944933	0.0892825	6.9166
GOTERM_BP_FAT	GO:0040008~regulation of growth	66	20.3704	0.00487781	SET-33, DYN-1, E02H1.1, SIP-1, MCM-5, XPO-2, C34E10.8, LAG-1, NPL-4.2, F02A9.4, DAF-18, GRD-3, K03B4.1, MEX-3, RME-2, HTZ-1, SUP-17, SNA-2, T04A8.7, OMA-2, HIS-68, NHR-66, LSY-2, C05D2.8, Y79H2A.3, EGL-18, NPP-2, INX-3, MIG-5, H13N06.4, LET-49, SOP-3, GPD-4, C43H8.2, UFD-3, F08D12.1, ZK550.4, NUO-4, LIN-41, CLR-1, DSH-2, C36A4.4, POS-1, F56B3.4, PTR-13, MPK-1, SEL-12, GST-19, F54C4.3, SEL-10, SUR…	195	1967	7838	1.34868	0.946022	0.0871871	6.96257
GOTERM_BP_FAT	GO:0000087~M phase of mitotic cell cycle	7	2.16049	0.00522981	HTP-3, PTC-1, ZEN-4, CYB-3, LET-99, ZWL-1, RHA-1	195	65	7838	4.32868	0.956299	0.0905	7.44711
GOTERM_BP_FAT	GO:0000280~nuclear division	7	2.16049	0.00522981	HTP-3, PTC-1, ZEN-4, CYB-3, LET-99, ZWL-1, RHA-1	195	65	7838	4.32868	0.956299	0.0905	7.44711
GOTERM_BP_FAT	GO:0048285~organelle fission	7	2.16049	0.00563713	HTP-3, PTC-1, ZEN-4, CYB-3, LET-99, ZWL-1, RHA-1	195	66	7838	4.26309	0.965778	0.0944941	8.00486
GOTERM_BP_FAT	GO:0040010~positive regulation of growth rate	59	18.2099	0.00568305	SET-33, DYN-1, E02H1.1, SIP-1, MCM-5, XPO-2, C34E10.8, LAG-1, NPL-4.2, F02A9.4, DAF-18, K03B4.1, MEX-3, RME-2, HTZ-1, SUP-17, SNA-2, T04A8.7, OMA-2, HIS-68, NHR-66, LSY-2, C05D2.8, Y79H2A.3, EGL-18, NPP-2, INX-3, MIG-5, H13N06.4, LET-49, SOP-3, C43H8.2, UFD-3, F08D12.1, ZK550.4, NUO-4, CLR-1, DSH-2, C36A4.4, POS-1, F56B3.4, MPK-1, SEL-12, GST-19, F54C4.3, SEL-10, SUR-2, RSP-1, EMB-4, ZK686.2, EKL…	195	1723	7838	1.37638	0.966709	0.0926374	8.06754
GOTERM_BP_FAT	GO:0040009~regulation of growth rate	59	18.2099	0.00575674	SET-33, DYN-1, E02H1.1, SIP-1, MCM-5, XPO-2, C34E10.8, LAG-1, NPL-4.2, F02A9.4, DAF-18, K03B4.1, MEX-3, RME-2, HTZ-1, SUP-17, SNA-2, T04A8.7, OMA-2, HIS-68, NHR-66, LSY-2, C05D2.8, Y79H2A.3, EGL-18, NPP-2, INX-3, MIG-5, H13N06.4, LET-49, SOP-3, C43H8.2, UFD-3, F08D12.1, ZK550.4, NUO-4, CLR-1, DSH-2, C36A4.4, POS-1, F56B3.4, MPK-1, SEL-12, GST-19, F54C4.3, SEL-10, SUR-2, RSP-1, EMB-4, ZK686.2, EKL…	195	1724	7838	1.37558	0.96815	0.0913014	8.16805
GOTERM_BP_FAT	GO:0005976~polysaccharide metabolic process	6	1.85185	0.00582414	W03F11.1, CPG-1, CPG-2, R02F2.4, Y67D8A.2, GALE-1	195	47	7838	5.13126	0.969413	0.0899429	8.25988
GOTERM_BP_FAT	GO:0048598~embryonic morphogenesis	10	3.08642	0.00746149	MEX-1, PRP-17, MEX-3, SMG-6, CDT-1, LET-49, Y23H5A.3, PIE-1, MCM-5, RSP-1	195	139	7838	2.89172	0.988567	0.111005	10.4648
GOTERM_BP_FAT	GO:0002119~nematode larval development	58	17.9012	0.0138783	PTC-1, SET-33, T28D9.4, DEPS-1, DYN-1, E02H1.1, XPO-2, LAG-1, PRP-17, SQV-5, NPL-4.2, F02A9.4, DAF-18, K03B4.1, HTZ-1, Y48B6A.13, F56F11.4, SUP-17, SNA-2, F30A10.13, F39B2.1, SQV-3, HIS-68, NHR-66, LSY-2, Y79H2A.3, EGL-18, CUTC-1, NPP-2, INX-3, NPP-6, F22B3.4, HTP-3, CDT-1, ASH-2, ALG-2, SOP-3, GPD-4, F08D12.1, T28D6.6, F47G4.2, NUO-4, CLR-1, DSH-2, IMA-2, MPK-1, F54C4.3, Y18D10A.1, PLK-1, ZK686.…	195	1760	7838	1.3246	0.999762	0.192597	18.6383
GOTERM_BP_FAT	GO:0002164~larval development	58	17.9012	0.0140371	PTC-1, SET-33, T28D9.4, DEPS-1, DYN-1, E02H1.1, XPO-2, LAG-1, PRP-17, SQV-5, NPL-4.2, F02A9.4, DAF-18, K03B4.1, HTZ-1, Y48B6A.13, F56F11.4, SUP-17, SNA-2, F30A10.13, F39B2.1, SQV-3, HIS-68, NHR-66, LSY-2, Y79H2A.3, EGL-18, CUTC-1, NPP-2, INX-3, NPP-6, F22B3.4, HTP-3, CDT-1, ASH-2, ALG-2, SOP-3, GPD-4, F08D12.1, T28D6.6, F47G4.2, NUO-4, CLR-1, DSH-2, IMA-2, MPK-1, F54C4.3, Y18D10A.1, PLK-1, ZK686.…	195	1761	7838	1.32385	0.999784	0.190216	18.8315
GOTERM_BP_FAT	GO:0048477~oogenesis	8	2.46914	0.0143998	SQV-5, RME-2, CYB-3, CPG-1, CPG-2, LIP-1, PUF-6, PUF-5	195	104	7838	3.09191	0.999826	0.190388	19.2711
GOTERM_BP_FAT	GO:0009880~embryonic pattern specification	4	1.23457	0.0206124	MEX-1, MEX-3, PIE-1, POS-1	195	24	7838	6.69915	0.999996	0.256251	26.4643
GOTERM_BP_FAT	GO:0007292~female gamete generation	8	2.46914	0.0217774	SQV-5, RME-2, CYB-3, CPG-1, CPG-2, LIP-1, PUF-6, PUF-5	195	113	7838	2.84565	0.999998	0.263386	27.7448
GOTERM_BP_FAT	GO:0040007~growth	46	14.1975	0.0225191	F22B3.4, HTP-3, PTC-1, SET-33, T28D9.4, DEPS-1, DYN-1, E02H1.1, CDT-1, ASH-2, XPO-2, GPD-4, F08D12.1, PRP-17, NPL-4.2, F02A9.4, T28D6.6, NUO-4, K03B4.1, DSH-2, MPK-1, HTZ-1, Y48B6A.13, F56F11.4, F54C4.3, Y18D10A.1, SNA-2, F30A10.13, F39B2.1, ZK686.2, HIS-68, Y51A2D.7, GPD-1, PSF-1, MDT-8, HMG-4, C09H10.10, LSY-2, Y79H2A.3, NPP-20, EGL-18, CUTC-1, NPP-2, INX-3, SNR-2, NPP-6	195	1364	7838	1.35555	0.999999	0.265846	28.5492
GOTERM_BP_FAT	GO:0018991~oviposition	14	4.32099	0.0256625	MIG-5, SEL-12, PTC-1, NASP-1, SUR-2, SQV-3, HIS-68, LAG-1, SQV-5, AEX-3, F33H2.2, CLR-1, NPP-2, CUTC-1	195	287	7838	1.96073	1	0.291709	31.8665
GOTERM_BP_FAT	GO:0033057~reproductive behavior in a multicellular organism	14	4.32099	0.0283164	MIG-5, SEL-12, PTC-1, NASP-1, SUR-2, SQV-3, HIS-68, LAG-1, SQV-5, AEX-3, F33H2.2, CLR-1, NPP-2, CUTC-1	195	291	7838	1.93377	1	0.311198	34.5547
GOTERM_BP_FAT	GO:0006030~chitin metabolic process	4	1.23457	0.0310514	W03F11.1, CPG-1, CPG-2, R02F2.4	195	28	7838	5.74212	1	0.33013	37.2215
GOTERM_BP_FAT	GO:0019098~reproductive behavior	14	4.32099	0.0311665	MIG-5, SEL-12, PTC-1, NASP-1, SUR-2, SQV-3, HIS-68, LAG-1, SQV-5, AEX-3, F33H2.2, CLR-1, NPP-2, CUTC-1	195	295	7838	1.90755	1	0.325512	37.3314
GOTERM_BP_FAT	GO:0045132~meiotic chromosome segregation	8	2.46914	0.0314429	SRGP-1, REC-8, HTP-3, HTZ-1, C05C10.5, F26B1.2, UNC-71, PLK-1	195	122	7838	2.63573	1	0.32243	37.5948
GOTERM_BP_FAT	GO:0007051~spindle organization	6	1.85185	0.0324664	MIG-5, MIS-12, ZYG-1, ZEN-4, PLK-1, IMA-2	195	72	7838	3.34957	1	0.3257	38.561
GOTERM_BP_FAT	GO:0048580~regulation of post-embryonic development	9	2.77778	0.0347278	LIN-65, SUR-2, ASH-2, LIN-41, LIP-1, RSP-1, LSY-12, SNR-2, LAG-1	195	152	7838	2.37996	1	0.338831	40.6467
GOTERM_BP_FAT	GO:0040028~regulation of vulval development	9	2.77778	0.0347278	LIN-65, SUR-2, ASH-2, LIN-41, LIP-1, RSP-1, LSY-12, SNR-2, LAG-1	195	152	7838	2.37996	1	0.338831	40.6467
GOTERM_BP_FAT	GO:0010605~negative regulation of macromolecule metabolic process	6	1.85185	0.0359483	MEX-3, ZFP-1, SMG-6, PIE-1, C43H8.2, RHA-1	195	74	7838	3.25904	1	0.34316	41.7448
GOTERM_BP_FAT	GO:0048569~post-embryonic organ development	6	1.85185	0.0377725	SQV-5, SEL-12, SUP-17, CUTC-1, SQV-3, MPK-1	195	75	7838	3.21559	1	0.351905	43.3507
GOTERM_BP_FAT	GO:0006997~nucleus organization	4	1.23457	0.0403822	PLK-1, NPP-2, HIS-68, IMA-2	195	31	7838	5.18644	1	0.366003	45.5764
GOTERM_BP_FAT	GO:0007126~meiosis	9	2.77778	0.0421484	SRGP-1, REC-8, HTP-3, HTZ-1, ZEN-4, C05C10.5, F26B1.2, UNC-71, PLK-1	195	158	7838	2.28958	1	0.373385	47.0362
GOTERM_BP_FAT	GO:0051327~M phase of meiotic cell cycle	9	2.77778	0.0434799	SRGP-1, REC-8, HTP-3, HTZ-1, ZEN-4, C05C10.5, F26B1.2, UNC-71, PLK-1	195	159	7838	2.27518	1	0.377434	48.1126
GOTERM_BP_FAT	GO:0006022~aminoglycan metabolic process	4	1.23457	0.0437727	W03F11.1, CPG-1, CPG-2, R02F2.4	195	32	7838	5.02436	1	0.374246	48.3465
GOTERM_BP_FAT	GO:0030703~eggshell formation	2	0.617284	0.0488929	CPG-1, CPG-2	195	2	7838	40.1949	1	0.403084	52.2816
GOTERM_BP_FAT	GO:0034622~cellular macromolecular complex assembly	6	1.85185	0.0498984	HTZ-1, ZEN-4, HIL-4, UNC-11, XPO-2, HIS-68	195	81	7838	2.9774	1	0.404251	53.0208

## Sheet: TableS10
TableS10: Gene Ontology analysis of genes with altered expression in lem-2(tm1582) mutants
Genes up-regulated in lem-2(tm1582) mutants
Category	Term	Count	%	PValue	Genes	List Total	Pop Hits	Pop Total	Fold Enrichment	Bonferroni	Benjamini	FDR
GOTERM_BP_FAT	GO:0040002~collagen and cuticulin-based cuticle development	5	26595744680851	0.00805558	SQT-1, SQT-3, COL-39, ROL-6, DPY-7	71	89	7838	6.20193	0.835307	0.835307	9.80375
GOTERM_BP_FAT	GO:0007592~protein-based cuticle development	5	2.65957	0.00870142	SQT-1, SQT-3, COL-39, ROL-6, DPY-7	71	91	7838	6.06562	0.857571	0.622602	10.5501
GOTERM_BP_FAT	GO:0042335~cuticle development	5	2.65957	0.00870142	SQT-1, SQT-3, COL-39, ROL-6, DPY-7	71	91	7838	6.06562	0.857571	0.622602	10.5501
GOTERM_BP_FAT	GO:0040010~positive regulation of growth rate	25	13.2979	0.0119741	NSPD-5, NSPD-4, MSP-33, F59A6.4, B0024.4, ACN-1, COL-180, Y69E1A.3, DPY-7, F27C1.3, E03H4.8, TAG-243, LIN-61, SSP-32, COL-48, AJM-1, KETN-1, PHA-4, MLT-9, SQT-1, T19B10.2, F26A1.6, ALH-6, COL-168, BUS-8, MEV-1	71	1723	7838	1.60178	0.93187	0.591575	14.2451
GOTERM_BP_FAT	GO:0040009~regulation of growth rate	25	13.2979	0.0120598	NSPD-5, NSPD-4, MSP-33, F59A6.4, B0024.4, ACN-1, COL-180, Y69E1A.3, DPY-7, F27C1.3, E03H4.8, TAG-243, LIN-61, SSP-32, COL-48, AJM-1, KETN-1, PHA-4, MLT-9, SQT-1, T19B10.2, F26A1.6, ALH-6, COL-168, BUS-8, MEV-1	71	1724	7838	1.60085	0.933176	0.491567	14.34
GOTERM_BP_FAT	GO:0051493~regulation of cytoskeleton organization	3	1.59574	0.0121891	SUP-12, PTL-1, UNC-96	71	19	7838	17.4307	0.935097	0.421301	14.4828
GOTERM_BP_FAT	GO:0018991~oviposition	8	4.25532	0.0137022	CCB-1, PES-8, ACN-1, Y47G6A.15, ROL-6, F22F4.1, DPY-7, EGL-30	71	287	7838	3.07719	0.95389	0.401176	16.139
GOTERM_BP_FAT	GO:0033057~reproductive behavior in a multicellular organism	8	4.25532	0.0146941	CCB-1, PES-8, ACN-1, Y47G6A.15, ROL-6, F22F4.1, DPY-7, EGL-30	71	291	7838	3.0349	0.963157	0.375988	17.2086
GOTERM_BP_FAT	GO:0019098~reproductive behavior	8	4.25532	0.0157366	CCB-1, PES-8, ACN-1, Y47G6A.15, ROL-6, F22F4.1, DPY-7, EGL-30	71	295	7838	2.99375	0.970905	0.357345	18.3192
GOTERM_BP_FAT	GO:0040008~regulation of growth	27	14.3617	0.0166466	NSPD-5, NSPD-4, MSP-33, F59A6.4, B0024.4, ACN-1, COL-180, Y69E1A.3, DPY-7, F27C1.3, E03H4.8, TAG-243, LIN-61, SSP-32, COL-48, AJM-1, KETN-1, PHA-4, MLT-9, SQT-1, LON-8, T19B10.2, F26A1.6, COL-168, SQT-3, ALH-6, BUS-8, MEV-1	71	1967	7838	1.51533	0.976327	0.340278	19.2773
GOTERM_BP_FAT	GO:0007610~behavior	9	4.78723	0.028538	CCB-1, PES-8, ACN-1, Y47G6A.15, ROL-6, F22F4.1, ALP-1, DPY-7, EGL-30	71	409	7838	2.42922	0.99843	0.475681	30.8823
GOTERM_BP_FAT	GO:0033043~regulation of organelle organization	3	1.59574	0.0291165	SUP-12, PTL-1, UNC-96	71	30	7838	11.0394	0.998625	0.450659	31.4056
GOTERM_BP_FAT	GO:0045927~positive regulation of growth	25	13.2979	0.037995	NSPD-5, NSPD-4, MSP-33, F59A6.4, B0024.4, ACN-1, COL-180, Y69E1A.3, DPY-7, F27C1.3, E03H4.8, TAG-243, LIN-61, SSP-32, COL-48, AJM-1, KETN-1, PHA-4, MLT-9, SQT-1, T19B10.2, F26A1.6, ALH-6, COL-168, BUS-8, MEV-1	71	1904	7838	1.44951	0.999823	0.513169	38.9914
Genes down-regulated in lem-2(tm1582) mutants
None
